# Supplementary material for: The Viral Polymerase Complex Mediates the Interaction of Viral Ribonucleoprotein Complexes with Recycling Endosomes during Sendai Virus Assembly
Source: mBio. 2020 Aug 25;11(4):e02028-20. doi: 10.1128/mBio.02028-20 (PMC7448285; doi:10.1128/mBio.02028-20)
Supplement: TABLE S1 [file mBio.02028-20-st001.xlsx]

## Sheet: Rab11a-GFP IP
									Average protein abundance (n = 3)				Stdev (SD)				Fold change			t-test p-value			CV
Protein Accession	Organism	Protein Description	Gene Symbol	Coverage [%]	# Peptides	# Protein Unique Peptides	# PSMs		Mock	Sev 12hpi	Sev 24hpi		Mock	Sev 12hpi	Sev 24hpi		Sev 12hpi/Mock	Sev 24hpi/Mock		Sev 12hpi/Mock	Sev 24hpi/Mock		Mock	Sev 12hpi	Sev 24hpi
P35579	Homo sapiens	Myosin-9 OS=Homo sapiens OX=9606 GN=MYH9 PE=1 SV=4	MYH9	54	111	90	2309		12.1376	11.4478	7.5809		1.55596	2.20069	5.69444		0.935876	0.411209		0.68044	0.252197		0.128193	0.192238	0.751156
Q15149	Homo sapiens	Plectin OS=Homo sapiens OX=9606 GN=PLEC PE=1 SV=3	PLEC	30	148	142	1612		6.04875	4.43103	5.74411		0.163523	0.575136	0.805295		0.728757	0.9435		0.00940484	0.555741		0.0270341	0.129797	0.140195
P35580	Homo sapiens	Myosin-10 OS=Homo sapiens OX=9606 GN=MYH10 PE=1 SV=3	MYH10	48	92	72	1103		24.9542	19.5867	13.4216		5.9205	7.55275	10.0369		0.760027	0.36141		0.387535	0.161652		0.237255	0.385605	0.747819
P15924	Homo sapiens	Desmoplakin OS=Homo sapiens OX=9606 GN=DSP PE=1 SV=3	DSP	39	115	115	1130		22.5723	21.3825	22.8939		2.00782	1.98039	2.51973		0.947185	1.01284		0.505428	0.871172		0.0889506	0.0926174	0.110061
Q7Z406	Homo sapiens	Myosin-14 OS=Homo sapiens OX=9606 GN=MYH14 PE=1 SV=2	MYH14	31	64	52	763		82.1946	71.4627	74.9561		7.81057	6.46511	23.3106		0.869751	0.886206		0.140685	0.636916		0.0950253	0.0904684	0.31099
P63261	Homo sapiens	Actin, cytoplasmic 2 OS=Homo sapiens OX=9606 GN=ACTG1 PE=1 SV=1	ACTG1	67	20	0	497		1.64638	1.21115	0.91418		0.657165	0.210123	0.630544		0.773318	0.436505		0.335946	0.236184		0.399156	0.173491	0.689737
P60709	Homo sapiens	Actin, cytoplasmic 1 OS=Homo sapiens OX=9606 GN=ACTB PE=1 SV=1	ACTB	67	20	0	497		1.64639	1.21118	0.914181		0.657166	0.210121	0.630543		0.773337	0.436505		0.335972	0.236181		0.399156	0.173485	0.689736
Q92616	Homo sapiens	eIF-2-alpha kinase activator GCN1 OS=Homo sapiens OX=9606 GN=GCN1 PE=1 SV=6	GCN1	24	58	58	363		1.32117	1.44749	1.85599		0.18405	0.339811	0.648199		1.0807	1.36013		0.60154	0.241198		0.139308	0.234758	0.349247
P23246	Homo sapiens	Splicing factor, proline- and glutamine-rich OS=Homo sapiens OX=9606 GN=SFPQ PE=1 SV=2	SFPQ	42	32	31	464		12.5071	13.0811	13.3899		1.62794	0.895191	2.5597		1.05024	1.06251		0.620929	0.64074		0.130161	0.068434	0.191167
P42345	Homo sapiens	Serine/threonine-protein kinase mTOR OS=Homo sapiens OX=9606 GN=MTOR PE=1 SV=1	MTOR	26	49	49	259		7.52473	5.58497	8.61201		0.960561	0.187181	3.36383		0.745813	1.09835		0.0264598	0.618911		0.127654	0.0335151	0.390598
Q92900	Homo sapiens	Regulator of nonsense transcripts 1 OS=Homo sapiens OX=9606 GN=UPF1 PE=1 SV=2	UPF1	47	43	43	325		2.61603	2.44784	2.42256		0.464987	0.118536	0.398114		0.944377	0.927196		0.57657	0.613197		0.177745	0.0484249	0.164336
P27708	Homo sapiens	CAD protein OS=Homo sapiens OX=9606 GN=CAD PE=1 SV=3	CAD	27	46	46	305		0.535457	0.48523	0.545519		0.0641534	0.0888417	0.112627		0.900691	1.00959		0.471701	0.89954		0.119811	0.183092	0.206459
P35908	Homo sapiens	Keratin, type II cytoskeletal 2 epidermal OS=Homo sapiens OX=9606 GN=KRT2 PE=1 SV=2	KRT2	74	40	27	305		4.53438	4.98792	4.30617		0.188931	1.05424	2.49323		1.08465	0.857618		0.503956	0.88876		0.0416664	0.211358	0.578991
Q14204	Homo sapiens	Cytoplasmic dynein 1 heavy chain 1 OS=Homo sapiens OX=9606 GN=DYNC1H1 PE=1 SV=5	DYNC1H1	16	60	60	259		0.0713206	0.0784553	0.0960539		0.0152463	0.0165592	0.020851		1.10107	1.34796		0.612202	0.172559		0.213771	0.211065	0.217076
P04264	Homo sapiens	Keratin, type II cytoskeletal 1 OS=Homo sapiens OX=9606 GN=KRT1 PE=1 SV=6	KRT1	59	34	27	413		1.43086	1.64626	1.74974		0.144741	0.435571	0.975748		1.12504	1.11677		0.461921	0.629793		0.101156	0.264581	0.557655
P13645	Homo sapiens	Keratin, type I cytoskeletal 10 OS=Homo sapiens OX=9606 GN=KRT10 PE=1 SV=6	KRT10	58	32	25	280		2.34026	2.52803	2.1305		0.266083	0.705214	0.746825		1.05655	0.879886		0.688345	0.670565		0.113698	0.278958	0.35054
Q12965	Homo sapiens	Unconventional myosin-Ie OS=Homo sapiens OX=9606 GN=MYO1E PE=1 SV=2	MYO1E	42	40	32	297		6.58997	4.24836	3.13791		3.4299	1.72011	2.46611		0.685113	0.325088		0.350119	0.229885		0.520473	0.404889	0.785909
P07437	Homo sapiens	Tubulin beta chain OS=Homo sapiens OX=9606 GN=TUBB PE=1 SV=2	TUBB	80	23	4	409		0.0471759	0.0514479	0.0661415		0.0109244	0.0122327	0.0182701		1.08772	1.39129		0.675249	0.197663		0.231568	0.237769	0.276227
P35527	Homo sapiens	Keratin, type I cytoskeletal 9 OS=Homo sapiens OX=9606 GN=KRT9 PE=1 SV=3	KRT9	64	28	27	235		1.0363	1.37512	1.56623		0.150753	0.255512	1.2489		1.32121	1.23391		0.119053	0.539623		0.145472	0.18581	0.797398
P68371	Homo sapiens	Tubulin beta-4B chain OS=Homo sapiens OX=9606 GN=TUBB4B PE=1 SV=1	TUBB4B	80	23	1	404		1.56541	1.66878	2.19578		0.258469	0.287513	0.640171		1.06498	1.37578		0.667391	0.188925		0.165112	0.17229	0.291546
Q15233	Homo sapiens	Non-POU domain-containing octamer-binding protein OS=Homo sapiens OX=9606 GN=NONO PE=1 SV=4	NONO	52	22	21	302		8.61908	9.84832	8.36094		0.826088	1.34029	1.72341		1.13879	0.958488		0.247673	0.826514		0.0958441	0.136093	0.206126
Q71U36	Homo sapiens	Tubulin alpha-1A chain OS=Homo sapiens OX=9606 GN=TUBA1A PE=1 SV=1	TUBA1A	69	21	0	300		0.499006	0.547033	0.688324		0.0600613	0.0716117	0.156425		1.09512	1.36401		0.42375	0.121978		0.120362	0.130909	0.227255
P04350	Homo sapiens	Tubulin beta-4A chain OS=Homo sapiens OX=9606 GN=TUBB4A PE=1 SV=2	TUBB4A	74	21	1	385		0.132261	0.169307	0.22621		0.0236219	0.0695033	0.0642783		1.20479	1.68576		0.431415	0.0763063		0.1786	0.410517	0.284153
P11940	Homo sapiens	Polyadenylate-binding protein 1 OS=Homo sapiens OX=9606 GN=PABPC1 PE=1 SV=2	PABPC1	46	26	5	285		2.42153	2.24444	2.45486		0.343672	0.143268	0.38037		0.93161	1.01263		0.456337	0.915764		0.141924	0.0638326	0.154945
O43795	Homo sapiens	Unconventional myosin-Ib OS=Homo sapiens OX=9606 GN=MYO1B PE=1 SV=3	MYO1B	31	29	23	183		2.10852	2.08446	1.27863		0.476851	0.426295	1.09779		0.991786	0.193199		0.951189	0.296018		0.226155	0.20451	0.858562
Q5T0N5	Homo sapiens	Formin-binding protein 1-like OS=Homo sapiens OX=9606 GN=FNBP1L PE=1 SV=3	FNBP1L	47	26	26	267		33.0022	33.1498	37.0727		5.34556	2.94671	6.35178		1.01008	1.12138		0.968607	0.443581		0.161976	0.0888907	0.171333
P68366	Homo sapiens	Tubulin alpha-4A chain OS=Homo sapiens OX=9606 GN=TUBA4A PE=1 SV=1	TUBA4A	57	19	4	264		0.281234	0.317442	0.397448		0.0698752	0.0494937	0.13386		1.14499	1.39494		0.504533	0.253378		0.248459	0.155914	0.336799
Q9BVA1	Homo sapiens	Tubulin beta-2B chain OS=Homo sapiens OX=9606 GN=TUBB2B PE=1 SV=1	TUBB2B	67	20	2	370		5.47029	6.33362	8.50525		0.0886572	1.46172	2.46721		1.13509	1.50851		0.413933	0.166668		0.016207	0.230787	0.290081
P09493	Homo sapiens	Tropomyosin alpha-1 chain OS=Homo sapiens OX=9606 GN=TPM1 PE=1 SV=2	TPM1	52	23	7	201		25.751	18.8936	13.9994		6.37752	4.91425	11.4548		0.730906	0.289128		0.214181	0.195492		0.247661	0.260102	0.818237
Q9BQE3	Homo sapiens	Tubulin alpha-1C chain OS=Homo sapiens OX=9606 GN=TUBA1C PE=1 SV=1	TUBA1C	60	19	1	268		0.0156688	0.0670529	0.0671668		0.0137316	0.0374467	0.0586709		22.1868	2.66772		0.0894706	0.212901		0.876365	0.558465	0.873511
P11142	Homo sapiens	Heat shock cognate 71 kDa protein OS=Homo sapiens OX=9606 GN=HSPA8 PE=1 SV=1	HSPA8	44	23	15	190		0.0691622	0.0632059	0.0662012		0.00810679	0.00424424	0.00206065		0.91678	0.961393		0.322617	0.572943		0.117214	0.0671494	0.0311271
O94832	Homo sapiens	Unconventional myosin-Id OS=Homo sapiens OX=9606 GN=MYO1D PE=1 SV=2	MYO1D	35	29	28	180		1.33341	0.861087	0.585875		0.509468	0.253651	0.474092		0.659729	0.294157		0.223958	0.136324		0.382079	0.29457	0.809204
P08670	Homo sapiens	Vimentin OS=Homo sapiens OX=9606 GN=VIM PE=1 SV=4	VIM	56	27	19	261		0.172709	0.144765	0.119223		0.019858	0.0322219	0.0199364		0.828301	0.686901		0.270129	0.0301514		0.114979	0.222581	0.16722
Q13310	Homo sapiens	Polyadenylate-binding protein 4 OS=Homo sapiens OX=9606 GN=PABPC4 PE=1 SV=1	PABPC4	37	25	14	230		3.37546	3.4552	3.53279		0.424244	0.306965	0.412433		1.02613	1.04739		0.805015	0.669038		0.125685	0.0888415	0.116744
Q13885	Homo sapiens	Tubulin beta-2A chain OS=Homo sapiens OX=9606 GN=TUBB2A PE=1 SV=1	TUBB2A	57	18	1	360		0.0500374	0.0501163	0.0655913		0.0118619	0.0135622	0.0259467		0.9971	1.26587		0.994307	0.39849		0.23706	0.270615	0.395581
O75122	Homo sapiens	CLIP-associating protein 2 OS=Homo sapiens OX=9606 GN=CLASP2 PE=1 SV=3	CLASP2	30	29	24	162		8.54791	8.22291	7.15862		0.992795	1.31895	2.01068		0.958584	0.817121		0.75027	0.343655		0.116145	0.160399	0.280876
Q13045	Homo sapiens	Protein flightless-1 homolog OS=Homo sapiens OX=9606 GN=FLII PE=1 SV=2	FLII	29	27	27	127		0.8144	0.476653	0.3038		0.449962	0.124891	0.238637		0.666413	0.290086		0.278539	0.157503		0.552507	0.262017	0.785507
P55060	Homo sapiens	Exportin-2 OS=Homo sapiens OX=9606 GN=CSE1L PE=1 SV=3	CSE1L	31	29	29	209		0.191468	0.266291	0.30824		0.0123349	0.079173	0.0958861		1.34563	1.55697		0.241488	0.167434		0.0644226	0.297317	0.311076
P0DPH8	Homo sapiens	Tubulin alpha-3D chain OS=Homo sapiens OX=9606 GN=TUBA3D PE=1 SV=1	TUBA3D	48	15	0	240		0.531578	0.582704	0.718724		0.0727134	0.0773676	0.175136		1.09648	1.3356		0.451171	0.162563		0.136788	0.132773	0.243677
P06753	Homo sapiens	Tropomyosin alpha-3 chain OS=Homo sapiens OX=9606 GN=TPM3 PE=1 SV=2	TPM3	41	20	4	200		2.21893	1.78145	1.1077		0.549888	0.506727	0.907714		0.79613	0.2791		0.368207	0.14395		0.247817	0.284447	0.819456
P35749	Homo sapiens	Myosin-11 OS=Homo sapiens OX=9606 GN=MYH11 PE=1 SV=3	MYH11	10	20	1	281		2.96977	5.73781	2.81331		1.20777	2.27488	2.53264		1.9393	0.636132		0.136171	0.927705		0.406687	0.396471	0.900235
O14950	Homo sapiens	Myosin regulatory light chain 12B OS=Homo sapiens OX=9606 GN=MYL12B PE=1 SV=2	MYL12B	63	11	0	458		8.5601	7.98068	5.52972		1.73736	0.282593	4.14013		0.946135	0.438446		0.599069	0.307309		0.20296	0.0354097	0.748706
P19105	Homo sapiens	Myosin regulatory light chain 12A OS=Homo sapiens OX=9606 GN=MYL12A PE=1 SV=2	MYL12A	63	11	0	458		8.5601	7.98068	5.52972		1.73736	0.282593	4.14013		0.946135	0.438446		0.599069	0.307309		0.20296	0.0354097	0.748706
Q9UM54	Homo sapiens	Unconventional myosin-VI OS=Homo sapiens OX=9606 GN=MYO6 PE=1 SV=4	MYO6	25	27	27	161		0.772484	0.513713	0.408359		0.396359	0.179941	0.285546		0.721155	0.484806		0.361354	0.266247		0.513096	0.350274	0.699253
P67936	Homo sapiens	Tropomyosin alpha-4 chain OS=Homo sapiens OX=9606 GN=TPM4 PE=1 SV=3	TPM4	58	21	8	201		2.02799	1.59367	0.942274		0.514083	0.410242	0.745665		0.784047	0.271999		0.316521	0.106468		0.253494	0.257419	0.791346
Q9Y6M1	Homo sapiens	Insulin-like growth factor 2 mRNA-binding protein 2 OS=Homo sapiens OX=9606 GN=IGF2BP2 PE=1 SV=2	IGF2BP2	41	21	19	162		2.90541	2.37219	2.59524		0.755397	0.185836	0.529939		0.833717	0.90132		0.300821	0.591657		0.259996	0.0783396	0.204197
O15050	Homo sapiens	TPR and ankyrin repeat-containing protein 1 OS=Homo sapiens OX=9606 GN=TRANK1 PE=2 SV=4	TRANK1	10	30	30	99		1.83892	2.47219	6.89911		0.51678	0.874253	5.21381		1.33056	3.23068		0.340898	0.23394		0.281023	0.353635	0.755722
P51114	Homo sapiens	Fragile X mental retardation syndrome-related protein 1 OS=Homo sapiens OX=9606 GN=FXR1 PE=1 SV=3	FXR1	42	19	18	131		1.35919	1.31668	1.28631		0.474068	0.0231559	0.0892762		1.00526	0.980603		0.890894	0.806485		0.348787	0.0175866	0.0694051
Q709C8	Homo sapiens	Vacuolar protein sorting-associated protein 13C OS=Homo sapiens OX=9606 GN=VPS13C PE=1 SV=1	VPS13C	10	29	29	115		2.14837	3.35675	4.5381		0.672412	1.88539	1.58573		1.39538	2.08781		0.354769	0.0741054		0.312987	0.561672	0.349426
Q8WXF1	Homo sapiens	Paraspeckle component 1 OS=Homo sapiens OX=9606 GN=PSPC1 PE=1 SV=1	PSPC1	35	17	17	192		22.8456	21.9531	22.4395		1.20057	1.00072	3.65023		0.961158	0.974115		0.378593	0.863652		0.0525514	0.0455845	0.16267
P42356	Homo sapiens	Phosphatidylinositol 4-kinase alpha OS=Homo sapiens OX=9606 GN=PI4KA PE=1 SV=4	PI4KA	15	25	21	143		6.41534	5.3175	10.1913		2.72082	0.235946	4.44879		0.874623	1.55766		0.557367	0.278078		0.424111	0.0443716	0.436527
Q9NZI8	Homo sapiens	Insulin-like growth factor 2 mRNA-binding protein 1 OS=Homo sapiens OX=9606 GN=IGF2BP1 PE=1 SV=2	IGF2BP1	42	20	18	155		0.592907	0.535566	0.54409		0.12418	0.0482149	0.0945116		0.913738	0.921945		0.497361	0.616713		0.209442	0.090026	0.173706
Q13509	Homo sapiens	Tubulin beta-3 chain OS=Homo sapiens OX=9606 GN=TUBB3 PE=1 SV=2	TUBB3	32	12	1	179		0.0374583	0.0840831	0.0603279		0.0333282	0.0304261	0.0461871		2.78573	1.65721		0.148035	0.52505		0.889741	0.361857	0.7656
P47755	Homo sapiens	F-actin-capping protein subunit alpha-2 OS=Homo sapiens OX=9606 GN=CAPZA2 PE=1 SV=3	CAPZA2	55	11	9	106		1.73887	1.15257	0.705833		0.582948	0.309773	0.547926		0.673731	0.267106		0.198799	0.0889664		0.335245	0.268766	0.776282
O00425	Homo sapiens	Insulin-like growth factor 2 mRNA-binding protein 3 OS=Homo sapiens OX=9606 GN=IGF2BP3 PE=1 SV=2	IGF2BP3	41	22	19	187		4.71878	3.36554	3.77317		2.24975	0.246278	1.08768		0.762923	0.834905		0.406988	0.54797		0.476765	0.0731762	0.288267
P02533	Homo sapiens	Keratin, type I cytoskeletal 14 OS=Homo sapiens OX=9606 GN=KRT14 PE=1 SV=4	KRT14	45	20	6	168		3.41541	3.532	3.79208		0.590851	1.01707	0.398144		1.01756	1.11689		0.872022	0.411635		0.172996	0.287958	0.104994
P67809	Homo sapiens	Y-box-binding protein 1 OS=Homo sapiens OX=9606 GN=YBX1 PE=1 SV=3	YBX1	44	13	8	152		0.944222	0.959088	0.918955		0.222206	0.0462898	0.0942982		1.03288	0.986857		0.915142	0.864946		0.235332	0.0482644	0.102615
Q6PEY2	Homo sapiens	Tubulin alpha-3E chain OS=Homo sapiens OX=9606 GN=TUBA3E PE=1 SV=2	TUBA3E	41	12	0	204		0.596978	0.658396	0.811588		0.0896545	0.0792898	0.186543		1.10595	1.3471		0.424324	0.146922		0.150181	0.120429	0.229849
Q9BUF5	Homo sapiens	Tubulin beta-6 chain OS=Homo sapiens OX=9606 GN=TUBB6 PE=1 SV=1	TUBB6	56	15	7	165		0.104727	0.105255	0.144426		0.017856	0.0143209	0.052259		1.00828	1.33659		0.970086	0.281059		0.1705	0.13606	0.361839
P68133	Homo sapiens	Actin, alpha skeletal muscle OS=Homo sapiens OX=9606 GN=ACTA1 PE=1 SV=1	ACTA1	30	11	0	277		0.184129	0.259315	0.141595		0.0833409	0.0332249	0.104188		1.51703	0.638541		0.22028	0.610227		0.452622	0.128126	0.735818
P68032	Homo sapiens	Actin, alpha cardiac muscle 1 OS=Homo sapiens OX=9606 GN=ACTC1 PE=1 SV=1	ACTC1	30	11	0	277		0.184129	0.259315	0.141595		0.0833409	0.0332249	0.104188		1.51703	0.638541		0.22028	0.610227		0.452622	0.128126	0.735818
P05787	Homo sapiens	Keratin, type II cytoskeletal 8 OS=Homo sapiens OX=9606 GN=KRT8 PE=1 SV=7	KRT8	27	20	9	254		1.26987	1.27653	1.4939		0.0536398	0.135348	0.233217		1.00218	1.16777		0.940676	0.180245		0.0422403	0.106028	0.156114
P24844	Homo sapiens	Myosin regulatory light polypeptide 9 OS=Homo sapiens OX=9606 GN=MYL9 PE=1 SV=4	MYL9	50	7	1	134		0.00152055	0.00276213	0.00272769		0.00135814	0.00250698	0.00253693		1.36394	1.43204		0.49268	0.507717		0.893185	0.907626	0.930064
Q9UN86	Homo sapiens	Ras GTPase-activating protein-binding protein 2 OS=Homo sapiens OX=9606 GN=G3BP2 PE=1 SV=2	G3BP2	40	13	13	107		4.50062	4.16275	2.51982		0.986482	0.925314	1.2049		0.923336	0.519547		0.68756	0.0923246		0.219188	0.222284	0.47817
P08727	Homo sapiens	Keratin, type I cytoskeletal 19 OS=Homo sapiens OX=9606 GN=KRT19 PE=1 SV=4	KRT19	30	17	5	237		1.75327	1.62628	1.6924		0.156992	0.38475	0.394588		0.913975	0.95157		0.62462	0.816167		0.0895428	0.236582	0.233153
Q9Y5L0	Homo sapiens	Transportin-3 OS=Homo sapiens OX=9606 GN=TNPO3 PE=1 SV=3	TNPO3	24	17	17	98		0.309017	0.366327	0.460186		0.0178391	0.0338443	0.122871		1.18326	1.45825		0.0603925	0.164291		0.0577284	0.0923884	0.267003
P17987	Homo sapiens	T-complex protein 1 subunit alpha OS=Homo sapiens OX=9606 GN=TCP1 PE=1 SV=1	TCP1	36	16	16	129		0.185391	0.184851	0.233041		0.0212755	0.0289355	0.0362567		0.992901	1.25254		0.980476	0.121095		0.11476	0.156534	0.155581
P52272	Homo sapiens	Heterogeneous nuclear ribonucleoprotein M OS=Homo sapiens OX=9606 GN=HNRNPM PE=1 SV=3	HNRNPM	28	19	19	144		0.207778	0.164803	0.134533		0.0295037	0.0283125	0.00571435		0.790272	0.65164		0.142825	0.0134617		0.141996	0.171795	0.0424754
P08729	Homo sapiens	Keratin, type II cytoskeletal 7 OS=Homo sapiens OX=9606 GN=KRT7 PE=1 SV=5	KRT7	24	18	10	211		3.91544	3.49531	3.99094		0.202273	0.398725	0.555102		0.889651	1.01394		0.178948	0.835655		0.0516604	0.114074	0.13909
P60660	Homo sapiens	Myosin light polypeptide 6 OS=Homo sapiens OX=9606 GN=MYL6 PE=1 SV=2	MYL6	58	9	5	163		19.8725	17.6893	11.0279		1.14889	3.116	8.02971		0.88133	0.384363		0.31842	0.194531		0.0578133	0.176152	0.728125
Q96N67	Homo sapiens	Dedicator of cytokinesis protein 7 OS=Homo sapiens OX=9606 GN=DOCK7 PE=1 SV=4	DOCK7	13	23	21	103		4.59977	3.50203	2.76961		2.22077	1.12555	1.96219		0.817641	0.483024		0.487616	0.345018		0.482799	0.321399	0.708473
P62736	Homo sapiens	Actin, aortic smooth muscle OS=Homo sapiens OX=9606 GN=ACTA2 PE=1 SV=1	ACTA2	27	10	0	240		0.184129	0.259315	0.141595		0.0833409	0.0332249	0.104188		1.51703	0.638541		0.22028	0.610227		0.452622	0.128126	0.735818
P63267	Homo sapiens	Actin, gamma-enteric smooth muscle OS=Homo sapiens OX=9606 GN=ACTG2 PE=1 SV=1	ACTG2	27	10	0	240		0.184129	0.259315	0.141595		0.0833409	0.0332249	0.104188		1.51703	0.638541		0.22028	0.610227		0.452622	0.128126	0.735818
Q86YZ3	Homo sapiens	Hornerin OS=Homo sapiens OX=9606 GN=HRNR PE=1 SV=2	HRNR	17	12	12	70		1.14068	1.69642	1.55393		0.191516	0.650689	1.05545		1.4187	1.19719		0.228871	0.541119		0.167896	0.383567	0.679214
N	SendaiVirus	Nucleoprotein_(N)	N	50	17	17	90		0.0116869	0.0477482	0.0193463		0.00269704	0.0114757	0.0059402		4.08598	1.63504		0.00609357	0.111761		0.230774	0.240337	0.307045
Q9HCE1	Homo sapiens	Helicase MOV-10 OS=Homo sapiens OX=9606 GN=MOV10 PE=1 SV=2	MOV10	23	19	19	140		8.79305	8.07497	8.23284		1.90344	0.810241	2.5084		0.928879	0.923349		0.580103	0.773348		0.216471	0.10034	0.304683
O00159	Homo sapiens	Unconventional myosin-Ic OS=Homo sapiens OX=9606 GN=MYO1C PE=1 SV=4	MYO1C	22	20	19	85		0.551804	0.264848	0.197828		0.240221	0.0860941	0.0860695		0.497865	0.358262		0.123281	0.0741405		0.435338	0.32507	0.435071
P02538	Homo sapiens	Keratin, type II cytoskeletal 6A OS=Homo sapiens OX=9606 GN=KRT6A PE=1 SV=3	KRT6A	38	24	1	157		0.609694	0.865948	0.603653		0.281451	0.346875	0.0591527		1.41823	1.05491		0.37665	0.972722		0.461627	0.400573	0.0979912
P31943	Homo sapiens	Heterogeneous nuclear ribonucleoprotein H OS=Homo sapiens OX=9606 GN=HNRNPH1 PE=1 SV=4	HNRNPH1	37	10	5	92		0.201281	0.233171	0.205335		0.0406772	0.044082	0.0226706		1.16094	1.02969		0.409229	0.887439		0.202092	0.189054	0.110408
P13647	Homo sapiens	Keratin, type II cytoskeletal 5 OS=Homo sapiens OX=9606 GN=KRT5 PE=1 SV=3	KRT5	39	25	11	171		0.68443	0.903629	0.934215		0.0654326	0.195005	0.395713		1.30486	1.28845		0.138662	0.341439		0.0956017	0.215802	0.423578
Q9H361	Homo sapiens	Polyadenylate-binding protein 3 OS=Homo sapiens OX=9606 GN=PABPC3 PE=1 SV=2	PABPC3	21	13	0	142		214.949	172.831	176.231		67.442	18.244	52.3233		0.827093	0.823921		0.35536	0.475999		0.313758	0.10556	0.296902
Q9H6W3	Homo sapiens	Ribosomal oxygenase 1 OS=Homo sapiens OX=9606 GN=RIOX1 PE=1 SV=2	RIOX1	24	11	11	110		10.5597	16.4111	14.2404		1.94695	4.28311	1.42034		1.53718	1.3584		0.0975268	0.0572642		0.184375	0.260988	0.0997407
P23258	Homo sapiens	Tubulin gamma-1 chain OS=Homo sapiens OX=9606 GN=TUBG1 PE=1 SV=2	TUBG1	47	13	1	99		1.58682	1.47364	1.8614		0.132079	0.299803	0.482749		0.918752	1.15146		0.581819	0.395803		0.0832349	0.203444	0.259348
Q92499	Homo sapiens	ATP-dependent RNA helicase DDX1 OS=Homo sapiens OX=9606 GN=DDX1 PE=1 SV=2	DDX1	28	16	16	83		0.312725	0.35754	0.182839		0.159462	0.166837	0.0237139		1.14989	0.628596		0.753522	0.292737		0.50991	0.466624	0.129698
Q9NZB2	Homo sapiens	Constitutive coactivator of PPAR-gamma-like protein 1 OS=Homo sapiens OX=9606 GN=FAM120A PE=1 SV=2	FAM120A	14	12	11	81		2.30486	2.17767	2.12885		0.49886	0.15456	0.311466		0.957127	0.930737		0.694831	0.631541		0.216438	0.0709748	0.146307
P48668	Homo sapiens	Keratin, type II cytoskeletal 6C OS=Homo sapiens OX=9606 GN=KRT6C PE=1 SV=3	KRT6C	37	23	0	153		0.610748	0.872318	0.605794		0.28337	0.345532	0.0589926		1.42962	1.05753		0.368001	0.977772		0.463972	0.396109	0.0973806
P50991	Homo sapiens	T-complex protein 1 subunit delta OS=Homo sapiens OX=9606 GN=CCT4 PE=1 SV=4	CCT4	39	17	16	121		0.107275	0.164128	0.195203		0.0194503	0.0543787	0.0358012		1.48612	1.81873		0.163377	0.0201574		0.181313	0.331318	0.183405
Q9NRH3	Homo sapiens	Tubulin gamma-2 chain OS=Homo sapiens OX=9606 GN=TUBG2 PE=2 SV=1	TUBG2	46	12	0	92		1.79083	1.65057	2.06565		0.135243	0.311789	0.443289		0.913003	1.13909		0.51422	0.362444		0.0755195	0.188898	0.214601
Q8WWM7	Homo sapiens	Ataxin-2-like protein OS=Homo sapiens OX=9606 GN=ATXN2L PE=1 SV=2	ATXN2L	19	19	18	120		6.3292	6.05689	5.37609		2.02567	1.13573	0.983519		0.978792	0.87042		0.84897	0.504138		0.320052	0.187511	0.182943
P61247	Homo sapiens	40S ribosomal protein S3a OS=Homo sapiens OX=9606 GN=RPS3A PE=1 SV=2	RPS3A	49	14	14	108		0.239362	0.260531	0.253687		0.0157162	0.0221222	0.0103553		1.08732	1.0608		0.247995	0.257814		0.0656589	0.0849119	0.040819
Q96CW5	Homo sapiens	Gamma-tubulin complex component 3 OS=Homo sapiens OX=9606 GN=TUBGCP3 PE=1 SV=2	TUBGCP3	20	15	15	76		10.6289	9.61006	12.2724		0.748505	0.88281	2.20348		0.903093	1.14484		0.20202	0.288389		0.0704216	0.0918632	0.179548
P62829	Homo sapiens	60S ribosomal protein L23 OS=Homo sapiens OX=9606 GN=RPL23 PE=1 SV=1	RPL23	65	11	11	270		3.72222	3.52992	4.45592		0.35663	0.332804	1.32466		0.94847	1.16612		0.532225	0.406691		0.0958112	0.094281	0.297282
Q08211	Homo sapiens	ATP-dependent RNA helicase A OS=Homo sapiens OX=9606 GN=DHX9 PE=1 SV=4	DHX9	16	15	15	100		0.157786	0.195243	0.157035		0.00850259	0.0275394	0.0265949		1.23014	0.987217		0.0875488	0.965075		0.0538869	0.141052	0.169356
P36578	Homo sapiens	60S ribosomal protein L4 OS=Homo sapiens OX=9606 GN=RPL4 PE=1 SV=5	RPL4	31	11	11	113		0.118863	0.131573	0.135464		0.00499388	0.0248583	0.0164518		1.09472	1.1345		0.434268	0.169769		0.0420136	0.188932	0.121448
P23396	Homo sapiens	40S ribosomal protein S3 OS=Homo sapiens OX=9606 GN=RPS3 PE=1 SV=2	RPS3	67	17	17	155		0.317484	0.375166	0.441508		0.0309222	0.0596883	0.0934734		1.17518	1.37575		0.211411	0.0945473		0.0973977	0.159098	0.211714
P49368	Homo sapiens	T-complex protein 1 subunit gamma OS=Homo sapiens OX=9606 GN=CCT3 PE=1 SV=4	CCT3	30	15	15	97		0.173841	0.21793	0.275464		0.0177748	0.0475021	0.0582798		1.23611	1.56615		0.206616	0.0446163		0.102247	0.217969	0.21157
P62491	Homo sapiens	Ras-related protein Rab-11A OS=Homo sapiens OX=9606 GN=RAB11A PE=1 SV=3	RAB11A	61	11	1	161		2.68423	2.3698	3.22408		0.0546567	0.38027	0.816006		0.875578	1.17766		0.287424	0.370413		0.0203622	0.160465	0.253098
P08238	Homo sapiens	Heat shock protein HSP 90-beta OS=Homo sapiens OX=9606 GN=HSP90AB1 PE=1 SV=4	HSP90AB1	26	16	3	98		0.014141	0.0177004	0.0169057		0.00247064	0.00330697	0.00178321		1.25067	1.20328		0.209602	0.191138		0.174715	0.18683	0.10548
O60506	Homo sapiens	Heterogeneous nuclear ribonucleoprotein Q OS=Homo sapiens OX=9606 GN=SYNCRIP PE=1 SV=2	SYNCRIP	31	16	10	90		0.0393551	0.0367082	0.0328229		0.00433341	0.00326032	0.00298156		0.933947	0.835		0.445485	0.0978778		0.110111	0.0888174	0.0908378
Q9NYL9	Homo sapiens	Tropomodulin-3 OS=Homo sapiens OX=9606 GN=TMOD3 PE=1 SV=1	TMOD3	32	11	10	104		3.85279	2.68304	1.77793		1.47743	0.650852	1.48109		0.722511	0.252763		0.27781	0.160952		0.38347	0.242581	0.833045
P68104	Homo sapiens	Elongation factor 1-alpha 1 OS=Homo sapiens OX=9606 GN=EEF1A1 PE=1 SV=1	EEF1A1	30	11	0	118		0.0441958	0.0459143	0.0426411		0.00595592	0.00268183	0.00193761		1.0443	0.970273		0.672249	0.689376		0.134762	0.0584093	0.04544
Q5VTE0	Homo sapiens	Putative elongation factor 1-alpha-like 3 OS=Homo sapiens OX=9606 GN=EEF1A1P5 PE=5 SV=1	EEF1A1P5	30	11	0	118		0.0461458	0.0483596	0.0447808		0.00634057	0.00260283	0.00201625		1.05386	0.976146		0.605705	0.740283		0.137403	0.0538225	0.0450249
O75165	Homo sapiens	DnaJ homolog subfamily C member 13 OS=Homo sapiens OX=9606 GN=DNAJC13 PE=1 SV=5	DNAJC13	10	18	18	76		0.867499	0.836427	0.922537		0.0817139	0.102909	0.175243		0.962178	1.0535		0.703114	0.64784		0.0941948	0.123034	0.189958
P62269	Homo sapiens	40S ribosomal protein S18 OS=Homo sapiens OX=9606 GN=RPS18 PE=1 SV=3	RPS18	55	16	16	251		17.6726	17.6142	18.5192		2.30064	0.564984	5.41867		1.00194	1.02562		0.967989	0.81555		0.130181	0.0320755	0.292597
P43243	Homo sapiens	Matrin-3 OS=Homo sapiens OX=9606 GN=MATR3 PE=1 SV=2	MATR3	22	14	14	70		0.0586772	0.0746141	0.0650633		0.0169982	0.00337052	0.012888		1.3068	1.12594		0.186403	0.631456		0.28969	0.0451726	0.198084
P15880	Homo sapiens	40S ribosomal protein S2 OS=Homo sapiens OX=9606 GN=RPS2 PE=1 SV=2	RPS2	42	11	11	127		0.800174	0.840067	0.823705		0.0351505	0.0312709	0.0405712		1.05003	1.02924		0.215846	0.48999		0.0439285	0.0372243	0.0492546
P58107	Homo sapiens	Epiplakin OS=Homo sapiens OX=9606 GN=EPPK1 PE=1 SV=3	EPPK1	8	6	1	82		0.116537	0.132959	0.152022		0.0198991	0.0381678	0.0836347		1.12207	1.19831		0.544835	0.514154		0.170754	0.287064	0.550148
Q08378	Homo sapiens	Golgin subfamily A member 3 OS=Homo sapiens OX=9606 GN=GOLGA3 PE=1 SV=2	GOLGA3	9	13	13	95		48.2039	32.9718	57.5216		6.73066	3.30403	27.5987		0.686042	1.10685		0.024479	0.600333		0.139629	0.100208	0.479797
P47756	Homo sapiens	F-actin-capping protein subunit beta OS=Homo sapiens OX=9606 GN=CAPZB PE=1 SV=4	CAPZB	43	11	11	78		0.977754	0.571732	0.376906		0.359775	0.150974	0.321983		0.604708	0.241265		0.145825	0.0973813		0.36796	0.264064	0.854279
Q15907	Homo sapiens	Ras-related protein Rab-11B OS=Homo sapiens OX=9606 GN=RAB11B PE=1 SV=4	RAB11B	47	10	0	160		96.6564	88.3875	120.703		4.38146	13.2424	47.7325		0.90855	1.19147		0.362552	0.475184		0.0453303	0.149822	0.395453
P62701	Homo sapiens	40S ribosomal protein S4, X isoform OS=Homo sapiens OX=9606 GN=RPS4X PE=1 SV=2	RPS4X	52	14	7	129		0.837397	0.851919	0.87507		0.0462191	0.0352123	0.0979065		1.01779	1.04171		0.687411	0.579219		0.0551937	0.041333	0.111884
P13646	Homo sapiens	Keratin, type I cytoskeletal 13 OS=Homo sapiens OX=9606 GN=KRT13 PE=1 SV=4	KRT13	27	12	4	98		0.109262	0.105447	0.0813725		0.0643472	0.0264309	0.0215471		1.05111	0.812316		0.928882	0.515864		0.588924	0.250656	0.264796
Q9BUJ2	Homo sapiens	Heterogeneous nuclear ribonucleoprotein U-like protein 1 OS=Homo sapiens OX=9606 GN=HNRNPUL1 PE=1 SV=2	HNRNPUL1	22	12	12	67		0.614266	0.539183	0.561394		0.15703	0.0194247	0.0534597		0.895704	0.930171		0.495294	0.610294		0.255638	0.0360261	0.0952266
Q7L2E3	Homo sapiens	ATP-dependent RNA helicase DHX30 OS=Homo sapiens OX=9606 GN=DHX30 PE=1 SV=1	DHX30	18	18	18	74		3.33966	3.02612	3.30885		0.183573	0.288653	0.611624		0.904375	0.980562		0.187574	0.937399		0.0549674	0.0953873	0.184845
Q96PK6	Homo sapiens	RNA-binding protein 14 OS=Homo sapiens OX=9606 GN=RBM14 PE=1 SV=2	RBM14	27	16	16	86		0.928967	0.881355	0.67061		0.0974177	0.147316	0.213774		0.942824	0.696846		0.664846	0.129518		0.104867	0.167147	0.318775
P62753	Homo sapiens	40S ribosomal protein S6 OS=Homo sapiens OX=9606 GN=RPS6 PE=1 SV=1	RPS6	33	9	9	118		0.940442	1.00256	1.18166		0.0912874	0.127061	0.228441		1.06336	1.24506		0.529455	0.164674		0.0970685	0.126737	0.193322
P52907	Homo sapiens	F-actin-capping protein subunit alpha-1 OS=Homo sapiens OX=9606 GN=CAPZA1 PE=1 SV=3	CAPZA1	39	7	5	61		0.92979	0.639823	0.384718		0.351453	0.119128	0.279864		0.719225	0.312811		0.247356	0.10349		0.377992	0.186189	0.727453
O15078	Homo sapiens	Centrosomal protein of 290 kDa OS=Homo sapiens OX=9606 GN=CEP290 PE=1 SV=2	CEP290	7	18	18	84		4.28965	4.04834	4.72645		0.389775	0.825342	0.422083		0.933082	1.1019		0.67079	0.258271		0.090864	0.203871	0.0893024
P08779	Homo sapiens	Keratin, type I cytoskeletal 16 OS=Homo sapiens OX=9606 GN=KRT16 PE=1 SV=4	KRT16	29	14	4	127		0.00979676	0.00746345	0.0137824		0.00374376	0.00532981	0.00867052		0.690777	1.30277		0.568541	0.505315		0.382143	0.714122	0.629099
Q12906	Homo sapiens	Interleukin enhancer-binding factor 3 OS=Homo sapiens OX=9606 GN=ILF3 PE=1 SV=3	ILF3	16	13	9	58		0.0683108	0.0655811	0.0761719		0.0154751	0.00359132	0.0180233		0.974885	1.10995		0.78082	0.597212		0.22654	0.0547616	0.236614
P16989	Homo sapiens	Y-box-binding protein 3 OS=Homo sapiens OX=9606 GN=YBX3 PE=1 SV=4	YBX3	20	7	2	83		0.502119	0.468933	0.445803		0.0414935	0.0322191	0.00798832		0.934488	0.88973		0.335352	0.0821762		0.0826368	0.0687072	0.017919
Q69YQ0	Homo sapiens	Cytospin-A OS=Homo sapiens OX=9606 GN=SPECC1L PE=1 SV=2	SPECC1L	13	11	11	34		0.775651	0.927969	0.490353		0.403865	0.409341	0.477849		1.19302	0.0566792		0.670206	0.473824		0.520678	0.441115	0.974501
P46782	Homo sapiens	40S ribosomal protein S5 OS=Homo sapiens OX=9606 GN=RPS5 PE=1 SV=4	RPS5	33	8	8	79		0.768446	0.893061	1.00166		0.101562	0.077968	0.0591798		1.1661	1.30969		0.167124	0.0263799		0.132165	0.0873042	0.0590818
P17858	Homo sapiens	ATP-dependent 6-phosphofructokinase, liver type OS=Homo sapiens OX=9606 GN=PFKL PE=1 SV=6	PFKL	16	9	5	46		0.653283	0.476384	0.816489		0.179798	0.150904	0.255862		0.71978	1.24067		0.261806	0.41714		0.275222	0.316769	0.313368
Q99959	Homo sapiens	Plakophilin-2 OS=Homo sapiens OX=9606 GN=PKP2 PE=1 SV=2	PKP2	17	12	12	80		1.86252	1.71452	1.72861		0.405325	0.109052	0.416741		0.934099	0.922872		0.574362	0.710292		0.217621	0.0636051	0.241085
O43390	Homo sapiens	Heterogeneous nuclear ribonucleoprotein R OS=Homo sapiens OX=9606 GN=HNRNPR PE=1 SV=1	HNRNPR	27	16	10	91		0.326239	0.329565	0.290119		0.0162232	0.0217268	0.0226717		1.00959	0.88819		0.842137	0.0882228		0.0497281	0.0659256	0.0781461
Q7KZI7	Homo sapiens	Serine/threonine-protein kinase MARK2 OS=Homo sapiens OX=9606 GN=MARK2 PE=1 SV=2	MARK2	15	9	8	67		0.733436	0.630716	0.548822		0.129233	0.0702108	0.101881		0.865055	0.746545		0.292992	0.123935		0.176202	0.111319	0.185635
Q92621	Homo sapiens	Nuclear pore complex protein Nup205 OS=Homo sapiens OX=9606 GN=NUP205 PE=1 SV=3	NUP205	9	16	16	75		0.495725	0.462984	0.569616		0.0601812	0.0574307	0.11302		0.933842	1.13907		0.532847	0.374112		0.1214	0.124045	0.198415
P05388	Homo sapiens	60S acidic ribosomal protein P0 OS=Homo sapiens OX=9606 GN=RPLP0 PE=1 SV=1	RPLP0	54	11	4	89		0.0883231	0.0959426	0.10074		0.00612098	0.0226777	0.013335		1.0684	1.13535		0.604207	0.216583		0.0693021	0.236367	0.13237
O00571	Homo sapiens	ATP-dependent RNA helicase DDX3X OS=Homo sapiens OX=9606 GN=DDX3X PE=1 SV=3	DDX3X	26	14	6	67		0.0517841	0.0781318	0.0536083		0.0095947	0.0431699	0.0116944		1.39224	1.03051		0.360408	0.844747		0.185283	0.552527	0.218145
Q9Y224	Homo sapiens	RNA transcription, translation and transport factor protein OS=Homo sapiens OX=9606 GN=RTRAF PE=1 SV=1	RTRAF	48	9	9	65		0.315636	0.376461	0.247465		0.160395	0.101635	0.0119304		1.25752	0.846717		0.608577	0.538545		0.508165	0.269975	0.0482103
Q7Z417	Homo sapiens	Nuclear fragile X mental retardation-interacting protein 2 OS=Homo sapiens OX=9606 GN=NUFIP2 PE=1 SV=1	NUFIP2	21	9	9	64		4.99737	4.605	3.35848		2.20799	0.564014	0.664362		0.973513	0.703853		0.780389	0.285721		0.44183	0.122479	0.197816
Q6PKG0	Homo sapiens	La-related protein 1 OS=Homo sapiens OX=9606 GN=LARP1 PE=1 SV=2	LARP1	17	17	15	79		1.4988	1.26297	1.33492		0.240899	0.1795	0.32009		0.844532	0.881815		0.245546	0.51772		0.160728	0.142125	0.239782
Q6WCQ1	Homo sapiens	Myosin phosphatase Rho-interacting protein OS=Homo sapiens OX=9606 GN=MPRIP PE=1 SV=3	MPRIP	13	11	11	49		10.4889	7.80681	7.13086		4.67642	4.308	7.41547		0.723155	0.28324		0.505495	0.543327		0.445843	0.551825	1.03991
Q9Y3I0	Homo sapiens	RNA-splicing ligase RtcB homolog OS=Homo sapiens OX=9606 GN=RTCB PE=1 SV=1	RTCB	30	11	11	56		0.187664	0.233305	0.124155		0.0947069	0.0739027	0.0319984		1.29558	0.699708		0.546447	0.332936		0.504662	0.316765	0.25773
P62424	Homo sapiens	60S ribosomal protein L7a OS=Homo sapiens OX=9606 GN=RPL7A PE=1 SV=2	RPL7A	40	13	13	87		0.171952	0.179971	0.192698		0.00889644	0.0367273	0.0335936		1.0333	1.11076		0.731825	0.359558		0.0517379	0.204073	0.174333
P62280	Homo sapiens	40S ribosomal protein S11 OS=Homo sapiens OX=9606 GN=RPS11 PE=1 SV=3	RPS11	55	10	10	103		1.36616	1.81698	1.67063		0.162512	0.268607	0.129626		1.32626	1.22591		0.0676848	0.0641919		0.118956	0.147831	0.0775907
P21333	Homo sapiens	Filamin-A OS=Homo sapiens OX=9606 GN=FLNA PE=1 SV=4	FLNA	8	15	12	53		0.00899237	0.0058709	0.00638279		0.00219048	0.00266822	0.000645583		0.627048	0.723105		0.19238	0.118901		0.243593	0.454483	0.101144
Q8NCA5	Homo sapiens	Protein FAM98A OS=Homo sapiens OX=9606 GN=FAM98A PE=1 SV=2	FAM98A	17	7	5	51		0.738731	0.907701	0.565508		0.392298	0.402458	0.0416358		1.25467	0.831789		0.630049	0.524844		0.531043	0.443382	0.0736256
Q14789	Homo sapiens	Golgin subfamily B member 1 OS=Homo sapiens OX=9606 GN=GOLGB1 PE=1 SV=2	GOLGB1	6	18	18	49		0.335429	0.302626	0.382751		0.0377825	0.0246213	0.112415		0.904259	1.11582		0.276207	0.5275		0.112639	0.0813589	0.293703
Q9Y446	Homo sapiens	Plakophilin-3 OS=Homo sapiens OX=9606 GN=PKP3 PE=1 SV=1	PKP3	18	14	14	86		3.34793	3.82614	2.8022		0.650294	1.22516	0.440124		1.11973	0.840232		0.582564	0.295045		0.194238	0.320209	0.157064
P33993	Homo sapiens	DNA replication licensing factor MCM7 OS=Homo sapiens OX=9606 GN=MCM7 PE=1 SV=4	MCM7	24	13	13	51		0.215662	0.21332	0.252327		0.0123024	0.0182846	0.0402103		0.98785	1.1616		0.862937	0.205505		0.0570448	0.0857142	0.159358
P54652	Homo sapiens	Heat shock-related 70 kDa protein 2 OS=Homo sapiens OX=9606 GN=HSPA2 PE=1 SV=1	HSPA2	12	8	0	66		11.5884	11.4589	11.4483		1.09732	1.2365	0.857308		0.988016	0.989105		0.898594	0.870099		0.0946909	0.107907	0.0748853
Q3ZCM7	Homo sapiens	Tubulin beta-8 chain OS=Homo sapiens OX=9606 GN=TUBB8 PE=1 SV=2	TUBB8	23	9	0	236		1.76256	1.99611	3.06039		0.202834	0.344033	1.30614		1.12574	1.62823		0.368396	0.225353		0.115079	0.172352	0.426787
Q96II8	Homo sapiens	DISP complex protein LRCH3 OS=Homo sapiens OX=9606 GN=LRCH3 PE=1 SV=2	LRCH3	19	11	10	48		13.5206	7.69835	7.47673		7.58574	2.52279	7.9965		0.640727	0.212481		0.275692	0.396017		0.561049	0.327705	1.06952
P62241	Homo sapiens	40S ribosomal protein S8 OS=Homo sapiens OX=9606 GN=RPS8 PE=1 SV=2	RPS8	46	8	8	84		0.341675	0.384609	0.409621		0.0184972	0.00634012	0.0433699		1.12668	1.19538		0.0190529	0.0670507		0.0541369	0.0164846	0.105878
A5YKK6	Homo sapiens	CCR4-NOT transcription complex subunit 1 OS=Homo sapiens OX=9606 GN=CNOT1 PE=1 SV=2	CNOT1	8	16	16	67		0.213726	0.223707	0.266405		0.0584556	0.0603929	0.0719224		1.0456	1.24713		0.847086	0.380618		0.273507	0.269965	0.269974
P08708	Homo sapiens	40S ribosomal protein S17 OS=Homo sapiens OX=9606 GN=RPS17 PE=1 SV=2	RPS17	57	10	10	81		1.55472	1.48804	1.59569		0.117	0.0908165	0.156752		0.957731	1.02489		0.479035	0.735127		0.0752545	0.0610311	0.0982346
P62906	Homo sapiens	60S ribosomal protein L10a OS=Homo sapiens OX=9606 GN=RPL10A PE=1 SV=2	RPL10A	43	10	10	76		0.154697	0.162061	0.151106		0.00686919	0.0213867	0.0286589		1.04247	0.966095		0.600507	0.843162		0.0444042	0.131967	0.189661
Q99683	Homo sapiens	Mitogen-activated protein kinase kinase kinase 5 OS=Homo sapiens OX=9606 GN=MAP3K5 PE=1 SV=1	MAP3K5	12	15	13	59		3779.75	3225.61	1542.62		3446.93	2729.02	2477.14		0.997499	0.279741		0.837872	0.412959		0.911947	0.846048	1.6058
P52597	Homo sapiens	Heterogeneous nuclear ribonucleoprotein F OS=Homo sapiens OX=9606 GN=HNRNPF PE=1 SV=3	HNRNPF	21	6	4	52		0.0728312	0.112442	0.121701		0.0135945	0.0286769	0.0224401		1.52551	1.67383		0.0966916	0.0320908		0.186658	0.255038	0.184387
Q562R1	Homo sapiens	Beta-actin-like protein 2 OS=Homo sapiens OX=9606 GN=ACTBL2 PE=1 SV=2	ACTBL2	20	7	2	125		15.2065	11.4381	8.82868		5.90298	2.97285	6.22624		0.777451	0.439616		0.37927	0.267349		0.388187	0.259909	0.705229
Q15717	Homo sapiens	ELAV-like protein 1 OS=Homo sapiens OX=9606 GN=ELAVL1 PE=1 SV=2	ELAVL1	34	8	8	72		0.646435	0.544212	0.586337		0.155221	0.00395218	0.130204		0.857073	0.90894		0.372185	0.634481		0.240119	0.00726221	0.222063
Q9Y2W1	Homo sapiens	Thyroid hormone receptor-associated protein 3 OS=Homo sapiens OX=9606 GN=THRAP3 PE=1 SV=2	THRAP3	11	8	8	43		0.103992	0.190149	0.0947796		0.0698513	0.0672782	0.0426672		2.01619	0.976163		0.198704	0.854932		0.671696	0.353818	0.450173
Q9BSJ2	Homo sapiens	Gamma-tubulin complex component 2 OS=Homo sapiens OX=9606 GN=TUBGCP2 PE=1 SV=2	TUBGCP2	15	12	12	68		3.4765	3.09579	3.95075		0.0415073	0.116439	0.990347		0.890119	1.11444		0.00594785	0.494162		0.0119394	0.037612	0.250673
P62979	Homo sapiens	Ubiquitin-40S ribosomal protein S27a OS=Homo sapiens OX=9606 GN=RPS27A PE=1 SV=2	RPS27A	37	5	3	41		0.0399968	0.0447475	0.0497293		0.00248935	0.00645236	0.00432242		1.11214	1.24183		0.29993	0.0277977		0.0622386	0.144195	0.0869189
Q13085	Homo sapiens	Acetyl-CoA carboxylase 1 OS=Homo sapiens OX=9606 GN=ACACA PE=1 SV=2	ACACA	8	14	12	51		0.0301283	0.035396	0.0342012		0.00204222	0.0064346	0.00627037		1.16313	1.12444		0.247908	0.344996		0.067784	0.181789	0.183338
P14618	Homo sapiens	Pyruvate kinase PKM OS=Homo sapiens OX=9606 GN=PKM PE=1 SV=4	PKM	22	11	10	58		0.0161434	0.0174729	0.0200275		0.000665165	0.00245765	0.00150064		1.07565	1.23892		0.416913	0.0148717		0.0412035	0.140655	0.074929
Q06787	Homo sapiens	Synaptic functional regulator FMR1 OS=Homo sapiens OX=9606 GN=FMR1 PE=1 SV=1	FMR1	22	11	11	69		1.71487	1.74202	1.74821		0.321421	0.229071	0.371583		1.02097	1.01565		0.910907	0.912111		0.187432	0.131498	0.212551
P27635	Homo sapiens	60S ribosomal protein L10 OS=Homo sapiens OX=9606 GN=RPL10 PE=1 SV=4	RPL10	45	8	4	84		0.54997	0.615624	0.633347		0.0529474	0.10278	0.209668		1.11217	1.11228		0.381019	0.540814		0.0962733	0.166953	0.331047
Q9Y383	Homo sapiens	Putative RNA-binding protein Luc7-like 2 OS=Homo sapiens OX=9606 GN=LUC7L2 PE=1 SV=2	LUC7L2	23	7	4	57		0.266644	0.239309	0.246014		0.0334096	0.0169192	0.0444218		0.900966	0.918148		0.274787	0.555317		0.125297	0.0707001	0.180566
P62266	Homo sapiens	40S ribosomal protein S23 OS=Homo sapiens OX=9606 GN=RPS23 PE=1 SV=3	RPS23	50	8	8	130		7.51083	7.06027	8.69543		0.577609	0.666157	1.6757		0.939066	1.14662		0.426105	0.311444		0.0769035	0.0943529	0.19271
P12829	Homo sapiens	Myosin light chain 4 OS=Homo sapiens OX=9606 GN=MYL4 PE=1 SV=3	MYL4	56	9	7	67		15.9542	14.5337	9.11928		2.79733	3.65431	6.85605		0.899893	0.374189		0.621229	0.185119		0.175335	0.251438	0.75182
P62917	Homo sapiens	60S ribosomal protein L8 OS=Homo sapiens OX=9606 GN=RPL8 PE=1 SV=2	RPL8	25	6	6	60		0.27608	0.323506	0.364792		0.0273238	0.0358289	0.0755621		1.17082	1.30751		0.142371	0.128408		0.0989705	0.110752	0.207138
Q8N1F7	Homo sapiens	Nuclear pore complex protein Nup93 OS=Homo sapiens OX=9606 GN=NUP93 PE=1 SV=2	NUP93	20	13	13	54		0.301093	0.296223	0.319806		0.00899667	0.0109397	0.0621428		0.983676	1.04856		0.583495	0.65531		0.02988	0.0369306	0.194314
P11021	Homo sapiens	Endoplasmic reticulum chaperone BiP OS=Homo sapiens OX=9606 GN=HSPA5 PE=1 SV=2	HSPA5	20	9	7	46		0.0054297	0.00469089	0.00338636		0.00105914	0.000863787	0.000613607		0.86495	0.624723		0.402125	0.0445021		0.195064	0.184142	0.181199
P18621	Homo sapiens	60S ribosomal protein L17 OS=Homo sapiens OX=9606 GN=RPL17 PE=1 SV=3	RPL17	41	8	8	96		0.619656	0.709242	0.843181		0.0375307	0.0707526	0.110486		1.14227	1.35491		0.124749	0.0294359		0.060567	0.099758	0.131035
Q05639	Homo sapiens	Elongation factor 1-alpha 2 OS=Homo sapiens OX=9606 GN=EEF1A2 PE=1 SV=1	EEF1A2	16	7	0	87		0.0568969	0.0573873	0.0531637		0.00701179	0.00417668	0.00681194		1.01195	0.934244		0.922115	0.544487		0.123237	0.0727805	0.128131
P48729	Homo sapiens	Casein kinase I isoform alpha OS=Homo sapiens OX=9606 GN=CSNK1A1 PE=1 SV=2	CSNK1A1	28	8	4	65		1.13381	0.948302	0.844859		0.249433	0.156269	0.108297		0.84278	0.753153		0.336333	0.139516		0.219995	0.164788	0.128183
Q9UGJ1	Homo sapiens	Gamma-tubulin complex component 4 OS=Homo sapiens OX=9606 GN=TUBGCP4 PE=1 SV=1	TUBGCP4	24	10	10	48		5.04364	4.50491	9.25768		0.161763	0.720905	7.78016		0.886167	1.4732		0.27521	0.447213		0.0320727	0.160026	0.8404
P07900	Homo sapiens	Heat shock protein HSP 90-alpha OS=Homo sapiens OX=9606 GN=HSP90AA1 PE=1 SV=5	HSP90AA1	16	11	2	72		0.00397888	0.00395545	0.00445525		0.000416583	0.000354867	0.000605869		0.995138	1.11659		0.944443	0.324595		0.104698	0.089716	0.13599
P62249	Homo sapiens	40S ribosomal protein S16 OS=Homo sapiens OX=9606 GN=RPS16 PE=1 SV=2	RPS16	64	13	13	142		2.59139	2.39664	2.66143		0.367341	0.189085	0.451217		0.928931	1.02419		0.460081	0.845015		0.141755	0.078896	0.169539
Q2M1P5	Homo sapiens	Kinesin-like protein KIF7 OS=Homo sapiens OX=9606 GN=KIF7 PE=1 SV=2	KIF7	8	10	9	61		5.72413	4.80939	4.85979		1.04386	0.427197	1.36773		0.84809	0.838468		0.232795	0.433337		0.182361	0.0888256	0.281437
Q92973	Homo sapiens	Transportin-1 OS=Homo sapiens OX=9606 GN=TNPO1 PE=1 SV=2	TNPO1	15	11	8	60		0.794189	0.743107	0.825771		0.140202	0.0372064	0.18618		0.944149	1.03271		0.574843	0.825962		0.176534	0.0500688	0.225462
Q99832	Homo sapiens	T-complex protein 1 subunit eta OS=Homo sapiens OX=9606 GN=CCT7 PE=1 SV=2	CCT7	23	10	10	54		0.0430978	0.0677683	0.076637		0.00722267	0.00917943	0.00793438		1.57716	1.78739		0.0216115	0.00563865		0.167588	0.135453	0.103532
P	SendaiVirus	Phosphoprotein_(P)	P	26	9	2	38		0.0236624	0.0130087	0.00539475		0.021782	0.00348404	0.00140293		1.78447	0.741469		0.487164	0.283248		0.920534	0.267824	0.260056
Q15643	Homo sapiens	Thyroid receptor-interacting protein 11 OS=Homo sapiens OX=9606 GN=TRIP11 PE=1 SV=3	TRIP11	5	11	11	41		5.03176	7.22417	8.58589		0.80031	2.91535	1.80672		1.3587	1.69434		0.277449	0.0356891		0.159052	0.403555	0.210429
M	SendaiVirus	Matrix_protein_(M)	M	37	11	11	41		0.0112242	0.200033	0.11156		0.0192163	0.0937453	0.0282394		227.276	132.326		0.0268444	0.00704215		1.71204	0.46865	0.253132
O75962	Homo sapiens	Triple functional domain protein OS=Homo sapiens OX=9606 GN=TRIO PE=1 SV=2	TRIO	6	11	9	21		0.88427	0.48179	0.69267		0.361248	0.226344	0.421425		0.533141	0.725521		0.177332	0.582126		0.408526	0.469798	0.608406
P51991	Homo sapiens	Heterogeneous nuclear ribonucleoprotein A3 OS=Homo sapiens OX=9606 GN=HNRNPA3 PE=1 SV=2	HNRNPA3	25	7	7	34		0.0188372	0.0221853	0.0144319		0.00155352	0.00357041	0.00453289		1.17056	0.738964		0.210635	0.186513		0.0824711	0.160935	0.314089
Q04695	Homo sapiens	Keratin, type I cytoskeletal 17 OS=Homo sapiens OX=9606 GN=KRT17 PE=1 SV=2	KRT17	21	12	2	101		0.243338	0.218269	0.350248		0.14134	0.148632	0.315016		0.806178	1.30755		0.842686	0.620181		0.580837	0.680961	0.89941
P55795	Homo sapiens	Heterogeneous nuclear ribonucleoprotein H2 OS=Homo sapiens OX=9606 GN=HNRNPH2 PE=1 SV=1	HNRNPH2	17	5	1	47		0.0213068	0.0462982	0.0283492		0.00703973	0.0052509	0.0253118		2.25718	0.171136		0.00787968	0.666591		0.330397	0.113415	0.892855
P62750	Homo sapiens	60S ribosomal protein L23a OS=Homo sapiens OX=9606 GN=RPL23A PE=1 SV=1	RPL23A	46	8	8	82		0.557205	0.578697	0.578288		0.0534168	0.0387512	0.114653		1.04011	1.02808		0.602815	0.787155		0.0958657	0.0669627	0.198263
Q9Y2T7	Homo sapiens	Y-box-binding protein 2 OS=Homo sapiens OX=9606 GN=YBX2 PE=1 SV=2	YBX2	11	4	0	67		1.01959	1.11015	0.965363		0.254036	0.0403651	0.0383936		1.10957	0.964777		0.60141	0.748365		0.249155	0.03636	0.0397711
P62913	Homo sapiens	60S ribosomal protein L11 OS=Homo sapiens OX=9606 GN=RPL11 PE=1 SV=2	RPL11	34	6	6	53		0.517474	0.576631	0.521467		0.0174981	0.0488776	0.0646624		1.11208	1.00284		0.119669	0.922735		0.0338143	0.0847641	0.124001
P0DP25	Homo sapiens	Calmodulin-3 OS=Homo sapiens OX=9606 GN=CALM3 PE=1 SV=1	CALM3	34	8	6	60		0.846721	0.601578	0.304422		0.40892	0.152121	0.242324		0.761029	0.225018		0.385568	0.119335		0.482946	0.252871	0.796013
Q9BRZ2	Homo sapiens	E3 ubiquitin-protein ligase TRIM56 OS=Homo sapiens OX=9606 GN=TRIM56 PE=1 SV=3	TRIM56	14	8	8	43		0.19729	0.174664	0.181908		0.0155326	0.0507108	0.0675079		0.8625	0.885969		0.500968	0.720092		0.0787299	0.290333	0.37111
P38919	Homo sapiens	Eukaryotic initiation factor 4A-III OS=Homo sapiens OX=9606 GN=EIF4A3 PE=1 SV=4	EIF4A3	25	10	9	42		0.152191	0.119097	0.112039		0.0272966	0.00602032	0.00375566		0.78986	0.743409		0.109609	0.123097		0.179357	0.0505498	0.0335209
Q01813	Homo sapiens	ATP-dependent 6-phosphofructokinase, platelet type OS=Homo sapiens OX=9606 GN=PFKP PE=1 SV=2	PFKP	14	8	5	38		0.101038	0.0893742	0.145769		0.043283	0.0244418	0.04769		0.930255	1.50422		0.705225	0.29532		0.428382	0.273477	0.327162
P50990	Homo sapiens	T-complex protein 1 subunit theta OS=Homo sapiens OX=9606 GN=CCT8 PE=1 SV=4	CCT8	23	10	10	58		0.0452822	0.0536796	0.0608985		0.00673785	0.00860346	0.00954077		1.18428	1.34389		0.253997	0.081516		0.148797	0.160274	0.156667
P39023	Homo sapiens	60S ribosomal protein L3 OS=Homo sapiens OX=9606 GN=RPL3 PE=1 SV=2	RPL3	22	7	5	57		0.173608	0.187526	0.147093		0.00116558	0.0254081	0.0114201		1.07326	0.845609		0.442913	0.05525		0.00671388	0.135491	0.0776385
P17844	Homo sapiens	Probable ATP-dependent RNA helicase DDX5 OS=Homo sapiens OX=9606 GN=DDX5 PE=1 SV=1	DDX5	21	12	8	72		0.128276	0.144147	0.12793		0.00212989	0.0366282	0.00998287		1.10154	0.995303		0.531407	0.955965		0.0166039	0.254103	0.0780338
Q9UKV8	Homo sapiens	Protein argonaute-2 OS=Homo sapiens OX=9606 GN=AGO2 PE=1 SV=3	AGO2	16	10	6	41		5.94851	5.60953	2.99179		0.779551	1.89977	1.49417		0.905974	0.459523		0.789137	0.0384499		0.13105	0.338668	0.499423
P62277	Homo sapiens	40S ribosomal protein S13 OS=Homo sapiens OX=9606 GN=RPS13 PE=1 SV=2	RPS13	36	7	7	70		1.01454	1.17249	1.18173		0.0449498	0.0854502	0.12231		1.15434	1.16138		0.0471838	0.0903894		0.0443055	0.0728795	0.103501
P63173	Homo sapiens	60S ribosomal protein L38 OS=Homo sapiens OX=9606 GN=RPL38 PE=1 SV=2	RPL38	50	5	5	90		1.08739	1.1203	1.2183		0.0890513	0.0368877	0.272273		1.03213	1.10476		0.586137	0.472935		0.0818943	0.0329267	0.223486
Q9BYX7	Homo sapiens	Putative beta-actin-like protein 3 OS=Homo sapiens OX=9606 GN=POTEKP PE=5 SV=1	POTEKP	11	3	0	112		4029.28	2967.6	1812.02		1836.06	373.96	1414.74		0.781812	0.321507		0.381966	0.172889		0.455679	0.126014	0.780751
C	SendaiVirus	C_protein_(C)	C	39	7	7	36		0.000143848	0.469021	0.219705		1.64151e-05	0.0482274	0.027855		3263.66	1526.28		0.00350799	0.00532228		0.114115	0.102826	0.126784
O14980	Homo sapiens	Exportin-1 OS=Homo sapiens OX=9606 GN=XPO1 PE=1 SV=1	XPO1	13	11	11	45		0.042329	0.0667624	0.0781039		0.0109121	0.0127564	0.00510259		1.59368	1.88506		0.0652869	0.00677312		0.257792	0.191072	0.0653307
P48634	Homo sapiens	Protein PRRC2A OS=Homo sapiens OX=9606 GN=PRRC2A PE=1 SV=3	PRRC2A	6	8	8	30		0.647165	0.596039	0.463198		0.258161	0.115218	0.0355239		0.954765	0.750465		0.769757	0.342077		0.39891	0.193306	0.0766926
P05976	Homo sapiens	Myosin light chain 1/3, skeletal muscle isoform OS=Homo sapiens OX=9606 GN=MYL1 PE=1 SV=3	MYL1	20	4	1	33		11.7946	9.921	7.72809		3.83123	2.57325	5.55439		0.858987	0.479927		0.520735	0.355489		0.32483	0.259374	0.718728
P20591	Homo sapiens	Interferon-induced GTP-binding protein Mx1 OS=Homo sapiens OX=9606 GN=MX1 PE=1 SV=4	MX1	11	6	3	33		0.180062	1.57725	0.71506		0.03104	1.88941	0.323049		5.34835	3.66415		0.328704	0.101756		0.172385	1.19791	0.451779
A6NNZ2	Homo sapiens	Tubulin beta 8B OS=Homo sapiens OX=9606 GN=TUBB8B PE=1 SV=1	TUBB8B	19	8	0	218		0.153166	0.173641	0.259292		0.0221234	0.0447928	0.09773		1.11379	1.61059		0.51698	0.140503		0.144441	0.257962	0.376911
O43143	Homo sapiens	Pre-mRNA-splicing factor ATP-dependent RNA helicase DHX15 OS=Homo sapiens OX=9606 GN=DHX15 PE=1 SV=2	DHX15	15	9	9	35		0.057091	0.0832124	0.075582		0.00317147	0.012873	0.0166951		1.44669	1.30272		0.0269634	0.132566		0.0555511	0.1547	0.220888
P0CG39	Homo sapiens	POTE ankyrin domain family member J OS=Homo sapiens OX=9606 GN=POTEJ PE=3 SV=1	POTEJ	8	5	1	110		5.47702	7.27975	4.84911		3.74571	1.13763	6.58833		1.6975	0.0689178		0.469758	0.892831		0.683896	0.156273	1.35867
Q8NHW5	Homo sapiens	60S acidic ribosomal protein P0-like OS=Homo sapiens OX=9606 GN=RPLP0P6 PE=5 SV=1	RPLP0P6	27	7	0	61		0.0936229	0.102797	0.105679		0.00700384	0.0207009	0.0103663		1.08574	1.12713		0.507428	0.17042		0.0748091	0.201376	0.0980929
V	SendaiVirus	V_protein_(V)	V	33	7	0	29		28.2053	0.257531	0.121898		25.3436	0.0891342	0.0350997		0.0267647	0.0128542		0.196316	0.194942		0.898538	0.34611	0.287943
Q8TCG1	Homo sapiens	Protein CIP2A OS=Homo sapiens OX=9606 GN=CIP2A PE=1 SV=2	CIP2A	11	10	10	47		27.8049	15.9292	22.1148		14.3494	2.11564	11.1185		0.616797	0.797254		0.287064	0.616023		0.516076	0.132815	0.502761
P61313	Homo sapiens	60S ribosomal protein L15 OS=Homo sapiens OX=9606 GN=RPL15 PE=1 SV=2	RPL15	35	7	7	68		0.197996	0.202454	0.207854		0.015218	0.0245901	0.0150821		1.0196	1.04996		0.802661	0.470124		0.0768601	0.12146	0.0725609
P46783	Homo sapiens	40S ribosomal protein S10 OS=Homo sapiens OX=9606 GN=RPS10 PE=1 SV=1	RPS10	42	7	4	69		0.263825	0.254986	0.526116		0.0227072	0.0327855	0.320725		0.963689	1.78387		0.720601	0.292062		0.0860692	0.128578	0.60961
Q14671	Homo sapiens	Pumilio homolog 1 OS=Homo sapiens OX=9606 GN=PUM1 PE=1 SV=3	PUM1	10	9	6	43		0.566619	0.721581	0.779581		0.0620084	0.0767917	0.183544		1.2738	1.35509		0.0530237	0.129648		0.109436	0.106421	0.235439
Q96DH6	Homo sapiens	RNA-binding protein Musashi homolog 2 OS=Homo sapiens OX=9606 GN=MSI2 PE=1 SV=1	MSI2	29	7	5	34		1.13824	0.794867	0.994276		0.102328	0.0810905	0.16554		0.697717	0.867697		0.0103762	0.269322		0.0899	0.102018	0.166493
O00160	Homo sapiens	Unconventional myosin-If OS=Homo sapiens OX=9606 GN=MYO1F PE=1 SV=3	MYO1F	7	8	0	60		21.601	13.4462	11.2194		12.9883	6.72417	8.69089		0.664479	0.362925		0.388863	0.313998		0.601282	0.50008	0.774629
Q7Z460	Homo sapiens	CLIP-associating protein 1 OS=Homo sapiens OX=9606 GN=CLASP1 PE=1 SV=1	CLASP1	6	8	3	35		0.740547	1.40309	1.06326		0.0513651	1.00157	0.630588		1.60806	1.25874		0.370467	0.469129		0.069361	0.713829	0.593072
P61158	Homo sapiens	Actin-related protein 3 OS=Homo sapiens OX=9606 GN=ACTR3 PE=1 SV=3	ACTR3	35	9	8	32		0.100285	0.0638748	0.0488449		0.05325	0.0107436	0.0433017		0.714729	0.341466		0.310243	0.264031		0.530989	0.168198	0.886515
P18124	Homo sapiens	60S ribosomal protein L7 OS=Homo sapiens OX=9606 GN=RPL7 PE=1 SV=1	RPL7	27	9	9	64		0.126356	0.131439	0.127846		0.0137113	0.0291566	0.0125593		1.02844	1.01269		0.798187	0.896307		0.108514	0.221827	0.0982383
P22087	Homo sapiens	rRNA 2'-O-methyltransferase fibrillarin OS=Homo sapiens OX=9606 GN=FBL PE=1 SV=2	FBL	37	7	5	33		0.0948426	0.119184	0.122346		0.0173357	0.0184185	0.0294598		1.26007	1.27554		0.170868	0.23587		0.182784	0.154537	0.240791
P83881	Homo sapiens	60S ribosomal protein L36a OS=Homo sapiens OX=9606 GN=RPL36A PE=1 SV=2	RPL36A	52	9	2	57		8.6542	7.7114	8.34065		1.23434	1.45417	1.48007		0.886617	0.960752		0.440181	0.792076		0.142629	0.188574	0.177452
P62888	Homo sapiens	60S ribosomal protein L30 OS=Homo sapiens OX=9606 GN=RPL30 PE=1 SV=2	RPL30	51	4	4	41		0.0779229	0.0825725	0.0874294		0.0018913	0.012504	0.00120235		1.05161	1.12215		0.586903	0.00182751		0.0242714	0.151431	0.0137523
P62244	Homo sapiens	40S ribosomal protein S15a OS=Homo sapiens OX=9606 GN=RPS15A PE=1 SV=2	RPS15A	45	5	5	55		0.486037	0.466916	0.378892		0.0275156	0.0257202	0.0947086		0.960742	0.76337		0.428889	0.133023		0.0566122	0.0550853	0.249962
P05783	Homo sapiens	Keratin, type I cytoskeletal 18 OS=Homo sapiens OX=9606 GN=KRT18 PE=1 SV=2	KRT18	18	10	8	86		2.57073	2.32277	2.11651		0.149935	0.322946	0.207055		0.898919	0.821557		0.294196	0.0370231		0.0583239	0.139035	0.0978286
Q15366	Homo sapiens	Poly(rC)-binding protein 2 OS=Homo sapiens OX=9606 GN=PCBP2 PE=1 SV=1	PCBP2	27	7	3	46		0.0696588	0.095349	0.116943		0.00193115	0.0213099	0.0205863		1.34764	1.66055		0.171032	0.0565844		0.027723	0.223494	0.176037
O95373	Homo sapiens	Importin-7 OS=Homo sapiens OX=9606 GN=IPO7 PE=1 SV=1	IPO7	10	7	7	33		0.114626	0.0937576	0.0768148		0.0145792	0.0167813	0.0384872		0.814282	0.60866		0.179281	0.186757		0.127189	0.178986	0.501038
P46781	Homo sapiens	40S ribosomal protein S9 OS=Homo sapiens OX=9606 GN=RPS9 PE=1 SV=3	RPS9	44	11	11	104		0.636861	0.676631	0.675686		0.0411135	0.0375471	0.0414103		1.06288	1.06113		0.283688	0.313339		0.0645565	0.0554912	0.0612863
Q12905	Homo sapiens	Interleukin enhancer-binding factor 2 OS=Homo sapiens OX=9606 GN=ILF2 PE=1 SV=2	ILF2	31	8	8	35		0.0976454	0.103557	0.102057		0.0225904	0.00897867	0.00649318		1.07561	1.06133		0.695229	0.761406		0.231352	0.0867023	0.0636231
P26599	Homo sapiens	Polypyrimidine tract-binding protein 1 OS=Homo sapiens OX=9606 GN=PTBP1 PE=1 SV=1	PTBP1	20	8	7	33		0.0387763	0.0449861	0.0282978		0.00996243	0.0188282	0.00878328		1.12282	0.720904		0.64016	0.24355		0.256921	0.418533	0.310388
P40227	Homo sapiens	T-complex protein 1 subunit zeta OS=Homo sapiens OX=9606 GN=CCT6A PE=1 SV=3	CCT6A	23	9	8	49		0.0632176	0.0805975	0.0890299		0.00849902	0.024103	0.0096498		1.24512	1.41156		0.304148	0.0254253		0.134441	0.299054	0.108388
Q9NVU7	Homo sapiens	Protein SDA1 homolog OS=Homo sapiens OX=9606 GN=SDAD1 PE=1 SV=3	SDAD1	13	8	8	43		4.98989	5.88935	6.89974		0.259916	0.775804	1.53032		1.17462	1.36235		0.129623	0.100084		0.0520885	0.13173	0.221793
Q14498	Homo sapiens	RNA-binding protein 39 OS=Homo sapiens OX=9606 GN=RBM39 PE=1 SV=2	RBM39	19	8	8	33		0.251103	0.283573	0.282281		0.0384349	0.0368804	0.0264492		1.13218	1.12971		0.350598	0.311494		0.153065	0.130056	0.093698
Q9Y608	Homo sapiens	Leucine-rich repeat flightless-interacting protein 2 OS=Homo sapiens OX=9606 GN=LRRFIP2 PE=1 SV=1	LRRFIP2	9	5	4	32		0.602406	0.445981	0.252255		0.332847	0.138929	0.215456		0.833577	0.214728		0.49432	0.200853		0.55253	0.311513	0.854119
P62854	Homo sapiens	40S ribosomal protein S26 OS=Homo sapiens OX=9606 GN=RPS26 PE=1 SV=3	RPS26	50	5	1	54		1.8525	1.96577	1.95549		0.312814	0.12413	0.396698		1.06972	1.05181		0.591218	0.741842		0.16886	0.063146	0.202864
Q01546	Homo sapiens	Keratin, type II cytoskeletal 2 oral OS=Homo sapiens OX=9606 GN=KRT76 PE=1 SV=2	KRT76	9	10	0	90		4.76957	4.55578	4.43792		0.0548758	0.935179	1.24597		0.94269	0.908161		0.730581	0.690172		0.0115054	0.205273	0.280756
Q6ZRV2	Homo sapiens	Protein FAM83H OS=Homo sapiens OX=9606 GN=FAM83H PE=1 SV=3	FAM83H	8	8	8	44		23.7061	18.0599	16.3657		7.33943	6.02851	3.98012		0.757104	0.699579		0.36136	0.202478		0.309601	0.333807	0.243199
O15523	Homo sapiens	ATP-dependent RNA helicase DDX3Y OS=Homo sapiens OX=9606 GN=DDX3Y PE=1 SV=2	DDX3Y	15	8	0	36		0.0436357	0.0657481	0.0437837		0.00803004	0.033969	0.014586		1.40668	0.979425		0.33415	0.988453		0.184025	0.516655	0.333138
P61978	Homo sapiens	Heterogeneous nuclear ribonucleoprotein K OS=Homo sapiens OX=9606 GN=HNRNPK PE=1 SV=1	HNRNPK	18	6	6	32		0.0172104	0.0207075	0.0167402		0.00171217	0.00620275	0.000610029		1.17085	0.975603		0.399839	0.677252		0.0994845	0.299541	0.036441
P02787	Homo sapiens	Serotransferrin OS=Homo sapiens OX=9606 GN=TF PE=1 SV=3	TF	12	7	7	32		1.17722	1.31933	1.40717		0.237417	0.047586	0.0981338		1.13465	1.20875		0.366879	0.195992		0.201676	0.0360684	0.0697382
P40763	Homo sapiens	Signal transducer and activator of transcription 3 OS=Homo sapiens OX=9606 GN=STAT3 PE=1 SV=2	STAT3	14	8	8	29		0.344385	0.40622	0.450718		0.042598	0.108436	0.0980295		1.15948	1.29636		0.409956	0.159966		0.123693	0.266938	0.217496
O14974	Homo sapiens	Protein phosphatase 1 regulatory subunit 12A OS=Homo sapiens OX=9606 GN=PPP1R12A PE=1 SV=1	PPP1R12A	9	8	8	26		0.0854738	0.0927684	0.0219571		0.0450326	0.0624014	0.0182371		0.919521	0.147469		0.877548	0.0862641		0.526859	0.672657	0.83058
P30050	Homo sapiens	60S ribosomal protein L12 OS=Homo sapiens OX=9606 GN=RPL12 PE=1 SV=1	RPL12	55	6	6	40		0.0747923	0.0806338	0.0800972		0.0078075	0.0100667	0.0126781		1.07636	1.06587		0.471531	0.570554		0.104389	0.124845	0.158284
Q15365	Homo sapiens	Poly(rC)-binding protein 1 OS=Homo sapiens OX=9606 GN=PCBP1 PE=1 SV=2	PCBP1	31	8	5	37		0.0475205	0.0610963	0.0642471		0.00358093	0.00591084	0.00668363		1.28413	1.34978		0.0272167	0.0187652		0.0753555	0.0967463	0.10403
P61513	Homo sapiens	60S ribosomal protein L37a OS=Homo sapiens OX=9606 GN=RPL37A PE=1 SV=2	RPL37A	51	5	4	82		4.41985	4.81305	5.73113		0.852495	0.676559	1.31841		1.09483	1.29027		0.565402	0.221548		0.192879	0.140568	0.230044
O15143	Homo sapiens	Actin-related protein 2/3 complex subunit 1B OS=Homo sapiens OX=9606 GN=ARPC1B PE=1 SV=3	ARPC1B	27	7	6	33		0.0805487	0.0506208	0.0438607		0.0444049	0.0104533	0.0364082		0.713747	0.334227		0.319288	0.330524		0.55128	0.206501	0.830086
Q9Y4I1	Homo sapiens	Unconventional myosin-Va OS=Homo sapiens OX=9606 GN=MYO5A PE=1 SV=2	MYO5A	6	7	4	26		0.822666	0.442562	0.273622		0.512615	0.100195	0.291624		0.642991	0.0519397		0.276018	0.182155		0.623114	0.226398	1.06579
P60842	Homo sapiens	Eukaryotic initiation factor 4A-I OS=Homo sapiens OX=9606 GN=EIF4A1 PE=1 SV=1	EIF4A1	23	7	3	32		0.00817238	0.0083694	0.00891849		0.00320836	0.00317626	0.00115956		1.0279	1.1541		0.943376	0.724077		0.392585	0.379509	0.130018
P46776	Homo sapiens	60S ribosomal protein L27a OS=Homo sapiens OX=9606 GN=RPL27A PE=1 SV=2	RPL27A	38	7	7	55		1.13996	1.18296	1.53209		0.127254	0.176914	0.322857		1.0344	1.33071		0.749727	0.121947		0.11163	0.149552	0.210729
P07910	Homo sapiens	Heterogeneous nuclear ribonucleoproteins C1/C2 OS=Homo sapiens OX=9606 GN=HNRNPC PE=1 SV=4	HNRNPC	19	6	3	37		0.0831892	0.1108	0.242176		0.0284186	0.0420765	0.121578		1.32271	2.75511		0.399583	0.0920837		0.341614	0.379751	0.502026
Q92841	Homo sapiens	Probable ATP-dependent RNA helicase DDX17 OS=Homo sapiens OX=9606 GN=DDX17 PE=1 SV=2	DDX17	12	8	4	53		0.0197299	0.0220204	0.0191495		0.00244745	0.010451	0.00738851		1.04848	0.926369		0.73041	0.90347		0.124048	0.474606	0.385833
Q8TDM6	Homo sapiens	Disks large homolog 5 OS=Homo sapiens OX=9606 GN=DLG5 PE=1 SV=4	DLG5	5	8	8	29		1.48727	1.21275	1.6822		0.419081	0.166359	0.429372		0.833149	1.13917		0.351124	0.603668		0.281779	0.137175	0.255245
Q63HN8	Homo sapiens	E3 ubiquitin-protein ligase RNF213 OS=Homo sapiens OX=9606 GN=RNF213 PE=1 SV=3	RNF213	1	6	6	27		3.01405	2.72158	4.8676		0.607944	1.75522	3.04984		0.801735	1.40903		0.798575	0.360235		0.201704	0.644927	0.62656
O95793	Homo sapiens	Double-stranded RNA-binding protein Staufen homolog 1 OS=Homo sapiens OX=9606 GN=STAU1 PE=1 SV=2	STAU1	16	8	7	32		0.925987	0.864427	0.954161		0.123107	0.0345364	0.192162		0.938371	1.02258		0.451229	0.841136		0.132946	0.0399529	0.201394
Q969Q0	Homo sapiens	60S ribosomal protein L36a-like OS=Homo sapiens OX=9606 GN=RPL36AL PE=1 SV=3	RPL36AL	42	7	0	39		8.22136	7.53451	8.10715		1.01635	1.08361	1.69682		0.914666	0.97738		0.468135	0.925146		0.123624	0.143819	0.209299
Q5BJF6	Homo sapiens	Outer dense fiber protein 2 OS=Homo sapiens OX=9606 GN=ODF2 PE=1 SV=1	ODF2	10	7	7	22		23.7057	25.3927	26.2699		5.26437	8.48765	11.0034		1.04842	1.0507		0.784412	0.734207		0.222072	0.334255	0.41886
P22090	Homo sapiens	40S ribosomal protein S4, Y isoform 1 OS=Homo sapiens OX=9606 GN=RPS4Y1 PE=1 SV=2	RPS4Y1	17	6	0	55		1.36789	1.40901	1.4406		0.105637	0.119408	0.147729		1.02962	1.05154		0.678227	0.526202		0.0772259	0.0847459	0.102547
P61160	Homo sapiens	Actin-related protein 2 OS=Homo sapiens OX=9606 GN=ACTR2 PE=1 SV=1	ACTR2	18	5	5	32		0.0654053	0.0508039	0.0518943		0.0312607	0.00927637	0.0314772		0.850605	0.760224		0.481293	0.625743		0.477954	0.182592	0.606564
Q9Y5A9	Homo sapiens	YTH domain-containing family protein 2 OS=Homo sapiens OX=9606 GN=YTHDF2 PE=1 SV=2	YTHDF2	18	7	5	32		0.218813	0.212651	0.20057		0.0431113	0.0365389	0.0362791		0.973417	0.917344		0.85939	0.604855		0.197023	0.171826	0.180881
P62263	Homo sapiens	40S ribosomal protein S14 OS=Homo sapiens OX=9606 GN=RPS14 PE=1 SV=3	RPS14	64	5	5	48		0.370766	0.418141	0.359275		0.0163901	0.0614419	0.0184458		1.12078	0.968774		0.266454	0.465127		0.044206	0.146941	0.0513418
Q9NQ29	Homo sapiens	Putative RNA-binding protein Luc7-like 1 OS=Homo sapiens OX=9606 GN=LUC7L PE=1 SV=1	LUC7L	18	5	2	34		0.0866997	0.102703	0.0790711		0.0258843	0.0139245	0.0396537		1.21708	0.837529		0.39905	0.794056		0.298552	0.13558	0.501495
P61254	Homo sapiens	60S ribosomal protein L26 OS=Homo sapiens OX=9606 GN=RPL26 PE=1 SV=1	RPL26	39	8	2	78		0.597261	0.667234	0.582598		0.137401	0.0582547	0.0678923		1.13284	0.987001		0.462302	0.876426		0.230052	0.0873077	0.116534
Q96ED9	Homo sapiens	Protein Hook homolog 2 OS=Homo sapiens OX=9606 GN=HOOK2 PE=1 SV=3	HOOK2	10	5	5	24		3.08879	3.62289	3.68559		0.864507	1.62063	0.465634		1.13743	1.22244		0.640984	0.351862		0.279885	0.447331	0.126339
P20592	Homo sapiens	Interferon-induced GTP-binding protein Mx2 OS=Homo sapiens OX=9606 GN=MX2 PE=1 SV=1	MX2	8	4	1	25		0.00313082	0.120128	0.071468		0.00286347	0.207504	0.0394794		1.33923	28.7507		0.431773	0.0948027		0.914607	1.72736	0.552406
P63244	Homo sapiens	Receptor of activated protein C kinase 1 OS=Homo sapiens OX=9606 GN=RACK1 PE=1 SV=3	RACK1	40	8	8	32		0.00758242	0.00767411	0.00867163		0.00243582	0.000605129	0.000761233		1.04331	1.17835		0.952582	0.500786		0.321246	0.0788534	0.0877843
Q9ULV0	Homo sapiens	Unconventional myosin-Vb OS=Homo sapiens OX=9606 GN=MYO5B PE=1 SV=3	MYO5B	5	7	5	19		0.406811	0.200728	0.170408		0.211552	0.0482595	0.147699		0.548614	0.0481104		0.175311	0.187702		0.520024	0.240422	0.866737
P26368	Homo sapiens	Splicing factor U2AF 65 kDa subunit OS=Homo sapiens OX=9606 GN=U2AF2 PE=1 SV=4	U2AF2	18	7	7	41		0.196411	0.231633	0.221463		0.0203382	0.00596699	0.0303775		1.18333	1.12413		0.0450918	0.300919		0.103549	0.0257606	0.137167
P62805	Homo sapiens	Histone H4 OS=Homo sapiens OX=9606 GN=H4C1 PE=1 SV=2	H4C1	51	6	6	59		0.0726609	0.0851784	0.0962918		0.015753	0.00870098	0.0166519		1.18622	1.33286		0.294704	0.148715		0.216802	0.10215	0.172932
Q14624	Homo sapiens	Inter-alpha-trypsin inhibitor heavy chain H4 OS=Homo sapiens OX=9606 GN=ITIH4 PE=1 SV=4	ITIH4	8	5	5	17		1.26961	1.11637	1.47485		0.749897	0.366975	0.145165		0.958632	1.31801		0.766445	0.665848		0.59065	0.328723	0.0984264
P50914	Homo sapiens	60S ribosomal protein L14 OS=Homo sapiens OX=9606 GN=RPL14 PE=1 SV=4	RPL14	21	4	4	39		0.154811	0.17456	0.174048		0.00904194	0.0302026	0.00648404		1.11819	1.12502		0.338952	0.0401552		0.0584063	0.173022	0.0372543
P50454	Homo sapiens	Serpin H1 OS=Homo sapiens OX=9606 GN=SERPINH1 PE=1 SV=2	SERPINH1	19	6	6	20		0.00766221	0.0124508	0.0148464		0.00402917	0.0041068	0.00378061		1.72819	2.08989		0.222853	0.087437		0.525849	0.329841	0.254648
Q9NUL5	Homo sapiens	Shiftless antiviral inhibitor of ribosomal frameshifting protein OS=Homo sapiens OX=9606 GN=SHFL PE=1 SV=2	SHFL	13	4	4	26		3.48981	2.89719	3.1995		1.47588	0.744855	1.13642		0.860285	0.922933		0.568298	0.800556		0.422912	0.257096	0.355188
Q14974	Homo sapiens	Importin subunit beta-1 OS=Homo sapiens OX=9606 GN=KPNB1 PE=1 SV=2	KPNB1	10	6	6	13		0.0160145	0.0162894	0.0181339		0.00257149	0.00209517	0.00227966		1.02	1.13596		0.892785	0.345605		0.160572	0.128621	0.125713
Q13409	Homo sapiens	Cytoplasmic dynein 1 intermediate chain 2 OS=Homo sapiens OX=9606 GN=DYNC1I2 PE=1 SV=3	DYNC1I2	12	5	5	25		0.0361411	0.0336956	0.0443235		0.00448603	0.00767094	0.00781342		0.919834	1.22102		0.658484	0.190824		0.124125	0.227654	0.176282
Q3MHD2	Homo sapiens	Protein LSM12 homolog OS=Homo sapiens OX=9606 GN=LSM12 PE=1 SV=2	LSM12	31	4	4	35		0.293023	0.312241	0.235916		0.0962142	0.0172114	0.0575418		1.10313	0.819035		0.750573	0.427452		0.32835	0.0551221	0.243908
P06396	Homo sapiens	Gelsolin OS=Homo sapiens OX=9606 GN=GSN PE=1 SV=1	GSN	8	5	5	42		2.91038	2.50871	1.52476		1.43028	0.629132	1.24708		0.943505	0.289726		0.679171	0.274635		0.491442	0.250779	0.81789
P59998	Homo sapiens	Actin-related protein 2/3 complex subunit 4 OS=Homo sapiens OX=9606 GN=ARPC4 PE=1 SV=3	ARPC4	39	6	6	40		0.211557	0.147408	0.131281		0.114859	0.0352179	0.0692141		0.78487	0.629104		0.407391	0.358374		0.542924	0.238914	0.527222
P51116	Homo sapiens	Fragile X mental retardation syndrome-related protein 2 OS=Homo sapiens OX=9606 GN=FXR2 PE=1 SV=2	FXR2	11	6	5	30		3.68398	2.85914	3.97429		1.09047	0.262687	1.26126		0.795815	1.07512		0.271753	0.777996		0.296004	0.0918761	0.317354
Q9Y2X3	Homo sapiens	Nucleolar protein 58 OS=Homo sapiens OX=9606 GN=NOP58 PE=1 SV=1	NOP58	11	4	4	21		0.0398499	0.0828181	0.07527		0.00968066	0.0199335	0.0226249		2.08107	1.86043		0.0283453	0.0672702		0.242928	0.24069	0.300583
P48643	Homo sapiens	T-complex protein 1 subunit epsilon OS=Homo sapiens OX=9606 GN=CCT5 PE=1 SV=1	CCT5	15	7	6	31		0.0167968	0.0247166	0.0277312		0.00345074	0.00637553	0.00194259		1.46023	1.67066		0.131418	0.00875885		0.20544	0.257945	0.0700505
P62847	Homo sapiens	40S ribosomal protein S24 OS=Homo sapiens OX=9606 GN=RPS24 PE=1 SV=1	RPS24	35	4	4	36		0.55929	0.781666	1.00683		0.0969057	0.0341194	0.180913		1.41163	1.8		0.0199635	0.0194857		0.173265	0.0436496	0.179685
Q00610	Homo sapiens	Clathrin heavy chain 1 OS=Homo sapiens OX=9606 GN=CLTC PE=1 SV=5	CLTC	8	9	6	31		0.00385976	0.00503368	0.00491521		0.000365664	0.000551799	0.000819473		1.30272	1.2661		0.0372342	0.111296		0.0947376	0.109621	0.166722
P06493	Homo sapiens	Cyclin-dependent kinase 1 OS=Homo sapiens OX=9606 GN=CDK1 PE=1 SV=3	CDK1	26	7	5	28		0.0970955	0.0951233	0.116946		0.00548222	0.0143081	0.0267306		0.973292	1.1852		0.834505	0.276163		0.0564622	0.150416	0.228572
O14744	Homo sapiens	Protein arginine N-methyltransferase 5 OS=Homo sapiens OX=9606 GN=PRMT5 PE=1 SV=4	PRMT5	16	7	7	21		0.0860235	0.146134	0.128269		0.0271508	0.0714877	0.0415048		1.63042	1.4887		0.244997	0.214157		0.315621	0.489192	0.323577
Q7L576	Homo sapiens	Cytoplasmic FMR1-interacting protein 1 OS=Homo sapiens OX=9606 GN=CYFIP1 PE=1 SV=1	CYFIP1	7	8	3	38		0.0931833	0.107212	0.10612		0.0124174	0.00846944	0.0134644		1.15495	1.13946		0.181267	0.288327		0.133257	0.0789969	0.126879
P06733	Homo sapiens	Alpha-enolase OS=Homo sapiens OX=9606 GN=ENO1 PE=1 SV=2	ENO1	14	4	2	19		0.00361393	0.00397724	0.00435653		0.000360465	0.000375096	0.000606969		1.10083	1.20202		0.293032	0.142545		0.0997431	0.0943107	0.139324
Q9UGI8	Homo sapiens	Testin OS=Homo sapiens OX=9606 GN=TES PE=1 SV=1	TES	21	6	6	13		0.0171525	0.014303	0.0181016		0.0047512	0.00342102	0.00363304		0.839923	1.07068		0.446701	0.797032		0.276999	0.239181	0.200702
P84098	Homo sapiens	60S ribosomal protein L19 OS=Homo sapiens OX=9606 GN=RPL19 PE=1 SV=1	RPL19	31	7	7	40		0.20401	0.243808	0.221079		0.0211103	0.0096187	0.0248282		1.19875	1.08301		0.0410857	0.415632		0.103477	0.0394519	0.112305
Q9NXC5	Homo sapiens	GATOR complex protein MIOS OS=Homo sapiens OX=9606 GN=MIOS PE=1 SV=2	MIOS	13	8	8	29		0.908089	0.845442	0.896997		0.159575	0.203921	0.254511		0.924424	0.974046		0.696703	0.952074		0.175727	0.2412	0.283736
P84085	Homo sapiens	ADP-ribosylation factor 5 OS=Homo sapiens OX=9606 GN=ARF5 PE=1 SV=2	ARF5	41	5	1	24		0.0289805	0.0330437	0.0416574		0.00647059	0.00280951	0.00899052		1.15633	1.43648		0.374911	0.118499		0.223274	0.0850242	0.215821
P08865	Homo sapiens	40S ribosomal protein SA OS=Homo sapiens OX=9606 GN=RPSA PE=1 SV=4	RPSA	29	5	5	17		0.0066531	0.00745457	0.00782763		0.000446931	0.00156424	0.000440286		1.10622	1.17708		0.441575	0.0315959		0.0671764	0.209836	0.0562477
Q9UHB6	Homo sapiens	LIM domain and actin-binding protein 1 OS=Homo sapiens OX=9606 GN=LIMA1 PE=1 SV=1	LIMA1	8	6	6	23		1.67037	0.788143	0.317735		1.11332	0.362396	0.267531		0.569984	0.133712		0.261867	0.110176		0.666515	0.45981	0.841995
P19013	Homo sapiens	Keratin, type II cytoskeletal 4 OS=Homo sapiens OX=9606 GN=KRT4 PE=1 SV=4	KRT4	13	7	1	68		0.0874006	0.0509088	0.0169445		0.151038	0.0878429	0.0289267		0.817351	0.657078		0.735844	0.471879		1.72812	1.7255	1.70714
P18085	Homo sapiens	ADP-ribosylation factor 4 OS=Homo sapiens OX=9606 GN=ARF4 PE=1 SV=3	ARF4	37	5	2	29		0.0956102	0.0942604	0.122283		0.0463457	0.0129134	0.0226036		1.08486	1.39931		0.963573	0.420922		0.484736	0.136997	0.184846
Q14240	Homo sapiens	Eukaryotic initiation factor 4A-II OS=Homo sapiens OX=9606 GN=EIF4A2 PE=1 SV=2	EIF4A2	14	4	0	24		0.0574669	0.058696	0.0624757		0.0201424	0.0249565	0.0132377		0.990537	1.12113		0.950264	0.737099		0.350504	0.425183	0.211885
P62081	Homo sapiens	40S ribosomal protein S7 OS=Homo sapiens OX=9606 GN=RPS7 PE=1 SV=1	RPS7	35	6	6	45		0.287634	0.286743	0.222334		0.0135359	0.049094	0.0347591		0.987964	0.767519		0.977256	0.0386992		0.0470593	0.171213	0.156337
P62899	Homo sapiens	60S ribosomal protein L31 OS=Homo sapiens OX=9606 GN=RPL31 PE=1 SV=1	RPL31	38	6	6	47		0.601806	0.725242	0.707656		0.0929652	0.0677032	0.0319881		1.21067	1.18403		0.136555	0.135644		0.154477	0.0933526	0.0452028
Q9UIA9	Homo sapiens	Exportin-7 OS=Homo sapiens OX=9606 GN=XPO7 PE=1 SV=3	XPO7	10	9	9	29		0.14766	0.131203	0.165924		0.0439084	0.038731	0.0592318		0.887517	1.11271		0.651847	0.689993		0.297362	0.295198	0.356982
O00410	Homo sapiens	Importin-5 OS=Homo sapiens OX=9606 GN=IPO5 PE=1 SV=4	IPO5	9	6	6	23		0.00585295	0.00687722	0.00804868		0.0014876	0.00180197	0.00147165		1.17815	1.39416		0.489992	0.143298		0.254162	0.26202	0.182844
P61020	Homo sapiens	Ras-related protein Rab-5B OS=Homo sapiens OX=9606 GN=RAB5B PE=1 SV=1	RAB5B	39	5	3	23		0.0283078	0.0472231	0.0516527		0.00520262	0.0115893	0.0161662		1.65202	1.77912		0.0613916	0.0759125		0.183788	0.245415	0.312978
Q00839	Homo sapiens	Heterogeneous nuclear ribonucleoprotein U OS=Homo sapiens OX=9606 GN=HNRNPU PE=1 SV=6	HNRNPU	10	7	7	24		0.0162538	0.0232973	0.02152		0.00109649	0.00518761	0.00333069		1.41195	1.31518		0.0828601	0.0599698		0.0674604	0.22267	0.154772
Q96L21	Homo sapiens	60S ribosomal protein L10-like OS=Homo sapiens OX=9606 GN=RPL10L PE=1 SV=3	RPL10L	19	4	0	48		0.595406	0.595954	0.610051		0.0135817	0.1293	0.1713		0.984498	0.995757		0.994824	0.896034		0.0228109	0.216962	0.280797
P46779	Homo sapiens	60S ribosomal protein L28 OS=Homo sapiens OX=9606 GN=RPL28 PE=1 SV=3	RPL28	39	7	7	60		1.59114	1.41597	1.53387		0.157957	0.202608	0.24375		0.886559	0.959206		0.303027	0.749902		0.0992724	0.143087	0.158911
Q06830	Homo sapiens	Peroxiredoxin-1 OS=Homo sapiens OX=9606 GN=PRDX1 PE=1 SV=1	PRDX1	31	5	4	27		0.010214	0.0129613	0.0114514		0.0028501	0.00516741	0.0017746		1.2444	1.14628		0.465252	0.557952		0.279039	0.398679	0.154968
Q86Y46	Homo sapiens	Keratin, type II cytoskeletal 73 OS=Homo sapiens OX=9606 GN=KRT73 PE=1 SV=1	KRT73	12	8	1	40		5.72826	5.99571	9.05645		2.64646	3.14697	10.1878		1.0046	1.13708		0.915728	0.613053		0.462001	0.524871	1.12492
O14787	Homo sapiens	Transportin-2 OS=Homo sapiens OX=9606 GN=TNPO2 PE=1 SV=3	TNPO2	11	7	4	33		0.0702538	0.0935098	0.15493		0.0127826	0.0473462	0.0416162		1.23416	2.17531		0.457575	0.0280737		0.181949	0.506323	0.268613
P42677	Homo sapiens	40S ribosomal protein S27 OS=Homo sapiens OX=9606 GN=RPS27 PE=1 SV=3	RPS27	39	4	2	48		0.528058	0.629032	0.581685		0.0736224	0.059241	0.132089		1.19532	1.08833		0.137867	0.572279		0.139421	0.094178	0.22708
Q13813	Homo sapiens	Spectrin alpha chain, non-erythrocytic 1 OS=Homo sapiens OX=9606 GN=SPTAN1 PE=1 SV=3	SPTAN1	5	9	9	21		0.00291872	0.00202216	0.00124679		0.000833574	0.000820527	0.000895335		0.669504	0.347375		0.254997	0.0770518		0.285596	0.405768	0.71811
P26373	Homo sapiens	60S ribosomal protein L13 OS=Homo sapiens OX=9606 GN=RPL13 PE=1 SV=4	RPL13	24	6	6	43		0.49575	0.482772	0.488727		0.0389884	0.0327935	0.0370087		0.974264	0.985912		0.68185	0.832069		0.0786453	0.0679276	0.0757248
P61353	Homo sapiens	60S ribosomal protein L27 OS=Homo sapiens OX=9606 GN=RPL27 PE=1 SV=2	RPL27	36	4	4	47		0.16584	0.197431	0.195566		0.00720007	0.0243739	0.0261597		1.18496	1.1731		0.0976616	0.130601		0.0434157	0.123455	0.133764
P60866	Homo sapiens	40S ribosomal protein S20 OS=Homo sapiens OX=9606 GN=RPS20 PE=1 SV=1	RPS20	27	3	3	42		0.171519	0.199525	0.179988		0.0200894	0.0300591	0.0408516		1.16013	1.03728		0.250811	0.763427		0.117126	0.150654	0.226968
P83731	Homo sapiens	60S ribosomal protein L24 OS=Homo sapiens OX=9606 GN=RPL24 PE=1 SV=1	RPL24	38	7	7	50		0.646558	0.725135	0.869287		0.0732515	0.13382	0.23487		1.11411	1.32035		0.422747	0.191951		0.113294	0.184545	0.270187
O43809	Homo sapiens	Cleavage and polyadenylation specificity factor subunit 5 OS=Homo sapiens OX=9606 GN=NUDT21 PE=1 SV=1	NUDT21	24	5	5	25		0.11531	0.111231	0.0845961		0.0338439	0.00488427	0.00365852		0.991453	0.754064		0.854748	0.255758		0.293503	0.0439111	0.043247
Q07020	Homo sapiens	60S ribosomal protein L18 OS=Homo sapiens OX=9606 GN=RPL18 PE=1 SV=2	RPL18	38	6	6	25		0.133022	0.131525	0.138023		0.00488189	0.0347835	0.0139529		0.966564	1.03441		0.947643	0.589393		0.0366998	0.264463	0.101091
Q14444	Homo sapiens	Caprin-1 OS=Homo sapiens OX=9606 GN=CAPRIN1 PE=1 SV=2	CAPRIN1	10	6	6	27		0.126165	0.1972	0.116736		0.0515721	0.0867532	0.0421506		1.55042	0.930382		0.289784	0.81836		0.408766	0.439925	0.361077
Q9H2U1	Homo sapiens	ATP-dependent DNA/RNA helicase DHX36 OS=Homo sapiens OX=9606 GN=DHX36 PE=1 SV=2	DHX36	8	6	5	16		0.362879	0.336063	0.351516		0.040243	0.0129241	0.0259874		0.929512	0.970916		0.333522	0.70225		0.110899	0.0384575	0.0739295
P62841	Homo sapiens	40S ribosomal protein S15 OS=Homo sapiens OX=9606 GN=RPS15 PE=1 SV=2	RPS15	36	3	3	26		0.299072	0.301783	0.313119		0.0167879	0.0291352	0.0634248		1.00708	1.03292		0.895707	0.729577		0.0561332	0.0965436	0.202558
P34931	Homo sapiens	Heat shock 70 kDa protein 1-like OS=Homo sapiens OX=9606 GN=HSPA1L PE=1 SV=2	HSPA1L	9	4	1	33		0.0391423	0.14423	0.152984		0.00520271	0.091385	0.102728		3.01431	3.12089		0.18425	0.194636		0.132918	0.633606	0.671494
P07237	Homo sapiens	Protein disulfide-isomerase OS=Homo sapiens OX=9606 GN=P4HB PE=1 SV=3	P4HB	13	6	6	30		0.00972322	0.00701372	0.00625032		0.00349827	0.00131485	0.0011633		0.746338	0.664611		0.277556	0.178091		0.359785	0.187469	0.186118
Q96CD2	Homo sapiens	Phosphopantothenoylcysteine decarboxylase OS=Homo sapiens OX=9606 GN=PPCDC PE=1 SV=2	PPCDC	28	4	4	30		3.77184	3.15303	3.87682		0.710857	0.547952	0.797831		0.837081	1.02398		0.298384	0.873143		0.188464	0.173786	0.205795
Q58FF7	Homo sapiens	Putative heat shock protein HSP 90-beta-3 OS=Homo sapiens OX=9606 GN=HSP90AB3P PE=5 SV=1	HSP90AB3P	12	7	0	42		0.0168362	0.0210809	0.0192538		0.00298544	0.00346205	0.00123051		1.25439	1.15391		0.183073	0.264463		0.177322	0.164227	0.0639099
O14578	Homo sapiens	Citron Rho-interacting kinase OS=Homo sapiens OX=9606 GN=CIT PE=1 SV=2	CIT	4	7	7	10		2.74328	1.49839	2.31447		0.839789	0.155575	0.521416		0.561333	0.855338		0.0650362	0.494216		0.306126	0.103828	0.225286
Q14694	Homo sapiens	Ubiquitin carboxyl-terminal hydrolase 10 OS=Homo sapiens OX=9606 GN=USP10 PE=1 SV=2	USP10	9	5	5	15		0.0429054	0.0640253	0.0332165		0.0152145	0.0250014	0.00653739		1.49698	0.803529		0.279473	0.368177		0.354605	0.390493	0.196812
Q02543	Homo sapiens	60S ribosomal protein L18a OS=Homo sapiens OX=9606 GN=RPL18A PE=1 SV=2	RPL18A	30	5	5	48		0.115109	0.126449	0.113669		0.00545537	0.00361248	0.0233992		1.09904	0.973055		0.0398735	0.92228		0.0473929	0.0285687	0.205854
Q9NS87	Homo sapiens	Kinesin-like protein KIF15 OS=Homo sapiens OX=9606 GN=KIF15 PE=1 SV=1	KIF15	5	5	5	20		0.763333	0.774339	0.952786		0.214403	0.480555	0.345882		0.916933	1.22092		0.972837	0.465245		0.280877	0.6206	0.363021
Q96A65	Homo sapiens	Exocyst complex component 4 OS=Homo sapiens OX=9606 GN=EXOC4 PE=1 SV=1	EXOC4	9	6	6	12		0.041684	0.0604721	0.0567366		0.00119849	0.00609515	0.0140002		1.44617	1.33053		0.00634597	0.202844		0.0287517	0.100793	0.246757
P14866	Homo sapiens	Heterogeneous nuclear ribonucleoprotein L OS=Homo sapiens OX=9606 GN=HNRNPL PE=1 SV=2	HNRNPL	11	4	4	23		0.0141012	0.0242045	0.0185627		0.0037406	0.00585204	0.00185639		1.72356	1.34485		0.0653859	0.137911		0.265268	0.241775	0.100007
Q86SQ0	Homo sapiens	Pleckstrin homology-like domain family B member 2 OS=Homo sapiens OX=9606 GN=PHLDB2 PE=1 SV=2	PHLDB2	6	5	5	21		1.25744	1.10545	1.01906		0.474909	0.322224	0.559766		0.894265	0.772388		0.670266	0.603832		0.37768	0.291486	0.549298
P62987	Homo sapiens	Ubiquitin-60S ribosomal protein L40 OS=Homo sapiens OX=9606 GN=UBA52 PE=1 SV=2	UBA52	28	4	2	38		21.9924	13.2445	10.2718		1.4764	4.32333	1.90499		0.581543	0.462402		0.0294718	0.00108777		0.0671325	0.326426	0.185459
Q13315	Homo sapiens	Serine-protein kinase ATM OS=Homo sapiens OX=9606 GN=ATM PE=1 SV=4	ATM	3	7	7	12		0.495314	0.399879	0.557915		0.099701	0.0316776	0.180686		0.816666	1.1018		0.189235	0.627078		0.201288	0.0792178	0.32386
Q5JNZ5	Homo sapiens	Putative 40S ribosomal protein S26-like 1 OS=Homo sapiens OX=9606 GN=RPS26P11 PE=5 SV=1	RPS26P11	37	4	0	38		2.09066	2.14985	2.0303		0.386427	0.053045	0.449705		1.03922	0.966693		0.816464	0.86862		0.184835	0.0246738	0.221496
Q96I24	Homo sapiens	Far upstream element-binding protein 3 OS=Homo sapiens OX=9606 GN=FUBP3 PE=1 SV=2	FUBP3	10	5	3	13		0.456407	0.3877	0.347132		0.0946118	0.0464707	0.0317269		0.857498	0.769191		0.322024	0.130736		0.207297	0.119863	0.0913974
Q02878	Homo sapiens	60S ribosomal protein L6 OS=Homo sapiens OX=9606 GN=RPL6 PE=1 SV=3	RPL6	20	6	6	39		0.120831	0.13239	0.111356		0.0128226	0.0299763	0.013744		1.08094	0.920546		0.572372	0.431909		0.10612	0.226425	0.123425
Q16777	Homo sapiens	Histone H2A type 2-C OS=Homo sapiens OX=9606 GN=HIST2H2AC PE=1 SV=4	HIST2H2AC	50	4	0	26		0.0211428	0.0230867	0.0356304		0.00475643	0.00234972	0.00491999		1.10552	1.70171		0.560154	0.0214501		0.224967	0.101778	0.138084
Q6FI13	Homo sapiens	Histone H2A type 2-A OS=Homo sapiens OX=9606 GN=HIST2H2AA3 PE=1 SV=3	HIST2H2AA3	49	4	0	26		0.0211428	0.0230867	0.0356304		0.00475643	0.00234972	0.00491999		1.10552	1.70171		0.560154	0.0214501		0.224967	0.101778	0.138084
Q8WWI1	Homo sapiens	LIM domain only protein 7 OS=Homo sapiens OX=9606 GN=LMO7 PE=1 SV=3	LMO7	4	4	4	18		0.809303	0.893914	0.319859		0.11323	0.556275	0.276754		0.958584	0.0615401		0.809025	0.0471028		0.13991	0.622291	0.865238
Q9BVC4	Homo sapiens	Target of rapamycin complex subunit LST8 OS=Homo sapiens OX=9606 GN=MLST8 PE=1 SV=1	MLST8	16	4	4	14		3.99376	3.59099	4.62987		0.36483	0.741674	2.25402		0.887737	1.08229		0.446183	0.65465		0.0913501	0.206538	0.486844
P62136	Homo sapiens	Serine/threonine-protein phosphatase PP1-alpha catalytic subunit OS=Homo sapiens OX=9606 GN=PPP1CA PE=1 SV=1	PPP1CA	18	6	0	18		0.0198507	0.0236416	0.0134272		0.00834223	0.00777213	0.00579683		1.21062	0.673153		0.595543	0.33494		0.420248	0.328748	0.431723
P36873	Homo sapiens	Serine/threonine-protein phosphatase PP1-gamma catalytic subunit OS=Homo sapiens OX=9606 GN=PPP1CC PE=1 SV=1	PPP1CC	18	6	0	18		0.673176	0.830389	0.436389		0.307344	0.358327	0.205216		1.23447	0.644708		0.594973	0.329316		0.456558	0.431517	0.47026
Q8N752	Homo sapiens	Casein kinase I isoform alpha-like OS=Homo sapiens OX=9606 GN=CSNK1A1L PE=2 SV=2	CSNK1A1L	13	4	0	24		1.21022	1.00223	0.84038		0.352973	0.193136	0.174527		0.840782	0.702077		0.421206	0.179104		0.29166	0.192707	0.207677
Q9UNX3	Homo sapiens	60S ribosomal protein L26-like 1 OS=Homo sapiens OX=9606 GN=RPL26L1 PE=1 SV=1	RPL26L1	27	6	0	49		0.433829	0.515325	0.472566		0.0859303	0.0208476	0.0463046		1.20193	1.09922		0.185643	0.529644		0.198074	0.0404553	0.0979855
O43175	Homo sapiens	D-3-phosphoglycerate dehydrogenase OS=Homo sapiens OX=9606 GN=PHGDH PE=1 SV=4	PHGDH	12	5	5	35		0.0759808	0.102641	0.132625		0.0353825	0.0262699	0.026643		1.45357	1.89849		0.353851	0.0911073		0.465677	0.25594	0.20089
P46778	Homo sapiens	60S ribosomal protein L21 OS=Homo sapiens OX=9606 GN=RPL21 PE=1 SV=2	RPL21	21	3	3	27		0.378837	0.421972	0.419535		0.0498646	0.0559267	0.0644582		1.11362	1.10528		0.375141	0.435836		0.131626	0.132537	0.153642
Q5SRE5	Homo sapiens	Nucleoporin NUP188 homolog OS=Homo sapiens OX=9606 GN=NUP188 PE=1 SV=1	NUP188	3	5	5	23		0.377119	0.381955	0.576405		0.0471296	0.0670536	0.226259		1.00821	1.46248		0.923526	0.209601		0.124973	0.175554	0.392535
Q5JTH9	Homo sapiens	RRP12-like protein OS=Homo sapiens OX=9606 GN=RRP12 PE=1 SV=2	RRP12	6	7	7	36		0.430316	0.516615	0.492796		0.0399251	0.0875204	0.0695723		1.19173	1.14095		0.195187	0.248608		0.0927809	0.169411	0.141179
Q02241	Homo sapiens	Kinesin-like protein KIF23 OS=Homo sapiens OX=9606 GN=KIF23 PE=1 SV=3	KIF23	7	4	4	16		1.78932	1.32176	2.37676		0.299864	0.022502	0.411201		0.74533	1.32598		0.113302	0.116211		0.167585	0.0170243	0.173009
Q5VYK3	Homo sapiens	Proteasome adapter and scaffold protein ECM29 OS=Homo sapiens OX=9606 GN=ECPAS PE=1 SV=2	ECPAS	4	7	7	16		0.232042	0.273014	0.313561		0.0421729	0.0539045	0.0423241		1.17436	1.35954		0.358361	0.0773972		0.181747	0.197442	0.134979
P25398	Homo sapiens	40S ribosomal protein S12 OS=Homo sapiens OX=9606 GN=RPS12 PE=1 SV=3	RPS12	26	3	3	19		0.0221517	0.0317713	0.0243224		0.00636217	0.00897431	0.00828505		1.43956	1.08981		0.204443	0.737101		0.287209	0.282466	0.340634
P02545	Homo sapiens	Prelamin-A/C OS=Homo sapiens OX=9606 GN=LMNA PE=1 SV=1	LMNA	10	6	5	21		0.00176508	0.00223583	0.00293412		0.000827859	0.000438944	0.000526875		1.33613	1.75628		0.433315	0.108032		0.469021	0.196323	0.179568
Q6R327	Homo sapiens	Rapamycin-insensitive companion of mTOR OS=Homo sapiens OX=9606 GN=RICTOR PE=1 SV=1	RICTOR	5	6	6	7		12.7988	6.92568	10.2162		1.63287	0.987476	5.20183		0.54055	0.715305		0.00596171	0.45803		0.127579	0.142582	0.509174
P32969	Homo sapiens	60S ribosomal protein L9 OS=Homo sapiens OX=9606 GN=RPL9 PE=1 SV=1	RPL9	34	4	4	22		0.0157884	0.0198326	0.018183		0.0025943	0.00574916	0.00245049		1.23455	1.15443		0.329014	0.309757		0.164317	0.289884	0.134768
Q29RF7	Homo sapiens	Sister chromatid cohesion protein PDS5 homolog A OS=Homo sapiens OX=9606 GN=PDS5A PE=1 SV=1	PDS5A	7	6	6	12		0.0552022	0.103287	0.111462		0.0252523	0.0336439	0.0131621		1.97994	2.19892		0.118821	0.026733		0.457451	0.325732	0.118086
P62851	Homo sapiens	40S ribosomal protein S25 OS=Homo sapiens OX=9606 GN=RPS25 PE=1 SV=1	RPS25	36	6	6	59		1.13968	1.30094	1.30308		0.0890593	0.146196	0.160936		1.13903	1.13977		0.17808	0.198712		0.0781445	0.112377	0.123505
P62910	Homo sapiens	60S ribosomal protein L32 OS=Homo sapiens OX=9606 GN=RPL32 PE=1 SV=2	RPL32	33	4	4	28		0.206152	0.226818	0.221136		0.0246726	0.023283	0.0217965		1.10165	1.07415		0.350865	0.474573		0.119682	0.10265	0.0985659
Q6KB66	Homo sapiens	Keratin, type II cytoskeletal 80 OS=Homo sapiens OX=9606 GN=KRT80 PE=1 SV=2	KRT80	10	5	3	60		4.75719	4.61814	3.67538		1.03186	2.10581	0.49625		0.925119	0.781265		0.923139	0.17708		0.216906	0.455986	0.13502
P16403	Homo sapiens	Histone H1.2 OS=Homo sapiens OX=9606 GN=H1-2 PE=1 SV=2	H1-2	20	5	0	44		0.136555	0.188878	0.154349		0.0200116	0.0153438	0.051913		1.39029	1.08804		0.0228819	0.609107		0.146546	0.0812364	0.336335
P10412	Homo sapiens	Histone H1.4 OS=Homo sapiens OX=9606 GN=H1-4 PE=1 SV=2	H1-4	19	5	0	44		0.136519	0.188805	0.154295		0.0200001	0.0153668	0.0518927		1.39009	1.08794		0.0229501	0.609329		0.1465	0.08139	0.336321
P16402	Homo sapiens	Histone H1.3 OS=Homo sapiens OX=9606 GN=H1-3 PE=1 SV=2	H1-3	19	5	0	44		0.136555	0.188878	0.154349		0.0200116	0.0153438	0.051913		1.39029	1.08804		0.0228819	0.609107		0.146546	0.0812364	0.336335
P53618	Homo sapiens	Coatomer subunit beta OS=Homo sapiens OX=9606 GN=COPB1 PE=1 SV=3	COPB1	8	6	6	25		0.0231005	0.0217833	0.0255997		0.00474713	0.00486352	0.00467022		0.941644	1.11314		0.753976	0.551109		0.205499	0.223268	0.182433
Q99880	Homo sapiens	Histone H2B type 1-L OS=Homo sapiens OX=9606 GN=H2BC13 PE=1 SV=3	H2BC13	36	6	0	52		0.42157	0.455435	0.380265		0.133887	0.107726	0.0715815		1.09143	0.918429		0.750028	0.662034		0.317591	0.236534	0.188241
P62807	Homo sapiens	Histone H2B type 1-C/E/F/G/I OS=Homo sapiens OX=9606 GN=H2BC4 PE=1 SV=4	H2BC4	36	6	0	52		0.42157	0.455435	0.380265		0.133887	0.107726	0.0715815		1.09143	0.918429		0.750028	0.662034		0.317591	0.236534	0.188241
O60814	Homo sapiens	Histone H2B type 1-K OS=Homo sapiens OX=9606 GN=H2BC12 PE=1 SV=3	H2BC12	36	6	0	52		0.42157	0.455435	0.380265		0.133887	0.107726	0.0715815		1.09143	0.918429		0.750028	0.662034		0.317591	0.236534	0.188241
Q99877	Homo sapiens	Histone H2B type 1-N OS=Homo sapiens OX=9606 GN=H2BC15 PE=1 SV=3	H2BC15	36	6	0	52		0.42157	0.455435	0.380265		0.133887	0.107726	0.0715815		1.09143	0.918429		0.750028	0.662034		0.317591	0.236534	0.188241
Q99879	Homo sapiens	Histone H2B type 1-M OS=Homo sapiens OX=9606 GN=H2BC14 PE=1 SV=3	H2BC14	36	6	0	52		0.42157	0.455435	0.380265		0.133887	0.107726	0.0715815		1.09143	0.918429		0.750028	0.662034		0.317591	0.236534	0.188241
P57053	Homo sapiens	Histone H2B type F-S OS=Homo sapiens OX=9606 GN=H2BFS PE=1 SV=2	H2BFS	36	6	0	52		0.42157	0.455435	0.380265		0.133887	0.107726	0.0715815		1.09143	0.918429		0.750028	0.662034		0.317591	0.236534	0.188241
Q93079	Homo sapiens	Histone H2B type 1-H OS=Homo sapiens OX=9606 GN=HIST1H2BH PE=1 SV=3	HIST1H2BH	36	6	0	52		0.42157	0.455435	0.380265		0.133887	0.107726	0.0715815		1.09143	0.918429		0.750028	0.662034		0.317591	0.236534	0.188241
P58876	Homo sapiens	Histone H2B type 1-D OS=Homo sapiens OX=9606 GN=HIST1H2BD PE=1 SV=2	HIST1H2BD	36	6	0	52		0.42157	0.455435	0.380265		0.133887	0.107726	0.0715815		1.09143	0.918429		0.750028	0.662034		0.317591	0.236534	0.188241
Q5QNW6	Homo sapiens	Histone H2B type 2-F OS=Homo sapiens OX=9606 GN=HIST2H2BF PE=1 SV=3	HIST2H2BF	36	6	0	52		0.42157	0.455435	0.380265		0.133887	0.107726	0.0715815		1.09143	0.918429		0.750028	0.662034		0.317591	0.236534	0.188241
Q01081	Homo sapiens	Splicing factor U2AF 35 kDa subunit OS=Homo sapiens OX=9606 GN=U2AF1 PE=1 SV=3	U2AF1	16	3	2	24		0.146663	0.165593	0.185124		0.0155049	0.011745	0.0213407		1.13152	1.26171		0.167158	0.0649829		0.105717	0.0709269	0.115278
P02768	Homo sapiens	Serum albumin OS=Homo sapiens OX=9606 GN=ALB PE=1 SV=2	ALB	4	3	3	29		3.31439	2.17085	2.55886		0.400627	0.190778	0.986774		0.656505	0.739246		0.011129	0.286515		0.120875	0.0878818	0.38563
P02790	Homo sapiens	Hemopexin OS=Homo sapiens OX=9606 GN=HPX PE=1 SV=2	HPX	17	5	5	27		1.90847	1.97858	2.70784		0.175364	0.233231	0.199495		1.03492	1.42038		0.698696	0.00646009		0.0918868	0.117878	0.0736732
O43896	Homo sapiens	Kinesin-like protein KIF1C OS=Homo sapiens OX=9606 GN=KIF1C PE=1 SV=3	KIF1C	6	6	4	14		4.63206	3.20473	3.85964		0.604045	0.472785	0.794266		0.69092	0.826441		0.032191	0.25108		0.130405	0.147527	0.205788
Q96RT8	Homo sapiens	Gamma-tubulin complex component 5 OS=Homo sapiens OX=9606 GN=TUBGCP5 PE=1 SV=1	TUBGCP5	7	5	5	21		0.489748	0.359811	0.675535		0.106662	0.0349863	0.266876		0.74342	1.33498		0.115467	0.325546		0.21779	0.0972353	0.395059
Q9H853	Homo sapiens	Putative tubulin-like protein alpha-4B OS=Homo sapiens OX=9606 GN=TUBA4B PE=5 SV=2	TUBA4B	11	2	0	26		0.0043524	0.00345443	0.00483924		0.00166386	0.000497214	0.00156772		0.835836	1.13045		0.421074	0.730932		0.382286	0.143935	0.323959
Q96A72	Homo sapiens	Protein mago nashi homolog 2 OS=Homo sapiens OX=9606 GN=MAGOHB PE=1 SV=1	MAGOHB	45	5	0	28		0.151862	0.124807	0.122966		0.053132	0.00794714	0.0119497		0.852695	0.838543		0.471623	0.410086		0.349869	0.0636754	0.0971789
P61326	Homo sapiens	Protein mago nashi homolog OS=Homo sapiens OX=9606 GN=MAGOH PE=1 SV=1	MAGOH	45	5	0	28		0.149422	0.12279	0.120012		0.0520243	0.00766657	0.011142		0.852377	0.831726		0.469569	0.392569		0.348171	0.0624364	0.0928409
P09651	Homo sapiens	Heterogeneous nuclear ribonucleoprotein A1 OS=Homo sapiens OX=9606 GN=HNRNPA1 PE=1 SV=5	HNRNPA1	11	3	1	23		0.00285841	0.00249373	0.00142888		0.000528154	0.000819848	0.000679552		0.852872	0.456986		0.552494	0.0451546		0.184772	0.328763	0.475583
P30153	Homo sapiens	Serine/threonine-protein phosphatase 2A 65 kDa regulatory subunit A alpha isoform OS=Homo sapiens OX=9606 GN=PPP2R1A PE=1 SV=4	PPP2R1A	10	4	2	20		0.00429091	0.0053842	0.00730302		0.000729653	0.00280036	0.00155196		1.11436	1.69323		0.548593	0.0383204		0.170046	0.520107	0.21251
Q6PJI9	Homo sapiens	GATOR complex protein WDR59 OS=Homo sapiens OX=9606 GN=WDR59 PE=1 SV=2	WDR59	8	5	5	9		0.207641	0.139187	0.19317		0.0351303	0.0100458	0.063723		0.675265	0.905101		0.0315254	0.747853		0.169188	0.0721753	0.32988
Q5TZA2	Homo sapiens	Rootletin OS=Homo sapiens OX=9606 GN=CROCC PE=1 SV=1	CROCC	4	7	6	20		2.80347	2.08231	2.85299		0.660683	0.39863	0.870286		0.747043	1.00597		0.180809	0.941205		0.235666	0.191436	0.305043
A0AV96	Homo sapiens	RNA-binding protein 47 OS=Homo sapiens OX=9606 GN=RBM47 PE=1 SV=2	RBM47	10	5	4	25		0.179375	0.19171	0.186313		0.0116697	0.0132899	0.0147203		1.06858	1.03799		0.29357	0.557164		0.0650576	0.0693227	0.0790088
Q9BWT7	Homo sapiens	Caspase recruitment domain-containing protein 10 OS=Homo sapiens OX=9606 GN=CARD10 PE=1 SV=2	CARD10	5	4	4	12		18.9769	25.9419	25.2259		2.43139	11.1191	3.13534		1.29913	1.32974		0.348941	0.0525513		0.128124	0.428615	0.12429
Q8N684	Homo sapiens	Cleavage and polyadenylation specificity factor subunit 7 OS=Homo sapiens OX=9606 GN=CPSF7 PE=1 SV=1	CPSF7	12	5	5	19		0.254263	0.228496	0.205434		0.0524255	0.022959	0.0210761		0.907592	0.81585		0.479073	0.208789		0.206186	0.100479	0.102593
Q6P3W7	Homo sapiens	SCY1-like protein 2 OS=Homo sapiens OX=9606 GN=SCYL2 PE=1 SV=1	SCYL2	7	5	5	28		0.51033	0.629377	0.772369		0.098696	0.1198	0.135941		1.2346	1.51863		0.254762	0.0539975		0.193396	0.190347	0.176005
Q9NNW5	Homo sapiens	WD repeat-containing protein 6 OS=Homo sapiens OX=9606 GN=WDR6 PE=1 SV=1	WDR6	6	5	5	17		1.37733	1.35474	1.11277		0.341844	0.297696	0.230441		0.985847	0.811388		0.935367	0.328661		0.248193	0.219743	0.207087
Q7RTS7	Homo sapiens	Keratin, type II cytoskeletal 74 OS=Homo sapiens OX=9606 GN=KRT74 PE=1 SV=2	KRT74	8	6	0	37		3.15078	3.80063	6.93523		1.55463	1.91275	8.68339		1.20178	1.40611		0.671623	0.498718		0.49341	0.503273	1.25207
P62140	Homo sapiens	Serine/threonine-protein phosphatase PP1-beta catalytic subunit OS=Homo sapiens OX=9606 GN=PPP1CB PE=1 SV=3	PPP1CB	13	5	0	17		0.06521	0.0883029	0.0366557		0.0342792	0.0403766	0.0190829		1.36171	0.546819		0.492173	0.27597		0.525673	0.457251	0.520599
Q96EE3	Homo sapiens	Nucleoporin SEH1 OS=Homo sapiens OX=9606 GN=SEH1L PE=1 SV=3	SEH1L	19	5	5	19		0.296528	0.251918	0.247666		0.0392802	0.0306196	0.0509996		0.850695	0.828775		0.195754	0.258925		0.132467	0.121546	0.205921
Q9P2N5	Homo sapiens	RNA-binding protein 27 OS=Homo sapiens OX=9606 GN=RBM27 PE=1 SV=2	RBM27	7	6	5	29		0.646088	0.650022	0.492707		0.136995	0.113827	0.102164		1.01023	0.763035		0.971318	0.195025		0.212038	0.175112	0.207352
Q4VXU2	Homo sapiens	Polyadenylate-binding protein 1-like OS=Homo sapiens OX=9606 GN=PABPC1L PE=2 SV=1	PABPC1L	8	5	0	43		2.7518	2.70713	2.97957		0.385852	0.056929	0.719444		0.990111	1.07033		0.860395	0.654182		0.140218	0.0210293	0.241458
P22626	Homo sapiens	Heterogeneous nuclear ribonucleoproteins A2/B1 OS=Homo sapiens OX=9606 GN=HNRNPA2B1 PE=1 SV=2	HNRNPA2B1	20	6	5	22		0.00346047	0.00314997	0.00240715		0.000689815	0.000378814	0.00084839		0.917396	0.670149		0.5319	0.17054		0.199341	0.120259	0.352446
Q9NRY5	Homo sapiens	Protein FAM114A2 OS=Homo sapiens OX=9606 GN=FAM114A2 PE=1 SV=4	FAM114A2	11	4	4	16		0.0337726	0.155893	0.180688		0.0123978	0.11476	0.0774419		3.81527	5.19616		0.205451	0.0779454		0.367098	0.736149	0.428595
O94964	Homo sapiens	Protein SOGA1 OS=Homo sapiens OX=9606 GN=SOGA1 PE=1 SV=2	SOGA1	4	4	3	12		2.33259	0.951038	2.27013		0.274568	0.546937	1.62873		0.350291	0.835646		0.0173925	0.950919		0.117709	0.575095	0.71746
P42766	Homo sapiens	60S ribosomal protein L35 OS=Homo sapiens OX=9606 GN=RPL35 PE=1 SV=2	RPL35	27	4	4	38		1.45075	1.69313	1.45357		0.163682	0.270784	0.249537		1.16261	0.995989		0.255249	0.987715		0.112826	0.159931	0.171671
P62861	Homo sapiens	40S ribosomal protein S30 OS=Homo sapiens OX=9606 GN=FAU PE=1 SV=1	FAU	34	4	4	39		29.1181	28.752	28.0496		2.67512	5.4897	2.53507		0.978176	0.963304		0.922294	0.641938		0.0918713	0.190933	0.090378
F	SendaiVirus	Fusion_protein_(F)	F	14	5	5	10		0.000174709	0.0047423	0.00448648		2.15166e-05	0.006787	0.00209215		2.75215	24.0675		0.363964	0.0702881		0.123156	1.43116	0.466323
Q9BQA1	Homo sapiens	Methylosome protein 50 OS=Homo sapiens OX=9606 GN=WDR77 PE=1 SV=1	WDR77	18	4	4	10		0.22479	0.414865	0.362854		0.111516	0.236477	0.189509		1.81137	1.63817		0.276429	0.33794		0.496088	0.570009	0.522273
Q8TB72	Homo sapiens	Pumilio homolog 2 OS=Homo sapiens OX=9606 GN=PUM2 PE=1 SV=2	PUM2	5	5	2	20		0.400992	0.346027	0.511409		0.0968116	0.121302	0.124918		0.846257	1.27496		0.572764	0.292852		0.24143	0.350555	0.244262
O15144	Homo sapiens	Actin-related protein 2/3 complex subunit 2 OS=Homo sapiens OX=9606 GN=ARPC2 PE=1 SV=1	ARPC2	29	6	6	18		0.100452	0.0700626	0.0569698		0.0588746	0.0189627	0.0475177		0.792742	0.405705		0.442723	0.375863		0.586097	0.270654	0.834085
Q5D862	Homo sapiens	Filaggrin-2 OS=Homo sapiens OX=9606 GN=FLG2 PE=1 SV=1	FLG2	2	4	4	21		3.0093	3.93788	4.08048		0.943567	1.69847	2.44424		1.24463	1.23851		0.454322	0.517947		0.31355	0.431315	0.599008
Q99996	Homo sapiens	A-kinase anchor protein 9 OS=Homo sapiens OX=9606 GN=AKAP9 PE=1 SV=4	AKAP9	1	4	4	14		0.252953	0.21178	0.260622		0.0766254	0.00879674	0.0196306		0.867316	1.06591		0.450627	0.874777		0.302924	0.0415371	0.0753219
Q8TD47	Homo sapiens	40S ribosomal protein S4, Y isoform 2 OS=Homo sapiens OX=9606 GN=RPS4Y2 PE=2 SV=3	RPS4Y2	14	5	0	46		0.912027	0.947955	0.906613		0.0832572	0.0266306	0.0156497		1.04209	0.99681		0.51584	0.917192		0.0912881	0.0280926	0.0172618
P41219	Homo sapiens	Peripherin OS=Homo sapiens OX=9606 GN=PRPH PE=1 SV=2	PRPH	6	4	0	48		0.60432	0.481921	0.422347		0.0841851	0.06969	0.032867		0.797588	0.702325		0.1244	0.0251775		0.139305	0.144609	0.0778198
Q6DT37	Homo sapiens	Serine/threonine-protein kinase MRCK gamma OS=Homo sapiens OX=9606 GN=CDC42BPG PE=1 SV=2	CDC42BPG	4	5	4	27		1.70481	1.51627	2.20737		0.0896948	0.191841	0.715853		0.885246	1.24904		0.19792	0.347756		0.0526127	0.126522	0.324301
P14649	Homo sapiens	Myosin light chain 6B OS=Homo sapiens OX=9606 GN=MYL6B PE=1 SV=1	MYL6B	15	3	1	41		0.0383423	0.0350697	0.0196408		0.0086625	0.0123946	0.0151928		0.891369	0.334515		0.726803	0.137646		0.225926	0.353427	0.773535
Q9Y4B5	Homo sapiens	Microtubule cross-linking factor 1 OS=Homo sapiens OX=9606 GN=MTCL1 PE=1 SV=5	MTCL1	3	5	3	22		9.13825	6.26759	6.74421		1.36206	0.314273	1.0872		0.690738	0.73713		0.0236496	0.0760448		0.14905	0.0501426	0.161205
A6NHL2	Homo sapiens	Tubulin alpha chain-like 3 OS=Homo sapiens OX=9606 GN=TUBAL3 PE=1 SV=2	TUBAL3	9	4	1	32		0.323618	0.538642	0.591208		0.051616	0.0799547	0.153716		1.66693	1.79792		0.0173437	0.0460071		0.159497	0.148438	0.260003
P05387	Homo sapiens	60S acidic ribosomal protein P2 OS=Homo sapiens OX=9606 GN=RPLP2 PE=1 SV=1	RPLP2	31	4	4	20		0.0655999	0.0799272	0.0765396		0.0139511	0.0208519	0.019664		1.20981	1.15773		0.378595	0.475872		0.21267	0.260887	0.256913
Q9NQC3	Homo sapiens	Reticulon-4 OS=Homo sapiens OX=9606 GN=RTN4 PE=1 SV=2	RTN4	4	3	3	14		0.0329683	0.040501	0.0500474		0.0194452	0.00944824	0.0211175		1.45137	1.69374		0.578731	0.361008		0.589814	0.233284	0.42195
P78371	Homo sapiens	T-complex protein 1 subunit beta OS=Homo sapiens OX=9606 GN=CCT2 PE=1 SV=4	CCT2	12	4	4	11		0.00275525	0.00352767	0.00250584		0.00193715	0.00204037	0.00251828		1.29159	0.785466		0.65922	0.898413		0.703077	0.578391	1.00496
Q5T4S7	Homo sapiens	E3 ubiquitin-protein ligase UBR4 OS=Homo sapiens OX=9606 GN=UBR4 PE=1 SV=1	UBR4	1	4	4	6		0.0019025	0.00157608	0.00403937		0.000770109	0.00136709	0.00148371		0.185169	2.15105		0.736825	0.0912133		0.404787	0.867395	0.367312
Q8IUD2	Homo sapiens	ELKS/Rab6-interacting/CAST family member 1 OS=Homo sapiens OX=9606 GN=ERC1 PE=1 SV=1	ERC1	5	4	3	15		0.115408	0.123898	0.101621		0.0164992	0.0261224	0.0161121		1.06572	0.878639		0.658962	0.358933		0.142964	0.210838	0.158551
P38159	Homo sapiens	RNA-binding motif protein, X chromosome OS=Homo sapiens OX=9606 GN=RBMX PE=1 SV=3	RBMX	16	6	1	31		0.0636904	0.0718777	0.0756964		0.00269543	0.00129726	0.00842883		1.12909	1.18418		0.00903348	0.0785249		0.0423207	0.0180482	0.11135
P06899	Homo sapiens	Histone H2B type 1-J OS=Homo sapiens OX=9606 GN=H2BC11 PE=1 SV=3	H2BC11	35	5	0	45		0.00174825	0.00219724	0.00161241		0.000901639	0.000409342	0.000590468		1.35022	0.957307		0.476154	0.837873		0.515737	0.186298	0.366202
P23527	Homo sapiens	Histone H2B type 1-O OS=Homo sapiens OX=9606 GN=HIST1H2BO PE=1 SV=3	HIST1H2BO	35	5	0	45		0.0017462	0.0021937	0.00161065		0.000900758	0.000408686	0.000589591		1.34968	0.957459		0.477075	0.838036		0.515838	0.1863	0.366058
Q16778	Homo sapiens	Histone H2B type 2-E OS=Homo sapiens OX=9606 GN=HIST2H2BE PE=1 SV=3	HIST2H2BE	35	5	0	45		0.0017462	0.0021937	0.00161065		0.000900758	0.000408686	0.000589591		1.34968	0.957459		0.477075	0.838036		0.515838	0.1863	0.366058
P33778	Homo sapiens	Histone H2B type 1-B OS=Homo sapiens OX=9606 GN=HIST1H2BB PE=1 SV=2	HIST1H2BB	35	5	0	45		0.0017462	0.0021937	0.00161065		0.000900758	0.000408686	0.000589591		1.34968	0.957459		0.477075	0.838036		0.515838	0.1863	0.366058
Q9UBC5	Homo sapiens	Unconventional myosin-Ia OS=Homo sapiens OX=9606 GN=MYO1A PE=1 SV=1	MYO1A	5	4	0	22		3.22608	4.14666	3.12507		0.846172	0.926617	2.9178		1.29302	0.0638339		0.27272	0.956839		0.262291	0.223461	0.933676
P30154	Homo sapiens	Serine/threonine-protein phosphatase 2A 65 kDa regulatory subunit A beta isoform OS=Homo sapiens OX=9606 GN=PPP2R1B PE=1 SV=3	PPP2R1B	8	4	2	21		0.101945	0.111971	0.170637		0.0176702	0.0222668	0.0677069		1.09378	1.6093		0.574289	0.164301		0.17333	0.198862	0.39679
Q9UG63	Homo sapiens	ATP-binding cassette sub-family F member 2 OS=Homo sapiens OX=9606 GN=ABCF2 PE=1 SV=2	ABCF2	6	3	3	12		0.040358	0.0305965	0.0445379		0.0118134	0.0134918	0.0259938		0.72087	1.00442		0.399151	0.812336		0.292714	0.440958	0.583635
Q9UBB4	Homo sapiens	Ataxin-10 OS=Homo sapiens OX=9606 GN=ATXN10 PE=1 SV=1	ATXN10	11	4	4	7		0.168603	0.17018	0.213529		0.0432493	0.0426611	0.0139813		1.01264	1.29665		0.966286	0.162062		0.256516	0.250682	0.0654771
P46379	Homo sapiens	Large proline-rich protein BAG6 OS=Homo sapiens OX=9606 GN=BAG6 PE=1 SV=2	BAG6	5	5	5	17		0.0854538	0.183179	0.195113		0.0482093	0.0467862	0.0519497		2.42655	2.56983		0.0653858	0.0552315		0.564156	0.255413	0.266255
Q96FJ2	Homo sapiens	Dynein light chain 2, cytoplasmic OS=Homo sapiens OX=9606 GN=DYNLL2 PE=1 SV=1	DYNLL2	25	2	0	32		8.66288	7.79677	9.44848		1.13064	0.4647	0.954776		0.904081	1.093		0.287036	0.409871		0.130516	0.0596016	0.101051
P63167	Homo sapiens	Dynein light chain 1, cytoplasmic OS=Homo sapiens OX=9606 GN=DYNLL1 PE=1 SV=1	DYNLL1	25	2	0	32		0.611969	0.579312	0.702391		0.0616836	0.0592588	0.0677052		0.946587	1.14817		0.544581	0.16245		0.100795	0.102292	0.0963925
Q9Y315	Homo sapiens	Deoxyribose-phosphate aldolase OS=Homo sapiens OX=9606 GN=DERA PE=1 SV=2	DERA	18	4	4	18		0.744412	0.916762	1.37258		0.0326458	0.148063	0.582618		1.22217	1.7441		0.120324	0.202465		0.0438544	0.161506	0.42447
P32189	Homo sapiens	Glycerol kinase OS=Homo sapiens OX=9606 GN=GK PE=1 SV=3	GK	10	4	1	18		2.62881	2.46297	2.81051		0.144928	0.76122	0.172884		0.910086	1.06885		0.729679	0.235465		0.0551307	0.309065	0.0615134
Q13200	Homo sapiens	26S proteasome non-ATPase regulatory subunit 2 OS=Homo sapiens OX=9606 GN=PSMD2 PE=1 SV=3	PSMD2	6	5	5	10		0.0302321	0.033228	0.0354678		0.0372205	0.0242022	0.0253961		1.2855	1.4379		0.912589	0.850317		1.23116	0.728368	0.716032
P50570	Homo sapiens	Dynamin-2 OS=Homo sapiens OX=9606 GN=DNM2 PE=1 SV=2	DNM2	7	5	5	21		0.0249939	0.0337119	0.0368655		0.00430534	0.00327948	0.00723556		1.35781	1.46859		0.0493106	0.0710405		0.172255	0.0972797	0.196269
Q04637	Homo sapiens	Eukaryotic translation initiation factor 4 gamma 1 OS=Homo sapiens OX=9606 GN=EIF4G1 PE=1 SV=4	EIF4G1	5	6	6	19		0.0079073	0.0108026	0.00900519		0.00203044	0.000871945	0.00217136		1.39147	1.13785		0.0857836	0.557188		0.25678	0.0807162	0.241124
P41091	Homo sapiens	Eukaryotic translation initiation factor 2 subunit 3 OS=Homo sapiens OX=9606 GN=EIF2S3 PE=1 SV=3	EIF2S3	12	4	1	11		0.0125215	0.0115334	0.0122024		0.00308038	0.00107334	0.000964712		0.935935	0.991012		0.627569	0.872383		0.246008	0.0930633	0.0790591
P39019	Homo sapiens	40S ribosomal protein S19 OS=Homo sapiens OX=9606 GN=RPS19 PE=1 SV=2	RPS19	36	5	5	33		0.0959799	0.0993316	0.0838079		0.0132689	0.00562885	0.00623825		1.04035	0.877119		0.707716	0.223847		0.138247	0.0566673	0.0744351
P53621	Homo sapiens	Coatomer subunit alpha OS=Homo sapiens OX=9606 GN=COPA PE=1 SV=2	COPA	5	5	5	23		0.00683931	0.00587113	0.00808107		0.000939601	0.000844169	0.0012845		0.858429	1.17926		0.255005	0.247926		0.137382	0.143783	0.158951
Q15382	Homo sapiens	GTP-binding protein Rheb OS=Homo sapiens OX=9606 GN=RHEB PE=1 SV=1	RHEB	28	5	5	19		0.218867	0.255424	0.341475		0.0529159	0.0433376	0.0499323		1.1822	1.58352		0.406978	0.0432925		0.241772	0.169669	0.146225
Q02224	Homo sapiens	Centromere-associated protein E OS=Homo sapiens OX=9606 GN=CENPE PE=1 SV=2	CENPE	2	6	6	7		959.425	622.455	38.8846		1583.17	982.518	7.2187		0.980074	0.216828		0.769752	0.419924		1.65012	1.57846	0.185644
P13861	Homo sapiens	cAMP-dependent protein kinase type II-alpha regulatory subunit OS=Homo sapiens OX=9606 GN=PRKAR2A PE=1 SV=2	PRKAR2A	11	4	3	15		0.132245	0.108699	0.125597		0.0277083	0.00696798	0.0219507		0.832533	0.953706		0.226629	0.760926		0.209522	0.0641034	0.174772
Q6KC79	Homo sapiens	Nipped-B-like protein OS=Homo sapiens OX=9606 GN=NIPBL PE=1 SV=2	NIPBL	2	6	6	9		0.534836	0.436021	0.494935		0.11219	0.107956	0.134011		0.810204	0.917078		0.333365	0.712711		0.209766	0.247594	0.270765
Q9NR12	Homo sapiens	PDZ and LIM domain protein 7 OS=Homo sapiens OX=9606 GN=PDLIM7 PE=1 SV=1	PDLIM7	12	4	4	18		0.0623701	0.063742	0.0786959		0.00239103	0.00718911	0.0216101		1.01832	1.2313		0.769484	0.320444		0.0383361	0.112785	0.274603
Q14008	Homo sapiens	Cytoskeleton-associated protein 5 OS=Homo sapiens OX=9606 GN=CKAP5 PE=1 SV=3	CKAP5	2	4	4	10		0.0164474	0.0120663	0.0164195		0.00471376	0.00589382	0.0130487		0.680474	0.84058		0.371554	0.997387		0.286596	0.488455	0.79471
P14373	Homo sapiens	Zinc finger protein RFP OS=Homo sapiens OX=9606 GN=TRIM27 PE=1 SV=1	TRIM27	10	4	4	19		0.553164	0.649843	0.727683		0.0901627	0.0802189	0.098603		1.17978	1.31976		0.237575	0.0864553		0.162994	0.123443	0.135503
P04049	Homo sapiens	RAF proto-oncogene serine/threonine-protein kinase OS=Homo sapiens OX=9606 GN=RAF1 PE=1 SV=1	RAF1	10	5	3	8		20.2092	16.8885	17.0314		1.29899	5.00915	5.26165		0.813901	0.813707		0.328673	0.367261		0.0642772	0.296601	0.308938
P17661	Homo sapiens	Desmin OS=Homo sapiens OX=9606 GN=DES PE=1 SV=3	DES	7	5	0	27		5.71	5.3742	4.46021		0.811114	1.23807	0.559783		0.931258	0.782437		0.714385	0.0930148		0.142051	0.230373	0.125506
P63104	Homo sapiens	14-3-3 protein zeta/delta OS=Homo sapiens OX=9606 GN=YWHAZ PE=1 SV=1	YWHAZ	25	5	3	19		0.00432696	0.00567452	0.00591919		0.000391182	0.000209037	0.000725476		1.31451	1.36523		0.00624425	0.0286758		0.0904056	0.0368378	0.122563
Q13395	Homo sapiens	Probable methyltransferase TARBP1 OS=Homo sapiens OX=9606 GN=TARBP1 PE=1 SV=1	TARBP1	4	5	5	23		0.911211	0.864866	1.29726		0.14924	0.14858	0.596744		0.948317	1.34243		0.722451	0.338138		0.163782	0.171795	0.460002
Q9H4B7	Homo sapiens	Tubulin beta-1 chain OS=Homo sapiens OX=9606 GN=TUBB1 PE=1 SV=1	TUBB1	5	3	0	73		65.8491	110.145	191.285		10.7514	31.1657	83.0314		1.63748	2.74021		0.0804992	0.117954		0.163274	0.282951	0.434072
P40429	Homo sapiens	60S ribosomal protein L13a OS=Homo sapiens OX=9606 GN=RPL13A PE=1 SV=2	RPL13A	23	5	3	36		0.0844118	0.0880703	0.0801117		0.00670283	0.01136	0.00845907		1.03956	0.947393		0.656024	0.528086		0.0794063	0.128988	0.105591
Q7L7L0	Homo sapiens	Histone H2A type 3 OS=Homo sapiens OX=9606 GN=HIST3H2A PE=1 SV=3	HIST3H2A	27	3	0	25		1.95017	1.57645	2.40867		0.558142	0.295037	0.403308		0.820516	1.25771		0.363172	0.31303		0.286201	0.187152	0.16744
P20671	Homo sapiens	Histone H2A type 1-D OS=Homo sapiens OX=9606 GN=H2AC7 PE=1 SV=2	H2AC7	27	3	0	25		1.95017	1.57645	2.40867		0.558142	0.295037	0.403308		0.820516	1.25771		0.363172	0.31303		0.286201	0.187152	0.16744
Q96KK5	Homo sapiens	Histone H2A type 1-H OS=Homo sapiens OX=9606 GN=HIST1H2AH PE=1 SV=3	HIST1H2AH	27	3	0	25		1.95017	1.57645	2.40867		0.558142	0.295037	0.403308		0.820516	1.25771		0.363172	0.31303		0.286201	0.187152	0.16744
Q9BTM1	Homo sapiens	Histone H2A.J OS=Homo sapiens OX=9606 GN=H2AFJ PE=1 SV=1	H2AFJ	27	3	0	25		1.95017	1.57645	2.40867		0.558142	0.295037	0.403308		0.820516	1.25771		0.363172	0.31303		0.286201	0.187152	0.16744
P0C0S8	Homo sapiens	Histone H2A type 1 OS=Homo sapiens OX=9606 GN=H2AC11 PE=1 SV=2	H2AC11	27	3	0	25		1.95017	1.57645	2.40867		0.558142	0.295037	0.403308		0.820516	1.25771		0.363172	0.31303		0.286201	0.187152	0.16744
Q99878	Homo sapiens	Histone H2A type 1-J OS=Homo sapiens OX=9606 GN=H2AC14 PE=1 SV=3	H2AC14	27	3	0	25		1.95017	1.57645	2.40867		0.558142	0.295037	0.403308		0.820516	1.25771		0.363172	0.31303		0.286201	0.187152	0.16744
P04908	Homo sapiens	Histone H2A type 1-B/E OS=Homo sapiens OX=9606 GN=H2AC4 PE=1 SV=2	H2AC4	27	3	0	25		1.95017	1.57645	2.40867		0.558142	0.295037	0.403308		0.820516	1.25771		0.363172	0.31303		0.286201	0.187152	0.16744
Q93077	Homo sapiens	Histone H2A type 1-C OS=Homo sapiens OX=9606 GN=HIST1H2AC PE=1 SV=3	HIST1H2AC	27	3	0	25		1.95017	1.57645	2.40867		0.558142	0.295037	0.403308		0.820516	1.25771		0.363172	0.31303		0.286201	0.187152	0.16744
O95425	Homo sapiens	Supervillin OS=Homo sapiens OX=9606 GN=SVIL PE=1 SV=2	SVIL	2	3	3	14		3.56666	3.72001	2.23354		0.444743	3.28875	1.9785		0.809221	0.0934654		0.943267	0.318416		0.124695	0.884071	0.885814
Q7Z3Y7	Homo sapiens	Keratin, type I cytoskeletal 28 OS=Homo sapiens OX=9606 GN=KRT28 PE=1 SV=2	KRT28	6	4	0	36		1.68885	1.52817	1.69086		0.527217	0.222092	0.607714		0.931807	0.998001		0.652074	0.996765		0.312175	0.145332	0.359412
P57721	Homo sapiens	Poly(rC)-binding protein 3 OS=Homo sapiens OX=9606 GN=PCBP3 PE=2 SV=2	PCBP3	14	4	0	21		3.5637	4.24819	5.61046		0.527946	0.940432	1.44092		1.18052	1.55434		0.333356	0.0820216		0.148145	0.221372	0.256828
Q9NQ39	Homo sapiens	Putative 40S ribosomal protein S10-like OS=Homo sapiens OX=9606 GN=RPS10P5 PE=5 SV=1	RPS10P5	13	3	0	26		0.35024	0.300027	0.359169		0.025459	0.043961	0.0353343		0.852316	1.02388		0.162059	0.740445		0.0726902	0.146523	0.0983781
O75369	Homo sapiens	Filamin-B OS=Homo sapiens OX=9606 GN=FLNB PE=1 SV=2	FLNB	3	6	3	14		0.00283819	0.00179502	0.0016308		0.00154434	0.000230094	0.000719006		0.727436	0.610593		0.362381	0.286896		0.544129	0.128185	0.440891
Q96E39	Homo sapiens	RNA binding motif protein, X-linked-like-1 OS=Homo sapiens OX=9606 GN=RBMXL1 PE=1 SV=1	RBMXL1	14	5	0	27		0.0747643	0.0869377	0.0944214		0.00366667	0.00524501	0.00574227		1.16235	1.26232		0.0300815	0.00750464		0.049043	0.0603307	0.0608154
Q9Y678	Homo sapiens	Coatomer subunit gamma-1 OS=Homo sapiens OX=9606 GN=COPG1 PE=1 SV=1	COPG1	6	4	2	14		0.0126573	0.0118153	0.0158807		0.00259687	0.0023769	0.00463787		0.935148	1.23379		0.699942	0.352811		0.205168	0.201172	0.292044
Q8N257	Homo sapiens	Histone H2B type 3-B OS=Homo sapiens OX=9606 GN=HIST3H2BB PE=1 SV=3	HIST3H2BB	29	4	0	36		0.00201616	0.0025145	0.00187128		0.00103905	0.000463517	0.000729498		1.33902	0.956304		0.490312	0.852943		0.515361	0.184338	0.38984
Q13283	Homo sapiens	Ras GTPase-activating protein-binding protein 1 OS=Homo sapiens OX=9606 GN=G3BP1 PE=1 SV=1	G3BP1	15	5	5	11		0.0182883	0.021483	0.0147714		0.0063928	0.00704644	0.00362777		1.17033	0.82066		0.592039	0.453847		0.349557	0.328001	0.245595
P55735	Homo sapiens	Protein SEC13 homolog OS=Homo sapiens OX=9606 GN=SEC13 PE=1 SV=3	SEC13	11	3	3	15		0.162537	0.161559	0.187892		0.0290726	0.00668302	0.0430448		1.00495	1.14998		0.95744	0.445465		0.178867	0.0413658	0.229094
Q96RT7	Homo sapiens	Gamma-tubulin complex component 6 OS=Homo sapiens OX=9606 GN=TUBGCP6 PE=1 SV=3	TUBGCP6	3	5	5	23		0.516066	0.407468	0.548405		0.0697595	0.0279231	0.25705		0.793418	1.00079		0.0665328	0.843713		0.135175	0.0685283	0.468723
L	SendaiVirus	Polymerase_(L)	L	3	6	6	10		1.13573e-05	0.0154987	0.00598535		6.2594e-07	0.00982758	0.00151633		1088.95	514.865		0.112099	0.0208074		0.0551133	0.634092	0.253341
Q01082	Homo sapiens	Spectrin beta chain, non-erythrocytic 1 OS=Homo sapiens OX=9606 GN=SPTBN1 PE=1 SV=2	SPTBN1	2	4	4	7		0.00162854	0.00100581	0.000837161		0.000695395	0.000562296	0.000480802		0.567775	0.466544		0.294237	0.180265		0.427005	0.559047	0.574325
Q9UPN3	Homo sapiens	Microtubule-actin cross-linking factor 1, isoforms 1/2/3/5 OS=Homo sapiens OX=9606 GN=MACF1 PE=1 SV=4	MACF1	1	5	4	15		0.0427016	0.0330345	0.0288849		0.00241347	0.00746918	0.00758079		0.759903	0.661824		0.0998551	0.0396261		0.0565195	0.226102	0.262448
Q9NUL3	Homo sapiens	Double-stranded RNA-binding protein Staufen homolog 2 OS=Homo sapiens OX=9606 GN=STAU2 PE=1 SV=2	STAU2	8	4	3	24		2.57962	2.38852	1.96028		0.570918	0.210276	0.18214		0.940012	0.771378		0.615328	0.147939		0.221319	0.0880359	0.0929155
Q15051	Homo sapiens	IQ calmodulin-binding motif-containing protein 1 OS=Homo sapiens OX=9606 GN=IQCB1 PE=1 SV=1	IQCB1	7	4	4	27		0.876727	0.960145	1.10012		0.0762114	0.160889	0.0797646		1.08742	1.2558		0.462561	0.024731		0.0869271	0.167568	0.0725052
Q9UHD2	Homo sapiens	Serine/threonine-protein kinase TBK1 OS=Homo sapiens OX=9606 GN=TBK1 PE=1 SV=1	TBK1	7	4	4	12		0.101316	0.16628	0.131515		0.00693545	0.046983	0.0286997		1.60373	1.2795		0.136082	0.151168		0.0684534	0.282554	0.218223
A4QPH2	Homo sapiens	Putative phosphatidylinositol 4-kinase alpha-like protein P2 OS=Homo sapiens OX=9606 GN=PI4KAP2 PE=5 SV=3	PI4KAP2	8	4	0	21		3.84894	3.95454	5.38928		0.662303	1.15315	1.59641		1.00384	1.37522		0.897247	0.197551		0.172074	0.291601	0.29622
Q09161	Homo sapiens	Nuclear cap-binding protein subunit 1 OS=Homo sapiens OX=9606 GN=NCBP1 PE=1 SV=1	NCBP1	5	3	3	8		0.0148516	0.0218378	0.0135043		0.00596842	0.0077324	0.00515265		1.48654	0.920519		0.283152	0.78199		0.40187	0.354084	0.381556
Q7L1Q6	Homo sapiens	Basic leucine zipper and W2 domain-containing protein 1 OS=Homo sapiens OX=9606 GN=BZW1 PE=1 SV=1	BZW1	11	5	4	19		0.0383616	0.0561644	0.0552405		0.00667258	0.00285523	0.00169728		1.47712	1.45363		0.013173	0.0131984		0.173939	0.050837	0.0307252
O75533	Homo sapiens	Splicing factor 3B subunit 1 OS=Homo sapiens OX=9606 GN=SF3B1 PE=1 SV=3	SF3B1	4	3	3	12		0.00291544	0.00161905	0.00416171		0.00221337	0.00126489	0.00189917		0.643115	1.86613		0.428172	0.500303		0.759191	0.781258	0.456343
Q5T5U3	Homo sapiens	Rho GTPase-activating protein 21 OS=Homo sapiens OX=9606 GN=ARHGAP21 PE=1 SV=2	ARHGAP21	3	3	3	5		0.195277	0.000938151	0.0182403		0.0839007	5.1033e-05	0.029162		0.00511121	0.0253306		0.0568796	0.026003		0.429651	0.0543974	1.59877
Q96A08	Homo sapiens	Histone H2B type 1-A OS=Homo sapiens OX=9606 GN=H2BC1 PE=1 SV=3	H2BC1	28	4	0	36		0.0605817	0.0710352	0.0513298		0.0231863	0.0122859	0.00811596		1.21645	0.88081		0.528134	0.549781		0.382728	0.172955	0.158114
Q58FF8	Homo sapiens	Putative heat shock protein HSP 90-beta 2 OS=Homo sapiens OX=9606 GN=HSP90AB2P PE=1 SV=2	HSP90AB2P	10	4	0	24		0.0216725	0.0261596	0.0253238		0.00205407	0.00460631	0.00285456		1.19872	1.16689		0.198181	0.14653		0.0947778	0.176085	0.112722
Q14103	Homo sapiens	Heterogeneous nuclear ribonucleoprotein D0 OS=Homo sapiens OX=9606 GN=HNRNPD PE=1 SV=1	HNRNPD	11	4	2	24		0.0201083	0.0156429	0.0178511		0.00261814	0.00239466	0.0013287		0.776567	0.891375		0.0947577	0.253793		0.130201	0.153083	0.0744323
Q15058	Homo sapiens	Kinesin-like protein KIF14 OS=Homo sapiens OX=9606 GN=KIF14 PE=1 SV=1	KIF14	3	3	3	11		0.457204	0.385263	0.307989		0.107579	0.0488964	0.0798075		0.853284	0.668354		0.351156	0.125898		0.235298	0.126917	0.259124
P14625	Homo sapiens	Endoplasmin OS=Homo sapiens OX=9606 GN=HSP90B1 PE=1 SV=1	HSP90B1	5	4	3	14		0.00152941	0.00186484	0.00205176		0.000499	0.000287466	0.000348101		1.25054	1.37374		0.370112	0.211214		0.32627	0.154151	0.16966
P49721	Homo sapiens	Proteasome subunit beta type-2 OS=Homo sapiens OX=9606 GN=PSMB2 PE=1 SV=1	PSMB2	26	4	4	11		0.0357285	0.038763	0.0563693		0.00495192	0.00477118	0.00775136		1.08583	1.57689		0.48727	0.0177393		0.138598	0.123086	0.13751
P17812	Homo sapiens	CTP synthase 1 OS=Homo sapiens OX=9606 GN=CTPS1 PE=1 SV=2	CTPS1	8	4	3	16		0.116933	0.131162	0.189198		0.0143698	0.0392714	0.0560645		1.09592	1.58313		0.587315	0.0966027		0.122889	0.299412	0.296327
P07477	Homo sapiens	Trypsin-1 OS=Homo sapiens OX=9606 GN=PRSS1 PE=1 SV=1	PRSS1	8	1	0	12		0.627469	0.862057	1.09575		0.0634938	0.28652	0.341276		1.33272	1.69464		0.238421	0.0796809		0.10119	0.332368	0.311455
Q8NHM4	Homo sapiens	Putative trypsin-6 OS=Homo sapiens OX=9606 GN=PRSS3P2 PE=5 SV=2	PRSS3P2	8	1	0	12		0.646377	0.890996	1.1327		0.0652141	0.291062	0.362518		1.33845	1.69763		0.228506	0.0841463		0.100892	0.32667	0.320047
P07478	Homo sapiens	Trypsin-2 OS=Homo sapiens OX=9606 GN=PRSS2 PE=1 SV=1	PRSS2	8	1	0	12		0.646377	0.890996	1.1327		0.0652141	0.291062	0.362518		1.33845	1.69763		0.228506	0.0841463		0.100892	0.32667	0.320047
Q07812	Homo sapiens	Apoptosis regulator BAX OS=Homo sapiens OX=9606 GN=BAX PE=1 SV=1	BAX	18	3	3	19		0.261463	0.307854	0.419572		0.0102633	0.102785	0.0657765		1.13135	1.59149		0.516667	0.0500759		0.0392533	0.333874	0.15677
P27348	Homo sapiens	14-3-3 protein theta OS=Homo sapiens OX=9606 GN=YWHAQ PE=1 SV=1	YWHAQ	21	4	2	25		0.000746308	0.000992371	0.000935156		0.000246087	0.000472992	0.000137029		1.29	1.29815		0.468867	0.310102		0.329738	0.476628	0.14653
Q6P5R6	Homo sapiens	60S ribosomal protein L22-like 1 OS=Homo sapiens OX=9606 GN=RPL22L1 PE=1 SV=2	RPL22L1	20	2	2	15		0.123594	0.106283	0.0827608		0.0154871	0.0293047	0.008513		0.84003	0.670722		0.416829	0.016104		0.125306	0.275724	0.102863
P61026	Homo sapiens	Ras-related protein Rab-10 OS=Homo sapiens OX=9606 GN=RAB10 PE=1 SV=1	RAB10	17	3	2	18		0.0591795	0.0732019	0.0435836		0.0120913	0.027742	0.012952		1.19128	0.725718		0.467204	0.202056		0.204315	0.378979	0.297177
Q9Y3C1	Homo sapiens	Nucleolar protein 16 OS=Homo sapiens OX=9606 GN=NOP16 PE=1 SV=2	NOP16	14	2	2	12		0.0635293	0.0790121	0.0741787		0.00885136	0.00195838	0.00996676		1.25188	1.16845		0.0416305	0.238636		0.139327	0.0247858	0.134361
P84103	Homo sapiens	Serine/arginine-rich splicing factor 3 OS=Homo sapiens OX=9606 GN=SRSF3 PE=1 SV=1	SRSF3	24	4	3	31		0.188785	0.201268	0.186064		0.0172742	0.018808	0.0213245		1.06598	0.984122		0.444863	0.871976		0.0915019	0.0934477	0.114609
P0CB38	Homo sapiens	Polyadenylate-binding protein 4-like OS=Homo sapiens OX=9606 GN=PABPC4L PE=2 SV=1	PABPC4L	3	2	0	19		4.07597	4.43213	3.88771		0.710731	0.633796	1.02253		1.09096	0.939237		0.552413	0.806367		0.174371	0.143	0.263015
O15460	Homo sapiens	Prolyl 4-hydroxylase subunit alpha-2 OS=Homo sapiens OX=9606 GN=P4HA2 PE=1 SV=1	P4HA2	9	4	4	24		0.0945803	0.0611337	0.0714141		0.0380457	0.00607608	0.018076		0.68544	0.784688		0.265748	0.394734		0.402258	0.0993901	0.253116
O75494	Homo sapiens	Serine/arginine-rich splicing factor 10 OS=Homo sapiens OX=9606 GN=SRSF10 PE=1 SV=1	SRSF10	15	3	2	8		0.0608928	0.0754769	0.0831975		0.00674314	0.0289422	0.014483		1.17615	1.35696		0.443197	0.0729045		0.110738	0.383457	0.17408
Q9NQX4	Homo sapiens	Unconventional myosin-Vc OS=Homo sapiens OX=9606 GN=MYO5C PE=1 SV=2	MYO5C	2	2	0	8		0.46694	0.105432	0.105421		0.410389	0.181642	0.181435		0.0698612	0.0787482		0.235435	0.23535		0.878892	1.72283	1.72105
Q9Y520	Homo sapiens	Protein PRRC2C OS=Homo sapiens OX=9606 GN=PRRC2C PE=1 SV=4	PRRC2C	2	4	4	20		0.114768	0.113146	0.0736909		0.0477469	0.0218452	0.0320831		1.02586	0.623489		0.959913	0.283811		0.416031	0.19307	0.435374
P17612	Homo sapiens	cAMP-dependent protein kinase catalytic subunit alpha OS=Homo sapiens OX=9606 GN=PRKACA PE=1 SV=2	PRKACA	10	3	1	4		0.0329248	0.0329406	0.0355737		0.0162763	0.000843068	0.00265491		1.12105	1.20864		0.998807	0.794636		0.494348	0.0255936	0.0746312
Q3SY84	Homo sapiens	Keratin, type II cytoskeletal 71 OS=Homo sapiens OX=9606 GN=KRT71 PE=1 SV=3	KRT71	6	4	0	20		3.15078	3.80063	6.93523		1.55463	1.91275	8.68339		1.20178	1.40611		0.671623	0.498718		0.49341	0.503273	1.25207
P62195	Homo sapiens	26S proteasome regulatory subunit 8 OS=Homo sapiens OX=9606 GN=PSMC5 PE=1 SV=1	PSMC5	10	3	3	10		0.00712864	0.00625465	0.0111799		0.00242189	0.00109232	0.00617723		0.908143	1.48858		0.599306	0.349891		0.339741	0.174642	0.552529
P05455	Homo sapiens	Lupus La protein OS=Homo sapiens OX=9606 GN=SSB PE=1 SV=2	SSB	9	3	3	6		0.0214796	0.0228088	0.0193197		0.00193448	0.0034521	0.00279628		1.05615	0.895887		0.591918	0.332987		0.0900611	0.151349	0.144737
P46777	Homo sapiens	60S ribosomal protein L5 OS=Homo sapiens OX=9606 GN=RPL5 PE=1 SV=3	RPL5	17	4	4	11		0.0137638	0.0142736	0.0139196		0.00171286	0.000597083	0.000928739		1.04182	1.01504		0.651841	0.896506		0.124447	0.0418312	0.0667215
O95232	Homo sapiens	Luc7-like protein 3 OS=Homo sapiens OX=9606 GN=LUC7L3 PE=1 SV=2	LUC7L3	10	3	3	16		0.0415137	0.0440986	0.0496368		0.01215	0.0100332	0.0110798		1.07928	1.21297		0.790412	0.440424		0.292675	0.227517	0.223217
O94822	Homo sapiens	E3 ubiquitin-protein ligase listerin OS=Homo sapiens OX=9606 GN=LTN1 PE=1 SV=6	LTN1	2	3	3	15		0.147993	0.163339	0.209132		0.00676403	0.0429199	0.091839		1.07645	1.33272		0.600373	0.36802		0.0457052	0.262765	0.439143
Q96SI9	Homo sapiens	Spermatid perinuclear RNA-binding protein OS=Homo sapiens OX=9606 GN=STRBP PE=1 SV=1	STRBP	5	4	0	18		0.31802	0.278988	0.611051		0.159804	0.0225212	0.355049		0.949756	1.76694		0.714603	0.262348		0.502495	0.0807247	0.581045
Q92945	Homo sapiens	Far upstream element-binding protein 2 OS=Homo sapiens OX=9606 GN=KHSRP PE=1 SV=4	KHSRP	6	4	3	9		0.0272152	0.0252696	0.025456		0.00555201	0.00203533	0.00667907		0.938899	0.925251		0.599233	0.743418		0.204004	0.0805446	0.262377
Q9BVG8	Homo sapiens	Kinesin-like protein KIFC3 OS=Homo sapiens OX=9606 GN=KIFC3 PE=1 SV=4	KIFC3	6	4	4	12		15.0307	11.2269	8.27272		4.61533	1.06054	2.79676		0.766742	0.546004		0.236532	0.0959178		0.30706	0.0944646	0.33807
O43237	Homo sapiens	Cytoplasmic dynein 1 light intermediate chain 2 OS=Homo sapiens OX=9606 GN=DYNC1LI2 PE=1 SV=1	DYNC1LI2	14	4	3	7		0.122907	0.124956	0.15127		0.0423767	0.0389787	0.0544525		1.02698	1.21536		0.953807	0.515802		0.344787	0.311939	0.359969
Q9UL54	Homo sapiens	Serine/threonine-protein kinase TAO2 OS=Homo sapiens OX=9606 GN=TAOK2 PE=1 SV=2	TAOK2	4	4	3	8		0.481168	0.341028	0.451537		0.116322	0.0368855	0.217957		0.71955	0.874		0.117571	0.845581		0.241749	0.10816	0.482701
Q08AG7	Homo sapiens	Mitotic-spindle organizing protein 1 OS=Homo sapiens OX=9606 GN=MZT1 PE=1 SV=2	MZT1	52	3	3	5		0.334126	0.440291	0.560471		0.180768	0.0424298	0.127584		1.46846	1.84464		0.37808	0.151108		0.541016	0.0963677	0.227638
P43490	Homo sapiens	Nicotinamide phosphoribosyltransferase OS=Homo sapiens OX=9606 GN=NAMPT PE=1 SV=1	NAMPT	8	4	4	10		0.11004	0.145664	0.167595		0.0140602	0.0462116	0.0163438		1.29026	1.52678		0.270563	0.00985227		0.127773	0.317247	0.0975196
P84090	Homo sapiens	Enhancer of rudimentary homolog OS=Homo sapiens OX=9606 GN=ERH PE=1 SV=1	ERH	27	2	2	9		0.0443489	0.0662958	0.0298524		0.0307846	0.024069	0.0285181		1.65897	0.122846		0.385749	0.581845		0.694146	0.363055	0.955304
O15234	Homo sapiens	Protein CASC3 OS=Homo sapiens OX=9606 GN=CASC3 PE=1 SV=2	CASC3	7	5	5	13		15.4217	8.23505	6.84956		5.26526	2.02769	1.47798		0.54847	0.456974		0.0920168	0.0532637		0.341418	0.246226	0.215778
Q32P51	Homo sapiens	Heterogeneous nuclear ribonucleoprotein A1-like 2 OS=Homo sapiens OX=9606 GN=HNRNPA1L2 PE=2 SV=2	HNRNPA1L2	8	2	0	15		0.00267456	0.00249868	0.00143315		0.000393376	0.0008886	0.00067052		0.905118	0.489085		0.769592	0.0505437		0.147081	0.355627	0.467865
P19338	Homo sapiens	Nucleolin OS=Homo sapiens OX=9606 GN=NCL PE=1 SV=3	NCL	7	5	5	19		0.00721132	0.00574396	0.00351434		0.00190579	0.00144156	0.00171759		0.799088	0.447225		0.347461	0.0670614		0.264278	0.25097	0.488736
Q6P2E9	Homo sapiens	Enhancer of mRNA-decapping protein 4 OS=Homo sapiens OX=9606 GN=EDC4 PE=1 SV=1	EDC4	3	3	3	11		0.0497311	0.0810487	0.0990464		0.0143518	0.0320219	0.0238999		1.58494	2.01743		0.197048	0.0375138		0.288588	0.395094	0.2413
P35250	Homo sapiens	Replication factor C subunit 2 OS=Homo sapiens OX=9606 GN=RFC2 PE=1 SV=3	RFC2	11	3	3	21		0.136445	0.0930635	0.0439505		0.06017	0.0134421	0.00884596		0.737464	0.346198		0.289905	0.113887		0.440984	0.14444	0.201271
Q2VIR3	Homo sapiens	Eukaryotic translation initiation factor 2 subunit 3B OS=Homo sapiens OX=9606 GN=EIF2S3B PE=2 SV=2	EIF2S3B	8	3	0	8		0.0162382	0.0149298	0.0156845		0.00386348	0.00115613	0.00120382		0.933985	0.981241		0.604131	0.824316		0.237925	0.0774382	0.0767518
Q15393	Homo sapiens	Splicing factor 3B subunit 3 OS=Homo sapiens OX=9606 GN=SF3B3 PE=1 SV=4	SF3B3	4	3	3	12		0.00986273	0.0104391	0.0117528		0.00178482	0.00182719	0.00117058		1.05895	1.20152		0.71584	0.199873		0.180966	0.175034	0.0996005
Q9HAV4	Homo sapiens	Exportin-5 OS=Homo sapiens OX=9606 GN=XPO5 PE=1 SV=1	XPO5	3	3	3	11		0.235886	0.221587	0.284571		0.0652996	0.0698361	0.177028		0.928144	1.10051		0.808391	0.678079		0.276827	0.315163	0.622087
P49207	Homo sapiens	60S ribosomal protein L34 OS=Homo sapiens OX=9606 GN=RPL34 PE=1 SV=3	RPL34	23	4	4	29		0.267346	0.262942	0.298526		0.0257836	0.0416978	0.0416824		0.977859	1.1127		0.883904	0.332352		0.0964428	0.158582	0.139627
Q86V48	Homo sapiens	Leucine zipper protein 1 OS=Homo sapiens OX=9606 GN=LUZP1 PE=1 SV=2	LUZP1	3	3	3	6		0.0324325	0.0347416	0.015484		0.00768948	0.0454999	0.0140531		0.144405	0.108986		0.935097	0.140816		0.237092	1.30967	0.907591
O43264	Homo sapiens	Centromere/kinetochore protein zw10 homolog OS=Homo sapiens OX=9606 GN=ZW10 PE=1 SV=3	ZW10	5	3	3	8		0.102227	0.109781	0.112317		0.00587184	0.0152689	0.0288551		1.06803	1.07448		0.468622	0.584793		0.0574391	0.139085	0.256908
B7ZW38	Homo sapiens	Heterogeneous nuclear ribonucleoprotein C-like 3 OS=Homo sapiens OX=9606 GN=HNRNPCL3 PE=2 SV=1	HNRNPCL3	8	3	0	19		0.0863679	0.132751	0.2778		0.0244927	0.060701	0.12861		1.47745	3.04422		0.286979	0.0644865		0.283586	0.457253	0.462958
B2RXH8	Homo sapiens	Heterogeneous nuclear ribonucleoprotein C-like 2 OS=Homo sapiens OX=9606 GN=HNRNPCL2 PE=1 SV=1	HNRNPCL2	8	3	0	19		0.0863679	0.132751	0.2778		0.0244927	0.060701	0.12861		1.47745	3.04422		0.286979	0.0644865		0.283586	0.457253	0.462958
O60812	Homo sapiens	Heterogeneous nuclear ribonucleoprotein C-like 1 OS=Homo sapiens OX=9606 GN=HNRNPCL1 PE=1 SV=1	HNRNPCL1	8	3	0	19		0.0863679	0.132751	0.2778		0.0244927	0.060701	0.12861		1.47745	3.04422		0.286979	0.0644865		0.283586	0.457253	0.462958
Q9Y5S9	Homo sapiens	RNA-binding protein 8A OS=Homo sapiens OX=9606 GN=RBM8A PE=1 SV=1	RBM8A	31	3	3	5		0.0332346	0.0472025	0.023285		0.0290681	0.00937854	0.0293226		1.77663	0.109035		0.472637	0.697827		0.874634	0.198687	1.25929
Q14244	Homo sapiens	Ensconsin OS=Homo sapiens OX=9606 GN=MAP7 PE=1 SV=1	MAP7	5	3	3	22		0.16338	0.152985	0.168103		0.008672	0.0368969	0.0262444		0.920407	1.02117		0.65952	0.782011		0.0530785	0.24118	0.156121
Q6Y7W6	Homo sapiens	GRB10-interacting GYF protein 2 OS=Homo sapiens OX=9606 GN=GIGYF2 PE=1 SV=1	GIGYF2	3	3	3	9		0.0163888	0.038929	0.050772		0.00436255	0.0302591	0.015049		2.03077	3.0964		0.32544	0.0190901		0.266191	0.777289	0.296403
P06576	Homo sapiens	ATP synthase subunit beta, mitochondrial OS=Homo sapiens OX=9606 GN=ATP5F1B PE=1 SV=3	ATP5F1B	10	4	4	6		0.00377571	0.00454854	0.00510224		0.00066304	0.00146149	0.000945797		1.16974	1.35122		0.45115	0.117559		0.175607	0.32131	0.185369
Q13148	Homo sapiens	TAR DNA-binding protein 43 OS=Homo sapiens OX=9606 GN=TARDBP PE=1 SV=1	TARDBP	12	3	3	10		0.159449	0.139145	0.174516		0.0103621	0.0470669	0.0792218		0.843073	1.00243		0.506018	0.774042		0.0649869	0.338257	0.453951
Q71UM5	Homo sapiens	40S ribosomal protein S27-like OS=Homo sapiens OX=9606 GN=RPS27L PE=1 SV=3	RPS27L	38	3	1	19		0.328717	0.311112	0.338131		0.0250667	0.0187742	0.0791188		0.947142	1.01313		0.385372	0.853817		0.0762564	0.0603454	0.233989
P17066	Homo sapiens	Heat shock 70 kDa protein 6 OS=Homo sapiens OX=9606 GN=HSPA6 PE=1 SV=2	HSPA6	5	3	0	20		10.3913	9.24491	10.1079		0.354452	0.911118	0.45576		0.88702	0.972434		0.112081	0.443176		0.0341105	0.0985535	0.0450893
P13639	Homo sapiens	Elongation factor 2 OS=Homo sapiens OX=9606 GN=EEF2 PE=1 SV=4	EEF2	5	4	4	13		0.000777899	0.000930639	0.000971256		0.00016595	9.43161e-05	7.07589e-05		1.21248	1.26731		0.238014	0.13697		0.213331	0.101346	0.072853
Q14410	Homo sapiens	Glycerol kinase 2 OS=Homo sapiens OX=9606 GN=GK2 PE=2 SV=2	GK2	8	3	2	5		0.593809	0.488591	0.663528		0.524727	0.212721	0.573951		0.989648	1.13876		0.763674	0.88412		0.883664	0.435376	0.864999
Q14409	Homo sapiens	Glycerol kinase 3 OS=Homo sapiens OX=9606 GN=GK3P PE=2 SV=2	GK3P	8	3	0	12		0.114596	0.0960957	0.141177		0.0298718	0.0301336	0.0178591		0.83275	1.25483		0.492168	0.256442		0.260671	0.31358	0.126502
Q58FF6	Homo sapiens	Putative heat shock protein HSP 90-beta 4 OS=Homo sapiens OX=9606 GN=HSP90AB4P PE=5 SV=1	HSP90AB4P	6	3	0	23		0.377315	0.470727	0.4206		0.0817319	0.0735101	0.0649798		1.25682	1.12321		0.215036	0.512443		0.216615	0.156163	0.154493
Q9H4L5	Homo sapiens	Oxysterol-binding protein-related protein 3 OS=Homo sapiens OX=9606 GN=OSBPL3 PE=1 SV=1	OSBPL3	3	2	2	4		0.00761978	0.00559688	0.00743264		0.000902865	0.00497331	0.000757939		0.136001	0.976597		0.526339	0.796962		0.11849	0.888586	0.101974
P13929	Homo sapiens	Beta-enolase OS=Homo sapiens OX=9606 GN=ENO3 PE=1 SV=5	ENO3	8	2	0	10		0.0492899	0.0482217	0.0584309		0.00687139	0.0127141	0.00837216		0.963463	1.18416		0.904309	0.217606		0.139408	0.263659	0.143283
P30566	Homo sapiens	Adenylosuccinate lyase OS=Homo sapiens OX=9606 GN=ADSL PE=1 SV=2	ADSL	11	3	3	7		0.113286	0.104812	0.232901		0.0336994	0.0283576	0.11196		0.929218	1.95149		0.755685	0.151097		0.297472	0.270556	0.48072
Q6DD88	Homo sapiens	Atlastin-3 OS=Homo sapiens OX=9606 GN=ATL3 PE=1 SV=1	ATL3	6	2	2	12		0.0258201	0.024062	0.0235788		0.00715344	0.0023112	0.00571879		0.951368	0.917054		0.706152	0.693458		0.277049	0.0960517	0.242539
P40938	Homo sapiens	Replication factor C subunit 3 OS=Homo sapiens OX=9606 GN=RFC3 PE=1 SV=2	RFC3	11	3	3	15		0.0964255	0.0996103	0.12481		0.0250822	0.0122527	0.0167646		1.05133	1.31587		0.852988	0.17852		0.26012	0.123006	0.134321
Q14568	Homo sapiens	Heat shock protein HSP 90-alpha A2 OS=Homo sapiens OX=9606 GN=HSP90AA2P PE=1 SV=2	HSP90AA2P	9	3	0	17		0.132177	0.163118	0.13223		0.0235404	0.0257771	0.0212807		1.2364	1.00144		0.199521	0.99781		0.178098	0.158027	0.160937
Q92901	Homo sapiens	60S ribosomal protein L3-like OS=Homo sapiens OX=9606 GN=RPL3L PE=2 SV=3	RPL3L	4	2	0	24		0.58022	0.499043	0.347712		0.0922661	0.174931	0.0422646		0.834322	0.6016		0.516387	0.0165637		0.159019	0.350533	0.12155
Q8NDA8	Homo sapiens	Maestro heat-like repeat-containing protein family member 1 OS=Homo sapiens OX=9606 GN=MROH1 PE=2 SV=3	MROH1	2	4	4	19		4.68261	5.72769	7.10817		0.717519	0.864629	3.27432		1.2231	1.40743		0.18246	0.278345		0.15323	0.150956	0.460642
Q70EL4	Homo sapiens	Ubiquitin carboxyl-terminal hydrolase 43 OS=Homo sapiens OX=9606 GN=USP43 PE=1 SV=2	USP43	3	4	4	21		3.51679	3.83397	2.93731		0.140925	0.200474	0.508712		1.08979	0.827644		0.08844	0.130027		0.0400721	0.0522889	0.17319
P27448	Homo sapiens	MAP/microtubule affinity-regulating kinase 3 OS=Homo sapiens OX=9606 GN=MARK3 PE=1 SV=5	MARK3	3	2	1	18		0.633773	0.721678	0.729059		0.0531387	0.215375	0.116084		1.11012	1.14317		0.530209	0.265719		0.083845	0.298437	0.159224
O00567	Homo sapiens	Nucleolar protein 56 OS=Homo sapiens OX=9606 GN=NOP56 PE=1 SV=4	NOP56	7	4	4	9		0.0872575	0.111875	0.0966578		0.0276123	0.00941378	0.0300731		1.31908	1.10418		0.217665	0.710412		0.316447	0.0841458	0.31113
P61163	Homo sapiens	Alpha-centractin OS=Homo sapiens OX=9606 GN=ACTR1A PE=1 SV=1	ACTR1A	7	2	1	4		0.029796	0.0225879	0.0269273		0.00766878	0.00571784	0.00495786		0.756975	0.912887		0.261854	0.615263		0.257376	0.253137	0.184121
P53675	Homo sapiens	Clathrin heavy chain 2 OS=Homo sapiens OX=9606 GN=CLTCL1 PE=1 SV=2	CLTCL1	2	3	0	14		0.00902109	0.00991178	0.0114477		0.000606935	0.00152334	0.000816411		1.09124	1.26878		0.400076	0.0144749		0.0672795	0.15369	0.0713163
P42166	Homo sapiens	Lamina-associated polypeptide 2, isoform alpha OS=Homo sapiens OX=9606 GN=TMPO PE=1 SV=2	TMPO	4	2	0	6		0.0130837	0.0292185	0.0170691		0.0124109	0.0180894	0.00949078		9.2009	5.75478		0.271685	0.681454		0.948581	0.619109	0.55602
P42167	Homo sapiens	Lamina-associated polypeptide 2, isoforms beta/gamma OS=Homo sapiens OX=9606 GN=TMPO PE=1 SV=2	TMPO	6	2	0	6		0.00842102	0.0180354	0.010618		0.00792356	0.0105846	0.00580443		9.13293	5.71577		0.276338	0.718174		0.940927	0.586877	0.546658
Q86TG7	Homo sapiens	Retrotransposon-derived protein PEG10 OS=Homo sapiens OX=9606 GN=PEG10 PE=1 SV=2	PEG10	4	2	2	10		0.907598	0.858163	0.847092		0.361275	0.311541	0.107156		0.968786	0.992685		0.866279	0.794713		0.398056	0.363033	0.126498
Q92526	Homo sapiens	T-complex protein 1 subunit zeta-2 OS=Homo sapiens OX=9606 GN=CCT6B PE=1 SV=5	CCT6B	2	1	0	12		0.0452293	0.0478085	0.0554981		0.00972709	0.0102832	0.00465712		1.05733	1.24422		0.768081	0.174446		0.215062	0.215092	0.0839149
Q71UI9	Homo sapiens	Histone H2A.V OS=Homo sapiens OX=9606 GN=H2AFV PE=1 SV=3	H2AFV	31	4	0	17		0.915963	1.08348	0.96753		0.247504	0.0858469	0.0621507		1.20834	1.07978		0.330162	0.74399		0.270212	0.0792325	0.0642365
P0C0S5	Homo sapiens	Histone H2A.Z OS=Homo sapiens OX=9606 GN=H2AZ1 PE=1 SV=2	H2AZ1	31	4	0	17		0.915963	1.08348	0.96753		0.247504	0.0858469	0.0621507		1.20834	1.07978		0.330162	0.74399		0.270212	0.0792325	0.0642365
Q9H0H0	Homo sapiens	Integrator complex subunit 2 OS=Homo sapiens OX=9606 GN=INTS2 PE=1 SV=2	INTS2	3	3	3	10		0.418942	0.479912	0.71592		0.157983	0.0172514	0.197038		1.20974	1.76365		0.573341	0.111357		0.3771	0.0359469	0.275223
P05386	Homo sapiens	60S acidic ribosomal protein P1 OS=Homo sapiens OX=9606 GN=RPLP1 PE=1 SV=1	RPLP1	52	2	2	6		0.211989	0.176804	0.213854		0.0655657	0.0560574	0.0449715		0.830658	1.02912		0.518876	0.969548		0.309288	0.317059	0.210291
Q8NC51	Homo sapiens	Plasminogen activator inhibitor 1 RNA-binding protein OS=Homo sapiens OX=9606 GN=SERBP1 PE=1 SV=2	SERBP1	7	2	2	8		0.002091	0.00272556	0.00225497		0.000211782	0.000791064	0.000470864		1.27441	1.06739		0.250673	0.611527		0.101282	0.290239	0.208811
P49327	Homo sapiens	Fatty acid synthase OS=Homo sapiens OX=9606 GN=FASN PE=1 SV=3	FASN	2	4	4	8		0.00367397	0.00439237	0.00430259		0.000733816	0.000689746	0.000409266		1.20136	1.18236		0.284231	0.264747		0.199734	0.157033	0.0951208
P0DMV9	Homo sapiens	Heat shock 70 kDa protein 1B OS=Homo sapiens OX=9606 GN=HSPA1B PE=1 SV=1	HSPA1B	6	3	1	13		0.00274085	0.00239919	0.00276947		0.000772881	0.000213042	0.00031765		0.894673	1.03116		0.50139	0.955542		0.281986	0.0887974	0.114697
O00488	Homo sapiens	Zinc finger protein 593 OS=Homo sapiens OX=9606 GN=ZNF593 PE=1 SV=2	ZNF593	17	2	2	17		7.50308	7.79524	8.01077		1.3744	2.49935	1.12931		1.01695	1.07146		0.867805	0.646988		0.183178	0.320625	0.140975
Q13557	Homo sapiens	Calcium/calmodulin-dependent protein kinase type II subunit delta OS=Homo sapiens OX=9606 GN=CAMK2D PE=1 SV=3	CAMK2D	8	3	1	9		0.00314379	0.00238898	0.00236751		0.000168799	0.000128261	0.000382807		0.759936	0.746993		0.00351055	0.0324716		0.0536929	0.0536886	0.161692
Q9Y6E2	Homo sapiens	Basic leucine zipper and W2 domain-containing protein 2 OS=Homo sapiens OX=9606 GN=BZW2 PE=1 SV=1	BZW2	8	3	2	19		0.00569536	0.00884946	0.00965318		0.00241694	0.0092458	0.00146987		1.15284	1.78345		0.598143	0.0725008		0.42437	1.04479	0.152268
Q9NX05	Homo sapiens	Constitutive coactivator of PPAR-gamma-like protein 2 OS=Homo sapiens OX=9606 GN=FAM120C PE=1 SV=3	FAM120C	5	5	4	5		1.42584	0.97164	0.808632		0.166178	0.0863389	0.160726		0.682673	0.561584		0.0136861	0.00985087		0.116547	0.0888589	0.198763
A7E2V4	Homo sapiens	Zinc finger SWIM domain-containing protein 8 OS=Homo sapiens OX=9606 GN=ZSWIM8 PE=1 SV=1	ZSWIM8	2	3	3	4		0.905385	1.15333	1.26448		0.237066	0.331116	0.662072		1.2732	1.31819		0.351103	0.426424		0.26184	0.287095	0.523594
P62826	Homo sapiens	GTP-binding nuclear protein Ran OS=Homo sapiens OX=9606 GN=RAN PE=1 SV=3	RAN	16	3	3	9		0.00656558	0.00836175	0.0116096		0.000654778	0.00283189	0.00340328		1.23387	1.72527		0.344752	0.0652966		0.099729	0.338672	0.293143
Q96T76	Homo sapiens	MMS19 nucleotide excision repair protein homolog OS=Homo sapiens OX=9606 GN=MMS19 PE=1 SV=2	MMS19	3	3	3	6		0.223366	0.22524	0.267163		0.0305103	0.0229702	0.11754		1.01134	1.12912		0.936342	0.566039		0.136594	0.101981	0.439956
P35268	Homo sapiens	60S ribosomal protein L22 OS=Homo sapiens OX=9606 GN=RPL22 PE=1 SV=2	RPL22	19	2	2	16		0.12295	0.138294	0.105357		0.0113802	0.0247539	0.00951881		1.11614	0.856913		0.384583	0.109206		0.092559	0.178995	0.0903479
Q16610	Homo sapiens	Extracellular matrix protein 1 OS=Homo sapiens OX=9606 GN=ECM1 PE=1 SV=2	ECM1	5	2	2	4		0.67187	0.651297	1.11336		0.102092	0.0782467	0.447104		0.972052	1.56557		0.795492	0.170765		0.151952	0.12014	0.401581
Q9P0K7	Homo sapiens	Ankycorbin OS=Homo sapiens OX=9606 GN=RAI14 PE=1 SV=2	RAI14	3	2	2	5		0.122582	0.0709973	0.000229563		0.052437	0.0318217	1.2977e-05		0.586869	0.0020263		0.218932	0.0561205		0.42777	0.44821	0.0565289
P06748	Homo sapiens	Nucleophosmin OS=Homo sapiens OX=9606 GN=NPM1 PE=1 SV=2	NPM1	7	2	2	11		0.00330235	0.00411386	0.00232269		0.000157641	0.00188396	0.000950326		1.17032	0.655222		0.533741	0.152957		0.0477359	0.457955	0.409149
Q96HP0	Homo sapiens	Dedicator of cytokinesis protein 6 OS=Homo sapiens OX=9606 GN=DOCK6 PE=1 SV=3	DOCK6	2	3	2	7		3.15296	1.54124	1.13113		1.84559	0.595598	0.330522		0.559493	0.416134		0.223426	0.135184		0.585349	0.386441	0.292205
O43347	Homo sapiens	RNA-binding protein Musashi homolog 1 OS=Homo sapiens OX=9606 GN=MSI1 PE=1 SV=1	MSI1	6	2	0	7		2.74928	1.03742	1.58179		0.669957	0.24024	1.04122		0.378278	0.516441		0.0140772	0.177761		0.243685	0.231575	0.658258
P40616	Homo sapiens	ADP-ribosylation factor-like protein 1 OS=Homo sapiens OX=9606 GN=ARL1 PE=1 SV=1	ARL1	14	2	2	13		0.0436373	0.058546	0.0824759		0.00837372	0.0113047	0.0359012		1.34129	1.78564		0.140325	0.142086		0.191894	0.193091	0.435294
Q9Y2R4	Homo sapiens	Probable ATP-dependent RNA helicase DDX52 OS=Homo sapiens OX=9606 GN=DDX52 PE=1 SV=3	DDX52	5	2	2	4		0.050812	0.0963617	0.0552541		0.0211089	0.021724	0.0229485		1.9975	1.09646		0.0597591	0.817246		0.415432	0.225442	0.415326
P30876	Homo sapiens	DNA-directed RNA polymerase II subunit RPB2 OS=Homo sapiens OX=9606 GN=POLR2B PE=1 SV=1	POLR2B	2	2	2	14		0.00922528	0.0119228	0.0075961		0.00157928	0.00593166	0.00168594		1.18961	0.817254		0.488966	0.288956		0.17119	0.497507	0.221948
Q13492	Homo sapiens	Phosphatidylinositol-binding clathrin assembly protein OS=Homo sapiens OX=9606 GN=PICALM PE=1 SV=2	PICALM	4	2	2	5		0.00635338	0.00432807	0.00486187		0.00111104	0.00404982	0.000553282		0.118499	0.769284		0.450522	0.105856		0.174873	0.93571	0.1138
P02511	Homo sapiens	Alpha-crystallin B chain OS=Homo sapiens OX=9606 GN=CRYAB PE=1 SV=2	CRYAB	13	2	2	7		0.0514529	0.036082	0.0382276		0.00658529	0.0126804	0.00480462		0.678966	0.742942		0.135885	0.0483135		0.127987	0.351432	0.125685
Q99541	Homo sapiens	Perilipin-2 OS=Homo sapiens OX=9606 GN=PLIN2 PE=1 SV=2	PLIN2	7	3	3	13		0.360733	0.600568	1.1745		0.042328	0.198981	0.464553		1.60101	3.0708		0.110695	0.092424		0.117339	0.331322	0.395533
Q06609	Homo sapiens	DNA repair protein RAD51 homolog 1 OS=Homo sapiens OX=9606 GN=RAD51 PE=1 SV=1	RAD51	8	2	2	4		0.0987328	0.0815647	0.158419		0.0457857	0.0172185	0.137346		0.875774	1.36133		0.57608	0.514643		0.463733	0.211102	0.866978
Q5C9Z4	Homo sapiens	Nucleolar MIF4G domain-containing protein 1 OS=Homo sapiens OX=9606 GN=NOM1 PE=1 SV=1	NOM1	1	1	1	9		2.98368	8.17763	8.86123		0.270024	5.45892	8.75446		2.13238	2.06572		0.240914	0.36486		0.0905006	0.667543	0.98795
Q9H583	Homo sapiens	HEAT repeat-containing protein 1 OS=Homo sapiens OX=9606 GN=HEATR1 PE=1 SV=3	HEATR1	2	3	3	5		0.0509553	0.0637728	0.0461447		0.0120675	0.0214715	0.0135711		1.22735	0.893804		0.418366	0.670186		0.236824	0.336687	0.294098
Q9Y285	Homo sapiens	Phenylalanine--tRNA ligase alpha subunit OS=Homo sapiens OX=9606 GN=FARSA PE=1 SV=3	FARSA	6	3	3	29		0.270753	0.263294	0.2933		0.0226959	0.0155012	0.0418922		0.973662	1.07815		0.66277	0.458441		0.0838251	0.0588743	0.14283
Q9NVH2	Homo sapiens	Integrator complex subunit 7 OS=Homo sapiens OX=9606 GN=INTS7 PE=1 SV=1	INTS7	4	3	3	3		0.0893892	0.100666	0.0412502		0.0786798	0.0871552	0.0373702		1.09255	0.613049		0.875951	0.392653		0.880194	0.865784	0.905939
O60701	Homo sapiens	UDP-glucose 6-dehydrogenase OS=Homo sapiens OX=9606 GN=UGDH PE=1 SV=1	UGDH	7	3	3	4		0.00536407	0.00831511	0.00834914		0.00227126	0.00147636	0.00151226		1.62311	1.62925		0.132229	0.13102		0.423422	0.177551	0.181127
A6NHQ2	Homo sapiens	rRNA/tRNA 2'-O-methyltransferase fibrillarin-like protein 1 OS=Homo sapiens OX=9606 GN=FBLL1 PE=3 SV=2	FBLL1	7	2	0	12		0.233127	0.355572	0.291105		0.101376	0.176728	0.0990159		1.49759	1.2767		0.356685	0.517665		0.434855	0.497026	0.340139
P01857	Homo sapiens	Immunoglobulin heavy constant gamma 1 OS=Homo sapiens OX=9606 GN=IGHG1 PE=1 SV=1	IGHG1	8	2	0	14		0.291615	0.301278	0.392094		0.00665068	0.0601163	0.122021		1.02044	1.30082		0.80741	0.289732		0.0228064	0.199538	0.311203
P0DOX5	Homo sapiens	Immunoglobulin gamma-1 heavy chain OS=Homo sapiens OX=9606 PE=1 SV=2	P0DOX5	6	2	0	14		0.291615	0.301278	0.392094		0.00665068	0.0601163	0.122021		1.02044	1.30082		0.80741	0.289732		0.0228064	0.199538	0.311203
Q6NXG1	Homo sapiens	Epithelial splicing regulatory protein 1 OS=Homo sapiens OX=9606 GN=ESRP1 PE=1 SV=2	ESRP1	4	2	2	4		0.271577	0.0353996	0.0280843		0.214947	0.00699246	0.024235		0.214946	0.0346536		0.197233	0.187356		0.791478	0.197529	0.862937
Q8NDV7	Homo sapiens	Trinucleotide repeat-containing gene 6A protein OS=Homo sapiens OX=9606 GN=TNRC6A PE=1 SV=2	TNRC6A	2	2	2	2		0.585103	0.479902	0.412672		0.093997	0.0567291	0.0300414		0.823518	0.710268		0.172317	0.0389134		0.16065	0.11821	0.0727972
Q9Y6G9	Homo sapiens	Cytoplasmic dynein 1 light intermediate chain 1 OS=Homo sapiens OX=9606 GN=DYNC1LI1 PE=1 SV=3	DYNC1LI1	8	3	2	7		0.0288708	0.0370029	0.0361129		0.00609232	0.0209614	0.0189686		1.10259	1.12022		0.553906	0.56312		0.21102	0.566479	0.525259
P14923	Homo sapiens	Junction plakoglobin OS=Homo sapiens OX=9606 GN=JUP PE=1 SV=3	JUP	4	2	2	5		0.00175506	0.00752449	0.00767441		0.00165779	0.0046282	0.00502436		17.8315	16.877		0.111871	0.124689		0.944579	0.615084	0.654691
Q9Y3U8	Homo sapiens	60S ribosomal protein L36 OS=Homo sapiens OX=9606 GN=RPL36 PE=1 SV=3	RPL36	29	3	3	17		0.0653685	0.0889831	0.0815492		0.00799409	0.0136091	0.00476952		1.35806	1.25268		0.0605913	0.0395245		0.122293	0.152941	0.0584864
Q9UBF2	Homo sapiens	Coatomer subunit gamma-2 OS=Homo sapiens OX=9606 GN=COPG2 PE=1 SV=1	COPG2	3	3	1	8		2.07846e-05	0.00237737	0.00320297		2.02393e-06	0.000615983	0.000488905		112.21	153.311		0.0220239	0.00777574		0.0973765	0.259102	0.152641
Q9UL18	Homo sapiens	Protein argonaute-1 OS=Homo sapiens OX=9606 GN=AGO1 PE=1 SV=3	AGO1	5	4	0	10		48.3431	112.625	41.7023		27.3886	106.895	30.2991		2.03045	0.79421		0.370059	0.792205		0.566546	0.949122	0.726557
Q9Y6D6	Homo sapiens	Brefeldin A-inhibited guanine nucleotide-exchange protein 1 OS=Homo sapiens OX=9606 GN=ARFGEF1 PE=1 SV=2	ARFGEF1	4	4	4	7		0.0198689	0.0126737	0.0207222		0.00162473	0.00103505	0.00985996		0.637864	0.947164		0.00294121	0.889581		0.0817724	0.0816694	0.475817
P24468	Homo sapiens	COUP transcription factor 2 OS=Homo sapiens OX=9606 GN=NR2F2 PE=1 SV=1	NR2F2	9	3	1	11		1.6149	1.97161	2.27093		0.458658	0.164052	0.993079		1.25669	1.35952		0.273452	0.357579		0.284017	0.0832069	0.4373
O15498	Homo sapiens	Synaptobrevin homolog YKT6 OS=Homo sapiens OX=9606 GN=YKT6 PE=1 SV=1	YKT6	15	3	3	7		0.0662243	0.121701	0.126141		0.0173168	0.0786044	0.0642208		1.6188	1.79393		0.29851	0.193719		0.261487	0.645879	0.509119
Q52LJ0	Homo sapiens	Protein FAM98B OS=Homo sapiens OX=9606 GN=FAM98B PE=1 SV=2	FAM98B	3	2	0	11		0.422437	0.675747	0.45229		0.286734	0.178818	0.0911788		1.80726	1.22017		0.263962	0.871896		0.678761	0.264624	0.201593
O14979	Homo sapiens	Heterogeneous nuclear ribonucleoprotein D-like OS=Homo sapiens OX=9606 GN=HNRNPDL PE=1 SV=3	HNRNPDL	8	3	1	15		0.00296968	0.00273497	0.00267822		0.000562249	0.000487749	0.000280216		0.92286	0.90964		0.613986	0.466678		0.18933	0.178338	0.104628
Q9UQE7	Homo sapiens	Structural maintenance of chromosomes protein 3 OS=Homo sapiens OX=9606 GN=SMC3 PE=1 SV=2	SMC3	4	3	3	5		0.0100565	0.00947761	0.0073601		0.00226749	0.00163776	0.00113156		0.949905	0.739635		0.738096	0.13912		0.225475	0.172803	0.153742
Q9P0L2	Homo sapiens	Serine/threonine-protein kinase MARK1 OS=Homo sapiens OX=9606 GN=MARK1 PE=1 SV=2	MARK1	2	1	0	12		0.899494	0.585969	0.416759		0.305363	0.195567	0.126809		0.654948	0.46759		0.208603	0.0647509		0.339483	0.333749	0.304273
P0CG47	Homo sapiens	Polyubiquitin-B OS=Homo sapiens OX=9606 GN=UBB PE=1 SV=1	UBB	33	2	0	9		0.00265513	0.00263366	0.00486633		0.000715538	0.000484549	0.00328091		1.00512	1.60742		0.967729	0.31772		0.269492	0.183983	0.674206
P0CG48	Homo sapiens	Polyubiquitin-C OS=Homo sapiens OX=9606 GN=UBC PE=1 SV=3	UBC	33	2	0	9		0.00265513	0.00263366	0.00486633		0.000715538	0.000484549	0.00328091		1.00512	1.60742		0.967729	0.31772		0.269492	0.183983	0.674206
P48741	Homo sapiens	Putative heat shock 70 kDa protein 7 OS=Homo sapiens OX=9606 GN=HSPA7 PE=5 SV=2	HSPA7	7	2	0	15		3.0096	2.65375	2.53611		0.262313	0.071691	0.206484		0.883815	0.842911		0.0860579	0.069945		0.0871589	0.027015	0.0814174
Q8N163	Homo sapiens	Cell cycle and apoptosis regulator protein 2 OS=Homo sapiens OX=9606 GN=CCAR2 PE=1 SV=2	CCAR2	4	3	3	10		0.0150623	0.0233667	0.017461		0.0080092	0.00926237	0.0034871		1.65351	1.28031		0.305285	0.659156		0.531738	0.396392	0.199708
Q9UL46	Homo sapiens	Proteasome activator complex subunit 2 OS=Homo sapiens OX=9606 GN=PSME2 PE=1 SV=4	PSME2	13	2	2	8		0.0149235	0.0236747	0.0221666		0.00469724	0.00455663	0.00461285		1.62831	1.5227		0.0814788	0.129402		0.314754	0.192468	0.208099
Q12756	Homo sapiens	Kinesin-like protein KIF1A OS=Homo sapiens OX=9606 GN=KIF1A PE=1 SV=2	KIF1A	1	2	0	4		0.829221	0.929077	0.833446		0.22623	0.139139	0.0484648		1.13876	1.02836		0.550432	0.976281		0.272822	0.14976	0.0581499
O60333	Homo sapiens	Kinesin-like protein KIF1B OS=Homo sapiens OX=9606 GN=KIF1B PE=1 SV=5	KIF1B	1	2	0	4		0.287708	0.298581	0.328871		0.0353343	0.0193023	0.0425196		1.04172	1.14231		0.66431	0.266698		0.122813	0.0646468	0.129289
Q9NPQ8	Homo sapiens	Synembryn-A OS=Homo sapiens OX=9606 GN=RIC8A PE=1 SV=3	RIC8A	4	2	1	8		0.280789	0.638369	0.654231		0.481812	0.465342	0.0827265		30.3814	36.4033		0.407496	0.256363		1.71592	0.728955	0.126448
Q13751	Homo sapiens	Laminin subunit beta-3 OS=Homo sapiens OX=9606 GN=LAMB3 PE=1 SV=1	LAMB3	4	3	3	5		21.9959	17.7192	29.6483		4.80936	3.13761	17.5805		0.81073	1.23232		0.266586	0.507383		0.218648	0.177074	0.592969
Q32MZ4	Homo sapiens	Leucine-rich repeat flightless-interacting protein 1 OS=Homo sapiens OX=9606 GN=LRRFIP1 PE=1 SV=2	LRRFIP1	3	2	1	3		0.0368619	0.0189801	8.64189e-05		0.0321289	0.00668556	7.27341e-06		2.96687	0.0140005		0.398719	0.185899		0.871601	0.352241	0.0841646
Q9Y2A7	Homo sapiens	Nck-associated protein 1 OS=Homo sapiens OX=9606 GN=NCKAP1 PE=1 SV=1	NCKAP1	2	2	2	5		0.0155545	0.0101518	0.0136438		0.00839369	0.0105343	0.0135613		0.532859	0.739888		0.525463	0.845755		0.539631	1.03767	0.993947
P29401	Homo sapiens	Transketolase OS=Homo sapiens OX=9606 GN=TKT PE=1 SV=3	TKT	3	2	2	10		0.00336698	0.00336698	0.00350628		0.000653019	1.70139e-05	0.000514413		1.01376	1.04798		0.999993	0.786065		0.193948	0.00505315	0.146712
Q9UBS4	Homo sapiens	DnaJ homolog subfamily B member 11 OS=Homo sapiens OX=9606 GN=DNAJB11 PE=1 SV=1	DNAJB11	8	2	2	11		0.0740985	0.0614263	0.063335		0.0112689	0.0309301	0.0246212		0.772425	0.821066		0.541421	0.528989		0.15208	0.503531	0.388746
P01859	Homo sapiens	Immunoglobulin heavy constant gamma 2 OS=Homo sapiens OX=9606 GN=IGHG2 PE=1 SV=2	IGHG2	9	2	1	4		0.0433202	0.0295891	0.0637833		0.00661247	0.0254967	0.012337		0.178724	1.465		0.417627	0.0645183		0.152642	0.861694	0.19342
Q7Z3Z0	Homo sapiens	Keratin, type I cytoskeletal 25 OS=Homo sapiens OX=9606 GN=KRT25 PE=1 SV=1	KRT25	4	2	0	21		0.97045	1.37845	0.960748		0.165474	0.43524	0.410404		1.38341	0.946243		0.203707	0.971525		0.170513	0.315747	0.427172
Q7Z3Y8	Homo sapiens	Keratin, type I cytoskeletal 27 OS=Homo sapiens OX=9606 GN=KRT27 PE=1 SV=2	KRT27	4	2	0	21		0.939601	1.31898	0.909288		0.14782	0.436809	0.434617		1.35917	0.911131		0.227297	0.914453		0.157322	0.331172	0.477975
O95235	Homo sapiens	Kinesin-like protein KIF20A OS=Homo sapiens OX=9606 GN=KIF20A PE=1 SV=1	KIF20A	4	3	3	7		0.559785	0.594499	0.338085		0.154089	0.0729582	0.298134		1.08262	0.181571		0.742132	0.316357		0.275264	0.122722	0.881832
P04406	Homo sapiens	Glyceraldehyde-3-phosphate dehydrogenase OS=Homo sapiens OX=9606 GN=GAPDH PE=1 SV=3	GAPDH	9	3	3	12		0.00151582	0.00232153	0.00635445		0.000191206	0.00205246	0.00170071		1.11409	4.11143		0.567174	0.0373413		0.12614	0.884101	0.267641
P61221	Homo sapiens	ATP-binding cassette sub-family E member 1 OS=Homo sapiens OX=9606 GN=ABCE1 PE=1 SV=1	ABCE1	4	2	2	8		0.00756577	0.00643081	0.0108026		0.00158384	0.00114009	0.00355311		0.854649	1.39841		0.370764	0.222982		0.209343	0.177286	0.328914
O43166	Homo sapiens	Signal-induced proliferation-associated 1-like protein 1 OS=Homo sapiens OX=9606 GN=SIPA1L1 PE=1 SV=4	SIPA1L1	1	2	2	12		0.979596	0.956458	0.830713		0.246134	0.377256	0.273368		0.933401	0.82908		0.933382	0.521922		0.251261	0.39443	0.329077
Q96QR8	Homo sapiens	Transcriptional activator protein Pur-beta OS=Homo sapiens OX=9606 GN=PURB PE=1 SV=3	PURB	9	3	3	12		1.37324	1.28313	1.28607		0.0848294	0.235493	0.301877		0.924366	0.919646		0.56672	0.655307		0.061773	0.183529	0.234728
Q07352	Homo sapiens	mRNA decay activator protein ZFP36L1 OS=Homo sapiens OX=9606 GN=ZFP36L1 PE=1 SV=1	ZFP36L1	11	3	2	5		1.42455	1.21063	278.071		0.228457	0.322471	480.203		0.837631	5.86143		0.401537	0.423482		0.160371	0.266367	1.72691
P62633	Homo sapiens	Cellular nucleic acid-binding protein OS=Homo sapiens OX=9606 GN=CNBP PE=1 SV=1	CNBP	16	2	2	7		0.0127416	0.00997384	0.0188696		0.00458042	0.00591237	0.00618375		0.680356	1.4829		0.556412	0.239913		0.359484	0.592788	0.32771
Q9UHI6	Homo sapiens	Probable ATP-dependent RNA helicase DDX20 OS=Homo sapiens OX=9606 GN=DDX20 PE=1 SV=2	DDX20	2	1	1	4		0.147089	0.147646	0.328694		0.0604383	0.13929	0.0626344		0.183909	2.36316		0.995234	0.0224791		0.410896	0.943404	0.190555
P43246	Homo sapiens	DNA mismatch repair protein Msh2 OS=Homo sapiens OX=9606 GN=MSH2 PE=1 SV=1	MSH2	4	3	3	8		0.0648434	0.0516925	0.0848902		0.0340586	0.01104	0.0284479		0.893271	1.43474		0.559227	0.477681		0.525243	0.21357	0.335114
O15145	Homo sapiens	Actin-related protein 2/3 complex subunit 3 OS=Homo sapiens OX=9606 GN=ARPC3 PE=1 SV=3	ARPC3	13	2	2	7		0.0321287	0.0219228	0.0186766		0.0189334	0.00974654	0.0177428		0.756632	0.111154		0.453146	0.419978		0.5893	0.444585	0.949999
P11172	Homo sapiens	Uridine 5'-monophosphate synthase OS=Homo sapiens OX=9606 GN=UMPS PE=1 SV=1	UMPS	5	3	3	11		0.073297	0.0860614	0.0943975		0.0211947	0.00543263	0.0172928		1.21045	1.3134		0.369437	0.252472		0.289162	0.0631251	0.183191
Q6WKZ4	Homo sapiens	Rab11 family-interacting protein 1 OS=Homo sapiens OX=9606 GN=RAB11FIP1 PE=1 SV=3	RAB11FIP1	1	1	1	8		0.0566235	0.0729187	0.0697272		0.0123134	0.0133047	0.027988		1.29436	1.177		0.194483	0.499149		0.217461	0.18246	0.401394
O14617	Homo sapiens	AP-3 complex subunit delta-1 OS=Homo sapiens OX=9606 GN=AP3D1 PE=1 SV=1	AP3D1	3	2	2	2		0.0211509	0.0349399	0.0361388		0.0147859	0.00472895	0.00372854		1.90184	1.9727		0.198753	0.163887		0.699067	0.135345	0.103173
Q9H694	Homo sapiens	Protein bicaudal C homolog 1 OS=Homo sapiens OX=9606 GN=BICC1 PE=1 SV=2	BICC1	3	2	2	7		0.0448693	0.0363861	0.0339458		0.00399457	0.00401113	0.00769381		0.80989	0.746462		0.0603283	0.094482		0.0890268	0.110238	0.22665
Q9BV68	Homo sapiens	E3 ubiquitin-protein ligase RNF126 OS=Homo sapiens OX=9606 GN=RNF126 PE=1 SV=2	RNF126	12	2	2	5		0.211099	0.177382	0.213345		0.0332097	0.0322373	0.0317082		0.838673	1.01193		0.275587	0.93656		0.157318	0.181739	0.148624
Q02539	Homo sapiens	Histone H1.1 OS=Homo sapiens OX=9606 GN=H1-1 PE=1 SV=3	H1-1	9	2	0	14		0.133459	0.183615	0.143839		0.0181243	0.0140244	0.043135		1.38186	1.04814		0.019255	0.720325		0.135804	0.0763793	0.299883
P22492	Homo sapiens	Histone H1t OS=Homo sapiens OX=9606 GN=HIST1H1T PE=2 SV=4	HIST1H1T	10	2	0	14		0.133459	0.183615	0.143839		0.0181243	0.0140244	0.043135		1.38186	1.04814		0.019255	0.720325		0.135804	0.0763793	0.299883
Q96QU8	Homo sapiens	Exportin-6 OS=Homo sapiens OX=9606 GN=XPO6 PE=1 SV=1	XPO6	2	2	2	6		0.122358	0.0914565	0.220751		0.0606806	0.0137154	0.0852046		0.81353	1.8907		0.438112	0.178602		0.495927	0.149966	0.385977
P35900	Homo sapiens	Keratin, type I cytoskeletal 20 OS=Homo sapiens OX=9606 GN=KRT20 PE=1 SV=1	KRT20	3	2	0	22		6.09535	6.33521	6.3429		0.592792	0.902955	1.02491		1.03581	1.03513		0.720092	0.735567		0.0972532	0.14253	0.161584
O15027	Homo sapiens	Protein transport protein Sec16A OS=Homo sapiens OX=9606 GN=SEC16A PE=1 SV=4	SEC16A	1	3	3	7		1.91236	1.31353	1.26855		0.649615	0.274286	0.246558		0.705525	0.683999		0.215278	0.183797		0.339693	0.208816	0.194361
Q8IVE3	Homo sapiens	Pleckstrin homology domain-containing family H member 2 OS=Homo sapiens OX=9606 GN=PLEKHH2 PE=1 SV=2	PLEKHH2	2	2	2	11		1.05276	0.942126	1.21243		0.420346	0.10063	0.226719		0.936057	1.19445		0.680449	0.593573		0.399282	0.106812	0.186995
Q5T749	Homo sapiens	Keratinocyte proline-rich protein OS=Homo sapiens OX=9606 GN=KPRP PE=1 SV=1	KPRP	6	2	2	3		1.96744	2.11567	2.67529		1.11196	1.27673	2.57214		1.05348	1.03327		0.886805	0.684316		0.565181	0.603464	0.961442
P22694	Homo sapiens	cAMP-dependent protein kinase catalytic subunit beta OS=Homo sapiens OX=9606 GN=PRKACB PE=1 SV=2	PRKACB	6	2	0	2		0.125021	0.0740785	0.0558024		0.0363126	0.00823396	0.0102117		0.609373	0.455562		0.0768465	0.0335896		0.290453	0.111152	0.182997
O00763	Homo sapiens	Acetyl-CoA carboxylase 2 OS=Homo sapiens OX=9606 GN=ACACB PE=1 SV=3	ACACB	1	2	0	7		0.051453	0.0518938	0.0482305		0.00400675	0.0156014	0.0180678		0.981215	0.899691		0.964462	0.777992		0.077872	0.300641	0.374613
O14908	Homo sapiens	PDZ domain-containing protein GIPC1 OS=Homo sapiens OX=9606 GN=GIPC1 PE=1 SV=2	GIPC1	9	2	1	4		0.0874234	0.0943608	0.0659423		0.0551404	0.0425132	0.0360568		1.1789	0.777728		0.871366	0.602419		0.630728	0.450539	0.546794
Q13131	Homo sapiens	5'-AMP-activated protein kinase catalytic subunit alpha-1 OS=Homo sapiens OX=9606 GN=PRKAA1 PE=1 SV=4	PRKAA1	4	2	2	4		0.0289288	0.0499674	0.0458343		0.00543871	0.0153061	0.00241081		1.69073	1.60141		0.0882945	0.00791838		0.188003	0.306321	0.0525985
O94829	Homo sapiens	Importin-13 OS=Homo sapiens OX=9606 GN=IPO13 PE=1 SV=3	IPO13	4	2	2	3		0.898979	1.1347	1.55501		0.0819185	0.438302	0.539241		1.18904	1.65774		0.411649	0.166978		0.0911239	0.38627	0.346776
P01860	Homo sapiens	Immunoglobulin heavy constant gamma 3 OS=Homo sapiens OX=9606 GN=IGHG3 PE=1 SV=2	IGHG3	4	1	0	7		0.114998	0.105315	0.165979		0.0211047	0.0550127	0.0674454		0.849643	1.38708		0.790046	0.279609		0.183523	0.522366	0.40635
P00338	Homo sapiens	L-lactate dehydrogenase A chain OS=Homo sapiens OX=9606 GN=LDHA PE=1 SV=2	LDHA	6	2	1	6		0.00444399	0.00488057	0.00566135		0.000335	0.000538392	0.000554261		1.09597	1.27204		0.298964	0.0312054		0.0753827	0.110313	0.0979026
Q9UMR2	Homo sapiens	ATP-dependent RNA helicase DDX19B OS=Homo sapiens OX=9606 GN=DDX19B PE=1 SV=1	DDX19B	3	1	0	9		1.07425	1.22762	1.13185		0.387026	0.833686	0.259292		1.03364	1.08236		0.78694	0.840905		0.360275	0.67911	0.229087
Q9NUU7	Homo sapiens	ATP-dependent RNA helicase DDX19A OS=Homo sapiens OX=9606 GN=DDX19A PE=1 SV=1	DDX19A	3	1	0	9		0.0047017	0.00555363	0.00675334		0.0016151	0.00289044	0.00121013		1.13622	1.48396		0.678905	0.153076		0.343515	0.520459	0.17919
P78386	Homo sapiens	Keratin, type II cuticular Hb5 OS=Homo sapiens OX=9606 GN=KRT85 PE=1 SV=1	KRT85	2	2	2	11		1.62589	1.48641	2.56443		0.404809	0.181018	1.62127		0.928917	1.42628		0.614835	0.385735		0.248977	0.121782	0.632213
P00558	Homo sapiens	Phosphoglycerate kinase 1 OS=Homo sapiens OX=9606 GN=PGK1 PE=1 SV=3	PGK1	6	2	1	5		0.00330027	0.00324042	0.00318574		0.00175743	0.000701971	0.0005503		1.05371	1.04213		0.958942	0.919407		0.532513	0.21663	0.172739
Q9HCK5	Homo sapiens	Protein argonaute-4 OS=Homo sapiens OX=9606 GN=AGO4 PE=1 SV=2	AGO4	4	3	0	9		10.4347	10.6279	5.15261		1.98735	3.91254	3.29514		0.974156	0.426555		0.94289	0.0761939		0.190456	0.36814	0.639509
Q9H9G7	Homo sapiens	Protein argonaute-3 OS=Homo sapiens OX=9606 GN=AGO3 PE=1 SV=2	AGO3	4	3	0	9		8.83009	7.81205	3.77207		1.39512	2.54899	2.46822		0.856422	0.357095		0.576728	0.0365753		0.157996	0.32629	0.654341
Q02413	Homo sapiens	Desmoglein-1 OS=Homo sapiens OX=9606 GN=DSG1 PE=1 SV=2	DSG1	2	2	2	4		61.4632	2.77101	98.1625		100.248	1.90657	168.407		0.188591	0.4762		0.417277	0.761937		1.63102	0.688044	1.71559
Q9P260	Homo sapiens	RAB11-binding protein RELCH OS=Homo sapiens OX=9606 GN=RELCH PE=1 SV=2	RELCH	2	2	2	5		0.125677	0.104627	0.155212		0.0606754	0.0551788	0.0299693		0.825973	1.33725		0.679638	0.49177		0.482789	0.527385	0.193086
P18077	Homo sapiens	60S ribosomal protein L35a OS=Homo sapiens OX=9606 GN=RPL35A PE=1 SV=2	RPL35A	19	2	2	17		0.0585729	0.056474	0.053131		0.00504289	0.00648247	0.00584508		0.9624	0.905748		0.680903	0.289143		0.0860959	0.114787	0.110013
Q9Y4K1	Homo sapiens	Beta/gamma crystallin domain-containing protein 1 OS=Homo sapiens OX=9606 GN=CRYBG1 PE=1 SV=3	CRYBG1	2	2	2	4		0.406908	0.255379	0.827759		0.112835	0.252662	0.390431		0.202036	1.94903		0.396594	0.147332		0.277298	0.989363	0.471673
P15056	Homo sapiens	Serine/threonine-protein kinase B-raf OS=Homo sapiens OX=9606 GN=BRAF PE=1 SV=4	BRAF	3	2	0	4		2.37213	1.8878	1.65414		0.42248	0.494895	0.274013		0.786881	0.69843		0.266828	0.0689758		0.178101	0.262154	0.165653
Q13838	Homo sapiens	Spliceosome RNA helicase DDX39B OS=Homo sapiens OX=9606 GN=DDX39B PE=1 SV=1	DDX39B	6	2	0	5		0.0171849	0.0204789	0.0232035		0.0081931	0.00918567	0.00892202		1.20997	1.40099		0.667084	0.437988		0.476762	0.448542	0.384512
O00148	Homo sapiens	ATP-dependent RNA helicase DDX39A OS=Homo sapiens OX=9606 GN=DDX39A PE=1 SV=2	DDX39A	6	2	0	5		0.00303467	0.00372193	0.00424646		0.00137601	0.00154032	0.00180378		1.25512	1.41785		0.595265	0.407249		0.45343	0.413849	0.424772
O95197	Homo sapiens	Reticulon-3 OS=Homo sapiens OX=9606 GN=RTN3 PE=1 SV=2	RTN3	1	1	1	8		0.0418151	0.0698943	0.0690603		0.0116154	0.0139614	0.016345		1.69049	1.66547		0.0553487	0.0782236		0.277781	0.19975	0.236677
P08237	Homo sapiens	ATP-dependent 6-phosphofructokinase, muscle type OS=Homo sapiens OX=9606 GN=PFKM PE=1 SV=2	PFKM	3	3	0	6		0.957538	0.785887	1.20764		0.221405	0.195212	0.418142		0.815673	1.2353		0.370808	0.411706		0.231223	0.248397	0.346248
P05156	Homo sapiens	Complement factor I OS=Homo sapiens OX=9606 GN=CFI PE=1 SV=2	CFI	4	2	2	2		0.416977	0.437976	0.564516		0.0437132	0.0859548	0.182256		1.04141	1.31576		0.725207	0.244435		0.104834	0.196255	0.322853
Q5PRF9	Homo sapiens	Protein Smaug homolog 2 OS=Homo sapiens OX=9606 GN=SAMD4B PE=1 SV=1	SAMD4B	3	2	2	4		0.154064	0.24771	0.19423		0.0487563	0.0672126	0.0872927		1.617	1.22207		0.122479	0.524869		0.316467	0.271336	0.449429
P50748	Homo sapiens	Kinetochore-associated protein 1 OS=Homo sapiens OX=9606 GN=KNTC1 PE=1 SV=1	KNTC1	1	2	2	5		0.191461	0.198335	0.269825		0.0176702	0.0344312	0.0871423		1.02834	1.36748		0.773711	0.201588		0.0922915	0.173601	0.322958
Q12931	Homo sapiens	Heat shock protein 75 kDa, mitochondrial OS=Homo sapiens OX=9606 GN=TRAP1 PE=1 SV=3	TRAP1	2	1	0	2		0.0698943	0.0828745	0.0963159		0.0102462	0.0284338	0.0175202		1.15189	1.37145		0.498277	0.0871838		0.146596	0.343095	0.181904
Q92974	Homo sapiens	Rho guanine nucleotide exchange factor 2 OS=Homo sapiens OX=9606 GN=ARHGEF2 PE=1 SV=4	ARHGEF2	3	2	2	2		0.0367052	0.0318483	0.0328623		0.00480377	0.00397699	0.00911715		0.867761	0.874032		0.248665	0.553529		0.130874	0.124873	0.277435
Q5SRH9	Homo sapiens	Tetratricopeptide repeat protein 39A OS=Homo sapiens OX=9606 GN=TTC39A PE=2 SV=1	TTC39A	2	1	1	5		0.0393305	0.0663344	0.16692		0.0676614	0.0608653	0.0298792		6.32638	81.4881		0.63439	0.0404263		1.72033	0.917553	0.179003
Q9BZF9	Homo sapiens	Uveal autoantigen with coiled-coil domains and ankyrin repeats OS=Homo sapiens OX=9606 GN=UACA PE=1 SV=2	UACA	2	2	2	6		0.321429	0.300192	0.257554		0.108845	0.0788188	0.123347		0.954681	0.753611		0.797859	0.538095		0.338628	0.262561	0.478917
P31323	Homo sapiens	cAMP-dependent protein kinase type II-beta regulatory subunit OS=Homo sapiens OX=9606 GN=PRKAR2B PE=1 SV=3	PRKAR2B	4	1	0	7		0.229392	0.172136	0.254421		0.0499661	0.0529016	0.0895698		0.733941	1.08267		0.244619	0.694265		0.21782	0.307324	0.352054
P31153	Homo sapiens	S-adenosylmethionine synthase isoform type-2 OS=Homo sapiens OX=9606 GN=MAT2A PE=1 SV=1	MAT2A	9	2	1	5		0.00499624	0.0107154	0.00877885		0.00344061	0.00349274	0.00346679		2.39569	1.93213		0.113437	0.250895		0.688641	0.325955	0.394903
Q7Z4S6	Homo sapiens	Kinesin-like protein KIF21A OS=Homo sapiens OX=9606 GN=KIF21A PE=1 SV=2	KIF21A	1	1	0	11		1.49294	0.9943	1.0431		0.525568	0.208545	0.145785		0.682862	0.721745		0.201365	0.226332		0.352036	0.20974	0.139761
O75037	Homo sapiens	Kinesin-like protein KIF21B OS=Homo sapiens OX=9606 GN=KIF21B PE=1 SV=2	KIF21B	1	1	0	11		17.7431	14.1086	12.4331		6.69833	4.68432	2.84793		0.809757	0.726013		0.48417	0.275007		0.377518	0.332018	0.22906
Q86VH2	Homo sapiens	Kinesin-like protein KIF27 OS=Homo sapiens OX=9606 GN=KIF27 PE=2 SV=1	KIF27	1	1	0	11		0.739397	0.584614	0.492653		0.319903	0.226105	0.150999		0.811127	0.69119		0.531341	0.293539		0.432654	0.38676	0.306502
Q2M2I5	Homo sapiens	Keratin, type I cytoskeletal 24 OS=Homo sapiens OX=9606 GN=KRT24 PE=1 SV=1	KRT24	3	2	0	19		2.54259	1.80635	2.06565		1.5423	0.210412	0.71385		0.799266	0.884076		0.496062	0.652339		0.606585	0.116484	0.345581
P09104	Homo sapiens	Gamma-enolase OS=Homo sapiens OX=9606 GN=ENO2 PE=1 SV=3	ENO2	7	2	1	9		0.035451	0.000107667	0.0713172		0.0305755	2.67847e-05	0.0251326		0.0141444	9.11651		0.183212	0.191601		0.862472	0.248773	0.352406
P06730	Homo sapiens	Eukaryotic translation initiation factor 4E OS=Homo sapiens OX=9606 GN=EIF4E PE=1 SV=2	EIF4E	6	1	1	5		0.118723	0.156325	0.0116441		0.182744	0.245797	0.00400919		1.16715	0.289691		0.842005	0.416964		1.53925	1.57234	0.34431
Q00534	Homo sapiens	Cyclin-dependent kinase 6 OS=Homo sapiens OX=9606 GN=CDK6 PE=1 SV=1	CDK6	11	3	2	3		0.00998905	0.0128603	0.012782		0.000781633	0.000929011	0.00460221		1.28795	1.22629		0.0148994	0.358608		0.0782489	0.0722387	0.360055
Q16629	Homo sapiens	Serine/arginine-rich splicing factor 7 OS=Homo sapiens OX=9606 GN=SRSF7 PE=1 SV=1	SRSF7	6	1	0	11		0.0410065	0.0478727	0.0492295		0.003828	0.00825143	0.00699557		1.15948	1.19548		0.261152	0.148634		0.093351	0.172362	0.142101
Q99729	Homo sapiens	Heterogeneous nuclear ribonucleoprotein A/B OS=Homo sapiens OX=9606 GN=HNRNPAB PE=1 SV=2	HNRNPAB	7	2	1	10		0.0017475	0.00148869	0.000884655		0.000550535	0.000373038	0.000328758		0.863621	0.501785		0.537206	0.0801915		0.315041	0.250581	0.371623
O60645	Homo sapiens	Exocyst complex component 3 OS=Homo sapiens OX=9606 GN=EXOC3 PE=1 SV=3	EXOC3	3	2	2	2		0.044511	0.050497	0.0305178		0.00998832	0.0120537	0.00916629		1.13315	0.676998		0.543981	0.14833		0.224401	0.238701	0.300359
Q9ULL8	Homo sapiens	Protein Shroom4 OS=Homo sapiens OX=9606 GN=SHROOM4 PE=1 SV=3	SHROOM4	1	2	0	3		1.21208	0.576671	0.809327		0.379263	0.454353	0.175259		0.405723	0.677733		0.13647	0.170304		0.312902	0.787891	0.216549
Q13796	Homo sapiens	Protein Shroom2 OS=Homo sapiens OX=9606 GN=SHROOM2 PE=1 SV=1	SHROOM2	1	2	0	3		0.970743	0.47945	0.531168		0.30821	0.338837	0.156949		0.438069	0.54932		0.136752	0.0925181		0.317499	0.70672	0.295479
Q9HD45	Homo sapiens	Transmembrane 9 superfamily member 3 OS=Homo sapiens OX=9606 GN=TM9SF3 PE=1 SV=2	TM9SF3	6	2	2	6		0.0517119	0.0595621	0.0548981		0.00946689	0.0162502	0.0155972		1.13511	1.04366		0.509703	0.777372		0.18307	0.272828	0.284111
P48556	Homo sapiens	26S proteasome non-ATPase regulatory subunit 8 OS=Homo sapiens OX=9606 GN=PSMD8 PE=1 SV=2	PSMD8	5	2	2	4		0.0225715	0.0268526	0.0245555		0.00295493	0.00301811	0.00602821		1.19097	1.0729		0.154017	0.635711		0.130914	0.112395	0.245493
P08134	Homo sapiens	Rho-related GTP-binding protein RhoC OS=Homo sapiens OX=9606 GN=RHOC PE=1 SV=1	RHOC	12	2	0	5		0.0705713	0.0527099	0.11632		0.0257755	0.0126517	0.108841		0.773326	1.2975		0.341924	0.51778		0.365241	0.240025	0.935703
P61586	Homo sapiens	Transforming protein RhoA OS=Homo sapiens OX=9606 GN=RHOA PE=1 SV=1	RHOA	12	2	0	5		0.00278841	0.00231908	0.00319108		0.000928931	0.00051285	0.0017212		0.854823	1.07938		0.486332	0.739414		0.33314	0.221144	0.53938
Q6NVV1	Homo sapiens	Putative 60S ribosomal protein L13a protein RPL13AP3 OS=Homo sapiens OX=9606 GN=RPL13AP3 PE=5 SV=1	RPL13AP3	19	2	0	18		0.0642954	0.0755753	0.0692285		0.00257258	0.00711893	0.00798496		1.17246	1.0727		0.0612586	0.366025		0.040012	0.0941965	0.115342
P51148	Homo sapiens	Ras-related protein Rab-5C OS=Homo sapiens OX=9606 GN=RAB5C PE=1 SV=2	RAB5C	10	2	0	5		0.0832248	0.127495	0.119801		0.00927852	0.0174508	0.0159657		1.52838	1.43752		0.017846	0.026517		0.111487	0.136874	0.133268
P20339	Homo sapiens	Ras-related protein Rab-5A OS=Homo sapiens OX=9606 GN=RAB5A PE=1 SV=2	RAB5A	10	2	0	5		0.310576	0.500685	0.46271		0.0364467	0.0550457	0.115156		1.61255	1.46756		0.00755603	0.0945765		0.117352	0.109941	0.248872
O75396	Homo sapiens	Vesicle-trafficking protein SEC22b OS=Homo sapiens OX=9606 GN=SEC22B PE=1 SV=4	SEC22B	7	1	1	9		0.0226305	0.0269059	0.0271999		0.00395123	0.00581066	0.00395769		1.18063	1.20547		0.351401	0.229935		0.174597	0.215962	0.145504
P07195	Homo sapiens	L-lactate dehydrogenase B chain OS=Homo sapiens OX=9606 GN=LDHB PE=1 SV=2	LDHB	6	2	1	4		0.00535719	0.00519817	0.00589646		0.000260187	0.000133609	0.00046725		0.970866	1.09921		0.399681	0.155649		0.0485679	0.0257031	0.0792424
P25705	Homo sapiens	ATP synthase subunit alpha, mitochondrial OS=Homo sapiens OX=9606 GN=ATP5F1A PE=1 SV=1	ATP5F1A	3	1	1	3		0.000397443	0.000533481	0.000511435		5.22827e-05	0.000114801	5.33078e-05		1.33055	1.28942		0.135164	0.0573246		0.131548	0.215192	0.104232
Q9NZ01	Homo sapiens	Very-long-chain enoyl-CoA reductase OS=Homo sapiens OX=9606 GN=TECR PE=1 SV=1	TECR	6	2	2	3		0.025897	0.0261934	0.0325704		0.00691312	0.0124524	0.00891384		0.935954	1.25641		0.972974	0.363438		0.266947	0.475403	0.273679
Q9H900	Homo sapiens	Protein zwilch homolog OS=Homo sapiens OX=9606 GN=ZWILCH PE=1 SV=2	ZWILCH	3	2	2	12		0.184761	0.173835	0.216146		0.0185367	0.0109507	0.0414695		0.942866	1.15904		0.429033	0.297485		0.100328	0.062995	0.191859
P0C0L5	Homo sapiens	Complement C4-B OS=Homo sapiens OX=9606 GN=C4B PE=1 SV=2	C4B	1	1	0	7		0.501084	0.563165	0.816868		0.0336909	0.102827	0.172754		1.11357	1.60952		0.376596	0.0359573		0.0672361	0.182587	0.211483
P0C0L4	Homo sapiens	Complement C4-A OS=Homo sapiens OX=9606 GN=C4A PE=1 SV=2	C4A	1	1	0	7		0.501084	0.563165	0.816868		0.0336909	0.102827	0.172754		1.11357	1.60952		0.376596	0.0359573		0.0672361	0.182587	0.211483
Q6ZS30	Homo sapiens	Neurobeachin-like protein 1 OS=Homo sapiens OX=9606 GN=NBEAL1 PE=2 SV=3	NBEAL1	1	1	1	1		0.000526434	0.0298828	0.176448		6.79015e-05	0.0509212	0.157023		5.24736	261.478		0.423213	0.191845		0.128984	1.70403	0.889912
Q5TF21	Homo sapiens	Protein SOGA3 OS=Homo sapiens OX=9606 GN=SOGA3 PE=3 SV=1	SOGA3	2	2	1	9		8.70525	5.81942	2.58994		1.9299	5.1849	4.47778		0.0840763	0.00648419		0.417366	0.0955644		0.221694	0.890964	1.72891
Q9UPU5	Homo sapiens	Ubiquitin carboxyl-terminal hydrolase 24 OS=Homo sapiens OX=9606 GN=USP24 PE=1 SV=3	USP24	1	2	2	5		0.0454661	0.037431	0.0509669		0.0182072	0.0158214	0.0179799		0.834454	1.14083		0.594873	0.728527		0.400456	0.422682	0.352775
Q00526	Homo sapiens	Cyclin-dependent kinase 3 OS=Homo sapiens OX=9606 GN=CDK3 PE=1 SV=1	CDK3	6	2	0	3		3.06132	3.26842	3.28806		0.239067	0.411957	1.262		1.06382	1.02817		0.49328	0.775048		0.0780927	0.126041	0.383813
P24941	Homo sapiens	Cyclin-dependent kinase 2 OS=Homo sapiens OX=9606 GN=CDK2 PE=1 SV=2	CDK2	6	2	0	3		0.439618	0.464348	0.496096		0.0216343	0.103931	0.140296		1.0376	1.10181		0.707232	0.559127		0.0492116	0.223821	0.2828
O75367	Homo sapiens	Core histone macro-H2A.1 OS=Homo sapiens OX=9606 GN=H2AFY PE=1 SV=4	H2AFY	7	2	1	3		0.00144321	0.00179737	0.00132356		0.00208085	0.00155424	5.41386e-05		1.47314	6.10428		0.824892	0.929763		1.44183	0.864734	0.0409038
Q8TBY0	Homo sapiens	Probable RNA-binding protein 46 OS=Homo sapiens OX=9606 GN=RBM46 PE=2 SV=1	RBM46	2	1	0	6		0.204769	0.179085	0.149517		0.0454169	0.0180251	0.0380246		0.887075	0.72536		0.414101	0.181475		0.221796	0.100651	0.254317
Q9NQ94	Homo sapiens	APOBEC1 complementation factor OS=Homo sapiens OX=9606 GN=A1CF PE=1 SV=1	A1CF	2	1	0	6		0.450514	0.377558	0.315457		0.101652	0.0549137	0.0786892		0.847103	0.697008		0.335528	0.142924		0.225635	0.145444	0.249445
Q9P206	Homo sapiens	Uncharacterized protein KIAA1522 OS=Homo sapiens OX=9606 GN=KIAA1522 PE=1 SV=2	KIAA1522	3	2	2	7		0.0811709	0.0881635	0.121174		0.0339922	0.00779529	0.024672		1.14505	1.55547		0.745879	0.174362		0.418773	0.0884187	0.203607
P43686	Homo sapiens	26S proteasome regulatory subunit 6B OS=Homo sapiens OX=9606 GN=PSMC4 PE=1 SV=2	PSMC4	5	2	2	5		0.0151111	0.0149578	0.0192647		0.00253587	0.00472504	0.00449793		0.964264	1.26509		0.962892	0.235966		0.167815	0.315891	0.23348
Q9H6H4	Homo sapiens	Receptor expression-enhancing protein 4 OS=Homo sapiens OX=9606 GN=REEP4 PE=1 SV=1	REEP4	6	1	1	4		0.21337	0.144643	0.138743		0.0232145	0.0067714	0.00882578		0.680127	0.651985		0.00791461	0.00649606		0.108799	0.0468146	0.0636124
Q16531	Homo sapiens	DNA damage-binding protein 1 OS=Homo sapiens OX=9606 GN=DDB1 PE=1 SV=1	DDB1	2	2	2	4		0.000693391	0.00072944	0.000727393		0.000153142	1.47559e-05	9.2948e-05		1.06815	1.05952		0.723532	0.758839		0.220859	0.020229	0.127782
Q9UI10	Homo sapiens	Translation initiation factor eIF-2B subunit delta OS=Homo sapiens OX=9606 GN=EIF2B4 PE=1 SV=2	EIF2B4	5	2	2	4		0.0971814	0.0891745	0.0861529		0.0133396	0.0274756	0.00117021		0.891895	0.892395		0.673328	0.288081		0.137265	0.30811	0.013583
P62995	Homo sapiens	Transformer-2 protein homolog beta OS=Homo sapiens OX=9606 GN=TRA2B PE=1 SV=1	TRA2B	6	1	1	7		0.0305533	0.0761683	0.0576331		0.0285608	0.0356977	0.00898949		15.6316	12.6331		0.159019	0.192299		0.934785	0.468668	0.155978
Q8N1W1	Homo sapiens	Rho guanine nucleotide exchange factor 28 OS=Homo sapiens OX=9606 GN=ARHGEF28 PE=1 SV=3	ARHGEF28	1	1	1	7		0.102857	0.108007	0.153173		0.0297346	0.0315185	0.0452738		1.04965	1.49053		0.84695	0.182905		0.289088	0.291819	0.295573
P49448	Homo sapiens	Glutamate dehydrogenase 2, mitochondrial OS=Homo sapiens OX=9606 GN=GLUD2 PE=1 SV=2	GLUD2	3	1	0	3		0.000339153	0.000654382	0.000436152		0.000580162	0.000567893	0.000407007		6.78449	4.76533		0.538096	0.824251		1.71062	0.867832	0.933176
P00367	Homo sapiens	Glutamate dehydrogenase 1, mitochondrial OS=Homo sapiens OX=9606 GN=GLUD1 PE=1 SV=2	GLUD1	3	1	0	3		0.000224496	0.000433325	0.000297092		0.000383715	0.000375522	0.00027589		6.45212	4.80077		0.537429	0.803347		1.70923	0.866604	0.928635
P16401	Homo sapiens	Histone H1.5 OS=Homo sapiens OX=9606 GN=H1-5 PE=1 SV=3	H1-5	8	2	1	13		0.16179	0.223816	0.198907		0.0206045	0.0344695	0.0426308		1.37945	1.21743		0.0555032	0.246077		0.127354	0.154008	0.214325
Q8ND56	Homo sapiens	Protein LSM14 homolog A OS=Homo sapiens OX=9606 GN=LSM14A PE=1 SV=3	LSM14A	3	1	1	4		0.0232078	0.0219227	0.0390026		0.0213849	0.0192504	0.0136722		1.0212	8.94087		0.94205	0.341773		0.921451	0.878105	0.350545
O00507	Homo sapiens	Probable ubiquitin carboxyl-terminal hydrolase FAF-Y OS=Homo sapiens OX=9606 GN=USP9Y PE=2 SV=2	USP9Y	1	3	1	4		505.341	341.934	385.387		169.976	77.4381	215.071		0.689861	0.682084		0.20428	0.490702		0.336358	0.226471	0.558066
Q9Y265	Homo sapiens	RuvB-like 1 OS=Homo sapiens OX=9606 GN=RUVBL1 PE=1 SV=1	RUVBL1	6	2	2	2		0.00507627	0.00308389	0.00700273		0.000506646	0.00182741	0.000850381		0.523907	1.37707		0.142915	0.0280207		0.0998068	0.592565	0.121436
P11586	Homo sapiens	C-1-tetrahydrofolate synthase, cytoplasmic OS=Homo sapiens OX=9606 GN=MTHFD1 PE=1 SV=3	MTHFD1	3	2	2	7		0.00247823	0.00308796	0.00294547		0.000700418	0.000690004	0.000796915		1.25888	1.18838		0.343245	0.488101		0.282628	0.22345	0.270557
Q7Z3Y9	Homo sapiens	Keratin, type I cytoskeletal 26 OS=Homo sapiens OX=9606 GN=KRT26 PE=1 SV=2	KRT26	2	1	0	13		0.602105	0.89889	0.492511		0.192284	0.295367	0.0550812		1.49131	0.842933		0.218449	0.396345		0.319353	0.328591	0.111838
Q99538	Homo sapiens	Legumain OS=Homo sapiens OX=9606 GN=LGMN PE=1 SV=1	LGMN	3	1	1	1		0.339785	0.323295	0.359755		0.0681487	0.044307	0.0306308		0.958283	1.07079		0.743032	0.667479		0.200564	0.137048	0.0851435
B0I1T2	Homo sapiens	Unconventional myosin-Ig OS=Homo sapiens OX=9606 GN=MYO1G PE=1 SV=2	MYO1G	1	1	0	6		0.40783	0.362748	0.141537		0.107671	0.115833	0.124257		0.882043	0.0596343		0.647369	0.0485504		0.264011	0.319321	0.877912
Q659C4	Homo sapiens	La-related protein 1B OS=Homo sapiens OX=9606 GN=LARP1B PE=1 SV=2	LARP1B	2	2	0	18		0.57589	0.486682	0.526575		0.144804	0.0393703	0.160956		0.862104	0.903947		0.361353	0.713329		0.251445	0.0808954	0.305666
Q13347	Homo sapiens	Eukaryotic translation initiation factor 3 subunit I OS=Homo sapiens OX=9606 GN=EIF3I PE=1 SV=1	EIF3I	7	2	2	4		0.00213745	0.0043305	0.0036004		0.0018845	0.000489207	0.000554458		9.66815	8.01357		0.12282	0.266598		0.881659	0.112968	0.153999
P35030	Homo sapiens	Trypsin-3 OS=Homo sapiens OX=9606 GN=PRSS3 PE=1 SV=2	PRSS3	4	1	1	7		0.202707	0.314921	0.377811		0.043759	0.075461	0.0548354		1.54611	1.88163		0.089799	0.012417		0.215873	0.239619	0.14514
Q01130	Homo sapiens	Serine/arginine-rich splicing factor 2 OS=Homo sapiens OX=9606 GN=SRSF2 PE=1 SV=4	SRSF2	9	2	1	3		0.0131338	0.0130095	0.011295		0.00204408	0.00199474	0.00187645		0.989828	0.859084		0.943546	0.315037		0.155635	0.153329	0.16613
O75592	Homo sapiens	E3 ubiquitin-protein ligase MYCBP2 OS=Homo sapiens OX=9606 GN=MYCBP2 PE=1 SV=4	MYCBP2	1	2	2	4		1.52397	1.08015	1.14254		0.78232	0.0348473	0.171813		0.772663	0.811056		0.429425	0.455817		0.513342	0.0322616	0.150378
Q8IVL1	Homo sapiens	Neuron navigator 2 OS=Homo sapiens OX=9606 GN=NAV2 PE=1 SV=3	NAV2	1	1	1	4		0.00019408	0.0170261	0.0310821		1.94969e-05	0.014637	0.00563642		26.2425	158.986		0.184625	0.0109174		0.100458	0.859681	0.18134
Q5THJ4	Homo sapiens	Vacuolar protein sorting-associated protein 13D OS=Homo sapiens OX=9606 GN=VPS13D PE=1 SV=2	VPS13D	1	2	2	5		0.455575	0.704686	1.51963		0.310384	0.819343	0.579552		0.424117	3.67916		0.648202	0.0486468		0.681301	1.16271	0.381377
Q96QV6	Homo sapiens	Histone H2A type 1-A OS=Homo sapiens OX=9606 GN=HIST1H2AA PE=1 SV=3	HIST1H2AA	12	2	0	13		0.0605208	0.0646949	0.0623007		0.0158471	0.0116063	0.00951516		1.08043	1.04382		0.731481	0.875634		0.261845	0.1794	0.15273
P16104	Homo sapiens	Histone H2AX OS=Homo sapiens OX=9606 GN=H2AFX PE=1 SV=2	H2AFX	11	2	0	13		0.0595893	0.0634534	0.0610289		0.015585	0.0114308	0.00934537		1.07605	1.03833		0.746581	0.897494		0.26154	0.180144	0.15313
P07305	Homo sapiens	Histone H1.0 OS=Homo sapiens OX=9606 GN=H1-0 PE=1 SV=3	H1-0	9	2	2	10		0.243972	0.284429	0.281338		0.0560471	0.032741	0.0501863		1.18083	1.15961		0.341086	0.438153		0.229728	0.115111	0.178384
O60229	Homo sapiens	Kalirin OS=Homo sapiens OX=9606 GN=KALRN PE=1 SV=3	KALRN	1	2	0	5		0.0191704	0.0162896	0.0196134		0.000740305	0.00237679	0.00966674		0.844323	0.949571		0.115541	0.944051		0.0386171	0.145909	0.492865
Q9NVI1	Homo sapiens	Fanconi anemia group I protein OS=Homo sapiens OX=9606 GN=FANCI PE=1 SV=4	FANCI	1	2	2	5		0.34257	0.673684	0.823713		0.296267	0.156303	0.470268		11.9067	13.4251		0.162039	0.208156		0.864839	0.232012	0.570912
Q9Y5S2	Homo sapiens	Serine/threonine-protein kinase MRCK beta OS=Homo sapiens OX=9606 GN=CDC42BPB PE=1 SV=2	CDC42BPB	1	1	0	3		0.040654	0.0297826	0.0539262		0.00804812	0.00333545	0.0310975		0.739496	1.20267		0.0967391	0.513761		0.197966	0.111993	0.576668
P35998	Homo sapiens	26S proteasome regulatory subunit 7 OS=Homo sapiens OX=9606 GN=PSMC2 PE=1 SV=3	PSMC2	3	1	1	6		0.00188924	0.00135189	0.00210087		0.000700735	0.000567412	0.000868814		0.70868	1.11129		0.360293	0.759078		0.370909	0.419716	0.41355
P25490	Homo sapiens	Transcriptional repressor protein YY1 OS=Homo sapiens OX=9606 GN=YY1 PE=1 SV=2	YY1	5	2	1	10		0.0603384	0.0638421	0.0754473		0.00642647	0.0119288	0.0169877		1.04907	1.23154		0.677433	0.223067		0.106507	0.186848	0.22516
Q58FG0	Homo sapiens	Putative heat shock protein HSP 90-alpha A5 OS=Homo sapiens OX=9606 GN=HSP90AA5P PE=2 SV=1	HSP90AA5P	4	1	0	8		0.0346456	0.0413249	0.0440201		0.0075351	0.00684333	0.0120754		1.20095	1.25673		0.319194	0.317629		0.217491	0.165598	0.274316
O75190	Homo sapiens	DnaJ homolog subfamily B member 6 OS=Homo sapiens OX=9606 GN=DNAJB6 PE=1 SV=2	DNAJB6	4	1	0	6		0.26153	0.172122	0.219156		0.0671642	0.00239058	0.0339015		0.674801	0.852712		0.147402	0.384535		0.256813	0.0138889	0.154692
Q8WWF6	Homo sapiens	DnaJ homolog subfamily B member 3 OS=Homo sapiens OX=9606 GN=DNAJB3 PE=1 SV=1	DNAJB3	9	1	0	6		0.331697	0.249452	0.308767		0.0545021	0.0168238	0.0512112		0.758233	0.931694		0.0669488	0.6235		0.164313	0.0674429	0.165857
O15511	Homo sapiens	Actin-related protein 2/3 complex subunit 5 OS=Homo sapiens OX=9606 GN=ARPC5 PE=1 SV=3	ARPC5	31	2	2	5		6.08766	5.01645	6.44098		0.196009	0.444181	1.30825		0.822131	1.04258		0.018753	0.687362		0.0321978	0.0885449	0.203114
P10809	Homo sapiens	60 kDa heat shock protein, mitochondrial OS=Homo sapiens OX=9606 GN=HSPD1 PE=1 SV=2	HSPD1	2	1	1	3		0.000249821	0.000361706	0.000336168		5.63987e-05	6.2914e-05	8.84791e-05		1.45833	1.33638		0.0835271	0.227184		0.225757	0.173937	0.263199
Q9P2D0	Homo sapiens	Inhibitor of Bruton tyrosine kinase OS=Homo sapiens OX=9606 GN=IBTK PE=1 SV=3	IBTK	2	2	2	10		0.269616	0.308454	0.239645		0.0317602	0.0690827	0.073527		1.12909	0.867506		0.426279	0.552222		0.117798	0.223965	0.306817
Q5T8P6	Homo sapiens	RNA-binding protein 26 OS=Homo sapiens OX=9606 GN=RBM26 PE=1 SV=3	RBM26	1	1	0	8		0.404309	0.473643	0.380212		0.114902	0.0472556	0.0492363		1.19715	0.958498		0.388479	0.755242		0.284193	0.0997705	0.129497
Q02040	Homo sapiens	A-kinase anchor protein 17A OS=Homo sapiens OX=9606 GN=AKAP17A PE=1 SV=2	AKAP17A	2	2	2	11		0.261439	0.439362	0.415904		0.0103635	0.102202	0.0499783		1.65188	1.58393		0.0931522	0.0063331		0.0396403	0.232615	0.120168
Q7L775	Homo sapiens	EPM2A-interacting protein 1 OS=Homo sapiens OX=9606 GN=EPM2AIP1 PE=1 SV=1	EPM2AIP1	3	1	1	2		0.176819	0.162426	0.29093		0.042526	0.035334	0.242426		0.919966	1.34094		0.675445	0.466962		0.240506	0.217539	0.833278
Q8N8J0	Homo sapiens	Putative inactive phosphatidylinositol 4-kinase alpha-like protein P1 OS=Homo sapiens OX=9606 GN=PI4KAP1 PE=5 SV=1	PI4KAP1	6	2	0	14		0.464422	0.407041	0.680052		0.141143	0.167527	0.229284		0.845384	1.46288		0.67357	0.237685		0.303911	0.411573	0.337157
P40926	Homo sapiens	Malate dehydrogenase, mitochondrial OS=Homo sapiens OX=9606 GN=MDH2 PE=1 SV=3	MDH2	6	2	2	6		0.00618145	0.00685743	0.00712617		0.000438907	0.000723379	0.00149737		1.10714	1.13822		0.238637	0.353512		0.0710039	0.105488	0.210123
P48444	Homo sapiens	Coatomer subunit delta OS=Homo sapiens OX=9606 GN=ARCN1 PE=1 SV=1	ARCN1	4	2	2	4		0.00323772	0.00272688	0.00358095		0.000191062	0.000550598	0.000594118		0.831955	1.09773		0.203584	0.394739		0.0590112	0.201915	0.165911
Q9BPX5	Homo sapiens	Actin-related protein 2/3 complex subunit 5-like protein OS=Homo sapiens OX=9606 GN=ARPC5L PE=1 SV=1	ARPC5L	8	1	1	8		0.0494597	0.0447822	0.0308713		0.0258944	0.0117311	0.0245095		0.984214	0.519519		0.789798	0.417587		0.523545	0.261959	0.793925
Q9BXW9	Homo sapiens	Fanconi anemia group D2 protein OS=Homo sapiens OX=9606 GN=FANCD2 PE=1 SV=2	FANCD2	1	1	1	7		0.116926	0.1139	0.0979832		0.0195908	0.0213121	0.0199491		0.971526	0.83389		0.865116	0.305712		0.167548	0.187112	0.203598
Q9NX58	Homo sapiens	Cell growth-regulating nucleolar protein OS=Homo sapiens OX=9606 GN=LYAR PE=1 SV=2	LYAR	3	1	1	6		0.143826	0.200455	0.158752		0.0466923	0.0749773	0.0364149		1.38411	1.12488		0.329059	0.684932		0.324644	0.374036	0.229382
O15083	Homo sapiens	ERC protein 2 OS=Homo sapiens OX=9606 GN=ERC2 PE=1 SV=3	ERC2	1	1	0	8		1.6221	1.87323	1.92012		0.156692	0.905802	0.80393		1.07956	1.12186		0.660753	0.562752		0.0965985	0.483551	0.418687
Q9UPQ9	Homo sapiens	Trinucleotide repeat-containing gene 6B protein OS=Homo sapiens OX=9606 GN=TNRC6B PE=1 SV=4	TNRC6B	1	2	2	2		2.83467	3.53868	3.14711		1.44191	1.78887	1.20946		1.29678	1.18914		0.623717	0.787972		0.508672	0.50552	0.384308
Q9BYJ9	Homo sapiens	YTH domain-containing family protein 1 OS=Homo sapiens OX=9606 GN=YTHDF1 PE=1 SV=1	YTHDF1	3	2	0	9		3.46343	2.79331	2.87315		0.915069	0.0849102	0.710414		0.82678	0.834062		0.332061	0.427325		0.264209	0.0303977	0.24726
Q7Z739	Homo sapiens	YTH domain-containing family protein 3 OS=Homo sapiens OX=9606 GN=YTHDF3 PE=1 SV=1	YTHDF3	3	2	0	9		0.182445	0.18383	0.175145		0.04053	0.0438302	0.0467689		1.00398	0.949563		0.969867	0.848084		0.222149	0.238427	0.26703
P63208	Homo sapiens	S-phase kinase-associated protein 1 OS=Homo sapiens OX=9606 GN=SKP1 PE=1 SV=2	SKP1	7	1	1	9		0.022431	0.0246453	0.0138948		0.000449145	0.00591293	0.00401137		1.07806	0.602921		0.583446	0.0646441		0.0200234	0.239921	0.288695
Q7Z2W4	Homo sapiens	Zinc finger CCCH-type antiviral protein 1 OS=Homo sapiens OX=9606 GN=ZC3HAV1 PE=1 SV=3	ZC3HAV1	2	2	1	7		0.250828	0.308888	0.203569		0.0226241	0.084759	0.0617951		1.19948	0.787799		0.315576	0.28146		0.0901977	0.2744	0.303558
O60447	Homo sapiens	Ecotropic viral integration site 5 protein homolog OS=Homo sapiens OX=9606 GN=EVI5 PE=1 SV=3	EVI5	2	2	2	5		0.0622052	0.0544478	0.0587824		0.0029991	0.00361638	0.0114154		0.874658	0.933747		0.0459346	0.641849		0.0482131	0.0664192	0.194197
Q9P031	Homo sapiens	Thyroid transcription factor 1-associated protein 26 OS=Homo sapiens OX=9606 GN=CCDC59 PE=1 SV=2	CCDC59	7	2	2	3		0.125361	0.242171	0.129064		0.00608809	0.146752	0.0237854		1.63267	1.01882		0.30187	0.806837		0.0485644	0.605985	0.184292
Q9NP72	Homo sapiens	Ras-related protein Rab-18 OS=Homo sapiens OX=9606 GN=RAB18 PE=1 SV=1	RAB18	9	2	2	6		0.0226169	0.0300884	0.0353052		0.00578778	0.0112504	0.00626105		1.3047	1.58128		0.3642	0.0614889		0.255905	0.373913	0.177341
Q969M3	Homo sapiens	Protein YIPF5 OS=Homo sapiens OX=9606 GN=YIPF5 PE=1 SV=1	YIPF5	5	1	1	9		0.210135	0.205962	0.204895		0.0400655	0.0482885	0.0224764		0.972558	0.983553		0.913837	0.853005		0.190665	0.234454	0.109697
Q6ZN16	Homo sapiens	Mitogen-activated protein kinase kinase kinase 15 OS=Homo sapiens OX=9606 GN=MAP3K15 PE=1 SV=2	MAP3K15	2	2	0	7		0.367884	0.22961	0.269916		0.0343024	0.0683884	0.019648		0.608751	0.734539		0.0351748	0.0127215		0.0932424	0.297845	0.0727929
Q7Z3U7	Homo sapiens	Protein MON2 homolog OS=Homo sapiens OX=9606 GN=MON2 PE=1 SV=3	MON2	1	2	2	3		0.0495374	0.0327807	0.0412926		0.0131186	0.00535375	0.0210175		0.670531	0.763549		0.109893	0.595234		0.264823	0.16332	0.508988
P10589	Homo sapiens	COUP transcription factor 1 OS=Homo sapiens OX=9606 GN=NR2F1 PE=1 SV=1	NR2F1	5	2	0	8		1.91582	2.30327	2.70326		0.513257	0.0889477	0.963801		1.23357	1.38436		0.267113	0.279756		0.267904	0.038618	0.356533
P62857	Homo sapiens	40S ribosomal protein S28 OS=Homo sapiens OX=9606 GN=RPS28 PE=1 SV=1	RPS28	16	1	1	9		0.012186	0.0132194	0.0123208		0.000844405	0.00197648	0.00168772		1.07791	1.00596		0.451812	0.907543		0.069293	0.149513	0.136982
Q92747	Homo sapiens	Actin-related protein 2/3 complex subunit 1A OS=Homo sapiens OX=9606 GN=ARPC1A PE=2 SV=2	ARPC1A	6	1	0	4		0.306048	0.214158	0.24953		0.160372	0.0249837	0.218477		0.794019	0.112866		0.426069	0.73622		0.52401	0.11666	0.875554
P40937	Homo sapiens	Replication factor C subunit 5 OS=Homo sapiens OX=9606 GN=RFC5 PE=1 SV=1	RFC5	7	2	2	2		0.0213223	0.0208751	0.0403046		0.0199257	0.0187832	0.00632971		1.01109	10.2104		0.978789	0.190916		0.934497	0.899788	0.157047
O95573	Homo sapiens	Long-chain-fatty-acid--CoA ligase 3 OS=Homo sapiens OX=9606 GN=ACSL3 PE=1 SV=3	ACSL3	2	1	1	5		0.00469514	0.0201852	0.0291471		0.0080732	0.00561113	0.00753012		77.4594	112.521		0.0525023	0.0185184		1.71948	0.277982	0.258349
Q15041	Homo sapiens	ADP-ribosylation factor-like protein 6-interacting protein 1 OS=Homo sapiens OX=9606 GN=ARL6IP1 PE=1 SV=2	ARL6IP1	5	1	1	2		0.126338	0.126716	0.120657		0.0305243	0.0277706	0.0338876		1.00862	0.946756		0.98812	0.83974		0.241608	0.219157	0.280858
Q59GN2	Homo sapiens	Putative 60S ribosomal protein L39-like 5 OS=Homo sapiens OX=9606 GN=RPL39P5 PE=5 SV=2	RPL39P5	20	1	0	22		22.6998	20.0631	26.3899		6.40113	1.54332	2.43647		0.905071	1.18941		0.526123	0.403563		0.281991	0.0769231	0.092326
P62891	Homo sapiens	60S ribosomal protein L39 OS=Homo sapiens OX=9606 GN=RPL39 PE=1 SV=2	RPL39	20	1	0	22		22.6998	20.0631	26.3899		6.40113	1.54332	2.43647		0.905071	1.18941		0.526123	0.403563		0.281991	0.0769231	0.092326
Q14203	Homo sapiens	Dynactin subunit 1 OS=Homo sapiens OX=9606 GN=DCTN1 PE=1 SV=3	DCTN1	1	1	1	1		0.00180275	0.000814922	0.000568713		0.000536049	0.00139656	0.000967763		0.031748	0.0312806		0.316517	0.125522		0.29735	1.71374	1.70167
Q01844	Homo sapiens	RNA-binding protein EWS OS=Homo sapiens OX=9606 GN=EWSR1 PE=1 SV=1	EWSR1	4	2	2	5		0.00308607	0.00411496	0.00325357		0.00272327	0.000998033	0.00169096		6.55238	4.76121		0.572161	0.93224		0.882438	0.242538	0.519725
Q8N1B4	Homo sapiens	Vacuolar protein sorting-associated protein 52 homolog OS=Homo sapiens OX=9606 GN=VPS52 PE=1 SV=1	VPS52	3	2	2	3		0.215514	0.262863	0.275408		0.0745248	0.0444871	0.0447976		1.26347	1.32532		0.398211	0.298772		0.345801	0.169241	0.162659
Q14683	Homo sapiens	Structural maintenance of chromosomes protein 1A OS=Homo sapiens OX=9606 GN=SMC1A PE=1 SV=2	SMC1A	2	2	2	2		0.00480908	0.00526933	0.00591621		0.000187175	0.000217344	0.000353535		1.09564	1.2294		0.0498572	0.00868812		0.0389211	0.0412469	0.059757
O76094	Homo sapiens	Signal recognition particle subunit SRP72 OS=Homo sapiens OX=9606 GN=SRP72 PE=1 SV=3	SRP72	4	2	2	3		0.00278433	0.00277346	0.00245544		0.000519209	0.000485635	0.000851652		0.997451	0.860061		0.980125	0.598476		0.186475	0.175101	0.346842
O76071	Homo sapiens	Probable cytosolic iron-sulfur protein assembly protein CIAO1 OS=Homo sapiens OX=9606 GN=CIAO1 PE=1 SV=1	CIAO1	6	1	1	2		0.0314987	0.0181947	0.0351042		0.0283457	0.015844	0.0103041		0.649851	5.66257		0.517123	0.84608		0.899899	0.870806	0.29353
Q92598	Homo sapiens	Heat shock protein 105 kDa OS=Homo sapiens OX=9606 GN=HSPH1 PE=1 SV=1	HSPH1	3	2	2	2		0.000102896	0.00015886	0.000338941		0.000175106	0.0002718	0.000583155		1.21474	1.72558		0.779264	0.538708		1.70177	1.71094	1.72052
P35606	Homo sapiens	Coatomer subunit beta' OS=Homo sapiens OX=9606 GN=COPB2 PE=1 SV=2	COPB2	3	2	2	2		0.00325241	0.00286458	0.00362654		0.000105169	0.000127964	0.000206266		0.880472	1.11423		0.0154065	0.0488678		0.0323358	0.044671	0.0568768
Q9H270	Homo sapiens	Vacuolar protein sorting-associated protein 11 homolog OS=Homo sapiens OX=9606 GN=VPS11 PE=1 SV=1	VPS11	1	1	1	2		0.0426223	0.101367	0.0741978		0.0388533	0.0473641	0.00991985		8.58736	6.87424		0.172069	0.244316		0.911572	0.467253	0.133695
Q8WXF0	Homo sapiens	Serine/arginine-rich splicing factor 12 OS=Homo sapiens OX=9606 GN=SRSF12 PE=2 SV=1	SRSF12	4	1	0	3		0.0601172	0.100999	0.11892		0.00612059	0.0261499	0.0228742		1.6482	1.95873		0.057789	0.0126331		0.101811	0.258913	0.19235
P49585	Homo sapiens	Choline-phosphate cytidylyltransferase A OS=Homo sapiens OX=9606 GN=PCYT1A PE=1 SV=2	PCYT1A	3	1	0	1		3.49113e-05	0.0195646	0.0202647		3.10771e-06	0.00411492	0.00371241		552.762	574.98		0.0144777	0.01104		0.0890172	0.210325	0.183196
Q9Y5K3	Homo sapiens	Choline-phosphate cytidylyltransferase B OS=Homo sapiens OX=9606 GN=PCYT1B PE=1 SV=1	PCYT1B	3	1	0	1		8.36456e-05	0.049028	0.048578		1.14376e-05	0.0121473	0.00889567		576.513	577.928		0.0199206	0.0110311		0.136739	0.247763	0.183121
Q92600	Homo sapiens	CCR4-NOT transcription complex subunit 9 OS=Homo sapiens OX=9606 GN=CNOT9 PE=1 SV=1	CNOT9	4	1	1	2		0.0405082	0.0496671	0.0568927		0.00983766	0.009756	0.00931456		1.2353	1.41972		0.316068	0.104272		0.242856	0.196428	0.163722
P60228	Homo sapiens	Eukaryotic translation initiation factor 3 subunit E OS=Homo sapiens OX=9606 GN=EIF3E PE=1 SV=1	EIF3E	5	2	2	2		0.00582741	0.00627218	0.00621004		0.0010432	0.00174326	0.00171087		1.05674	1.04676		0.72381	0.757444		0.179016	0.277936	0.275502
Q9Y3Y2	Homo sapiens	Chromatin target of PRMT1 protein OS=Homo sapiens OX=9606 GN=CHTOP PE=1 SV=2	CHTOP	5	1	1	3		5.16736e-05	0.00518706	0.00704456		3.15457e-06	0.0048027	0.00656851		27.3398	33.481		0.205218	0.206501		0.0610479	0.925899	0.932423
O43592	Homo sapiens	Exportin-T OS=Homo sapiens OX=9606 GN=XPOT PE=1 SV=2	XPOT	2	2	2	2		0.0128122	0.0147539	0.018049		0.0039327	0.00345804	0.00445798		1.16652	1.42353		0.555696	0.201758		0.30695	0.234382	0.246993
Q6ZMR3	Homo sapiens	L-lactate dehydrogenase A-like 6A OS=Homo sapiens OX=9606 GN=LDHAL6A PE=2 SV=1	LDHAL6A	4	1	0	1		0.0112113	0.011549	0.0133706		0.00105032	0.00160006	0.00152036		1.02679	1.19103		0.775171	0.112988		0.0936845	0.138546	0.11371
P07864	Homo sapiens	L-lactate dehydrogenase C chain OS=Homo sapiens OX=9606 GN=LDHC PE=1 SV=4	LDHC	4	1	0	1		0.0112113	0.011549	0.0133706		0.00105032	0.00160006	0.00152036		1.02679	1.19103		0.775171	0.112988		0.0936845	0.138546	0.11371
P17509	Homo sapiens	Homeobox protein Hox-B6 OS=Homo sapiens OX=9606 GN=HOXB6 PE=1 SV=4	HOXB6	5	1	0	1		0.0246442	0.0660435	0.0188892		0.0423809	0.0144907	0.0322739		49.5351	1.17229		0.184644	0.860676		1.71971	0.219411	1.70859
P31268	Homo sapiens	Homeobox protein Hox-A7 OS=Homo sapiens OX=9606 GN=HOXA7 PE=2 SV=3	HOXA7	5	1	0	1		0.0246497	0.0660435	0.0188841		0.0423761	0.0144907	0.0322784		48.0769	1.11356		0.184655	0.860418		1.71913	0.219411	1.70929
P62258	Homo sapiens	14-3-3 protein epsilon OS=Homo sapiens OX=9606 GN=YWHAE PE=1 SV=1	YWHAE	7	2	0	8		0.00206488	0.00228003	0.00240244		0.000259445	0.000305709	0.000430752		1.10324	1.1564		0.405294	0.309585		0.125647	0.134081	0.179298
P61981	Homo sapiens	14-3-3 protein gamma OS=Homo sapiens OX=9606 GN=YWHAG PE=1 SV=2	YWHAG	7	2	0	8		0.0114603	0.0126861	0.0142128		0.00137058	0.001441	0.00290894		1.10742	1.22739		0.345855	0.212324		0.119593	0.113589	0.20467
P31947	Homo sapiens	14-3-3 protein sigma OS=Homo sapiens OX=9606 GN=SFN PE=1 SV=1	SFN	7	2	0	8		0.0046574	0.00514184	0.00612518		0.000481077	0.000714446	0.000946284		1.1012	1.30938		0.385134	0.0747721		0.103293	0.138948	0.154491
Q04917	Homo sapiens	14-3-3 protein eta OS=Homo sapiens OX=9606 GN=YWHAH PE=1 SV=4	YWHAH	7	2	0	8		0.013847	0.015301	0.0159628		0.00188581	0.00196166	0.0032698		1.10537	1.14203		0.407077	0.38659		0.136189	0.128205	0.204839
P31946	Homo sapiens	14-3-3 protein beta/alpha OS=Homo sapiens OX=9606 GN=YWHAB PE=1 SV=3	YWHAB	7	2	0	8		0.0223105	0.0259587	0.0281275		0.00418998	0.00315593	0.00497397		1.17226	1.26259		0.294742	0.196253		0.187804	0.121575	0.176836
Q8N339	Homo sapiens	Metallothionein-1M OS=Homo sapiens OX=9606 GN=MT1M PE=3 SV=2	MT1M	20	1	0	8		0.0301559	0.0319105	0.0395027		0.00716969	0.00162659	0.00311595		1.07952	1.33468		0.700525	0.107122		0.237754	0.0509736	0.0788793
P02795	Homo sapiens	Metallothionein-2 OS=Homo sapiens OX=9606 GN=MT2A PE=1 SV=1	MT2A	20	1	0	8		0.0301559	0.0319105	0.0395027		0.00716969	0.00162659	0.00311595		1.07952	1.33468		0.700525	0.107122		0.237754	0.0509736	0.0788793
P80297	Homo sapiens	Metallothionein-1X OS=Homo sapiens OX=9606 GN=MT1X PE=1 SV=1	MT1X	20	1	0	8		0.0301559	0.0319105	0.0395027		0.00716969	0.00162659	0.00311595		1.07952	1.33468		0.700525	0.107122		0.237754	0.0509736	0.0788793
P04732	Homo sapiens	Metallothionein-1E OS=Homo sapiens OX=9606 GN=MT1E PE=1 SV=1	MT1E	20	1	0	8		0.0301559	0.0319105	0.0395027		0.00716969	0.00162659	0.00311595		1.07952	1.33468		0.700525	0.107122		0.237754	0.0509736	0.0788793
P13640	Homo sapiens	Metallothionein-1G OS=Homo sapiens OX=9606 GN=MT1G PE=1 SV=2	MT1G	19	1	0	8		0.0301559	0.0319105	0.0395027		0.00716969	0.00162659	0.00311595		1.07952	1.33468		0.700525	0.107122		0.237754	0.0509736	0.0788793
O60884	Homo sapiens	DnaJ homolog subfamily A member 2 OS=Homo sapiens OX=9606 GN=DNAJA2 PE=1 SV=1	DNAJA2	3	1	1	9		0.0108895	0.0113376	0.0093353		0.00150164	0.00231443	0.00109272		1.03456	0.859231		0.792385	0.220801		0.137899	0.204137	0.117052
Q8TF72	Homo sapiens	Protein Shroom3 OS=Homo sapiens OX=9606 GN=SHROOM3 PE=1 SV=2	SHROOM3	1	1	0	1		0.0789159	0.0477872	0.0511378		0.0197508	0.00624427	0.0176768		0.614059	0.630506		0.0598677	0.143678		0.250276	0.130668	0.345669
P32119	Homo sapiens	Peroxiredoxin-2 OS=Homo sapiens OX=9606 GN=PRDX2 PE=1 SV=5	PRDX2	6	1	0	3		0.0543257	0.0609104	0.0694023		0.0201232	0.0233141	0.0139855		1.12865	1.33414		0.729917	0.346654		0.370418	0.382761	0.201513
Q8NEW0	Homo sapiens	Zinc transporter 7 OS=Homo sapiens OX=9606 GN=SLC30A7 PE=2 SV=1	SLC30A7	4	1	1	1		0.0721925	0.0744954	0.075152		0.00608818	0.00871825	0.072461		1.02962	0.177535		0.726621	0.950137		0.0843325	0.117031	0.964193
Q13535	Homo sapiens	Serine/threonine-protein kinase ATR OS=Homo sapiens OX=9606 GN=ATR PE=1 SV=3	ATR	0	1	1	6		0.0783788	0.0863323	0.0848852		0.0133872	0.00673283	0.0491804		1.1108	0.947106		0.409956	0.835842		0.170802	0.0779874	0.579375
Q96AE4	Homo sapiens	Far upstream element-binding protein 1 OS=Homo sapiens OX=9606 GN=FUBP1 PE=1 SV=3	FUBP1	3	2	0	4		0.0430673	0.0391473	0.030733		0.00936514	0.00461309	0.00227013		0.920059	0.72419		0.550916	0.0909165		0.217454	0.117839	0.0738663
Q9NPA8	Homo sapiens	Transcription and mRNA export factor ENY2 OS=Homo sapiens OX=9606 GN=ENY2 PE=1 SV=1	ENY2	17	1	1	2		0.0342904	0.0335786	0.0328945		0.00294374	0.02898	0.0295619		0.204995	0.233947		0.970018	0.942419		0.0858473	0.86305	0.898688
Q9BRS2	Homo sapiens	Serine/threonine-protein kinase RIO1 OS=Homo sapiens OX=9606 GN=RIOK1 PE=1 SV=2	RIOK1	2	1	1	2		0.601298	1.13336	0.799492		0.0749759	0.479787	0.107357		1.78197	1.32804		0.192213	0.0587034		0.12469	0.42333	0.134282
Q8TEQ6	Homo sapiens	Gem-associated protein 5 OS=Homo sapiens OX=9606 GN=GEMIN5 PE=1 SV=3	GEMIN5	1	2	2	2		0.0594798	0.0485887	0.0753126		0.00619634	0.0280354	0.00434163		0.704215	1.26926		0.547058	0.0222673		0.104176	0.576994	0.0576481
P29728	Homo sapiens	2'-5'-oligoadenylate synthase 2 OS=Homo sapiens OX=9606 GN=OAS2 PE=1 SV=3	OAS2	3	1	1	5		0.156379	0.213323	0.167195		0.0267413	0.0156498	0.0201885		1.37467	1.07391		0.0334311	0.605925		0.171003	0.0733616	0.120749
Q66GS9	Homo sapiens	Centrosomal protein of 135 kDa OS=Homo sapiens OX=9606 GN=CEP135 PE=1 SV=2	CEP135	1	1	1	1		0.0484272	0.0405026	0.0488763		0.00979412	0.00609059	0.0159522		0.84156	0.987965		0.299816	0.968846		0.202244	0.150375	0.326379
Q09666	Homo sapiens	Neuroblast differentiation-associated protein AHNAK OS=Homo sapiens OX=9606 GN=AHNAK PE=1 SV=2	AHNAK	1	1	1	8		0.00190145	0.00155743	0.00177231		0.000182391	0.00050117	0.000365958		0.790032	0.921584		0.32646	0.613448		0.095922	0.321793	0.206486
P30613	Homo sapiens	Pyruvate kinase PKLR OS=Homo sapiens OX=9606 GN=PKLR PE=1 SV=2	PKLR	2	1	0	8		0.0374755	0.0393981	0.0437638		0.00253437	0.00518041	0.00906164		1.04708	1.15379		0.594595	0.311466		0.0676275	0.131489	0.207058
Q96CN5	Homo sapiens	Leucine-rich repeat-containing protein 45 OS=Homo sapiens OX=9606 GN=LRRC45 PE=1 SV=1	LRRC45	2	2	2	4		0.393472	0.340427	0.327973		0.0875673	0.0727867	0.0860171		0.864866	0.828578		0.464984	0.407671		0.22255	0.21381	0.262269
Q8IYI6	Homo sapiens	Exocyst complex component 8 OS=Homo sapiens OX=9606 GN=EXOC8 PE=1 SV=2	EXOC8	2	1	1	1		0.0389995	0.0711146	0.0518373		0.0389982	0.0518643	0.0472364		7.60034	1.27867		0.439649	0.734971		0.999967	0.729306	0.911244
Q07666	Homo sapiens	KH domain-containing, RNA-binding, signal transduction-associated protein 1 OS=Homo sapiens OX=9606 GN=KHDRBS1 PE=1 SV=1	KHDRBS1	3	1	1	5		0.0157026	0.0169366	0.0161054		0.00359047	0.000648019	0.00164316		1.09581	1.03886		0.589461	0.868335		0.228655	0.0382615	0.102026
P52943	Homo sapiens	Cysteine-rich protein 2 OS=Homo sapiens OX=9606 GN=CRIP2 PE=1 SV=1	CRIP2	9	1	1	3		0.0200972	0.0208594	0.0196293		0.00346892	0.00628126	0.00165839		1.01385	0.984809		0.862974	0.843357		0.172607	0.301124	0.0844853
P27482	Homo sapiens	Calmodulin-like protein 3 OS=Homo sapiens OX=9606 GN=CALML3 PE=1 SV=2	CALML3	10	2	0	13		0.645831	0.553529	0.27457		0.27713	0.108465	0.217902		0.915466	0.262525		0.619618	0.142208		0.429106	0.195952	0.793614
Q9NQT8	Homo sapiens	Kinesin-like protein KIF13B OS=Homo sapiens OX=9606 GN=KIF13B PE=1 SV=2	KIF13B	1	1	0	3		0.047713	0.0458218	0.049327		0.00544743	0.00133678	0.0133763		0.964482	1.01286		0.590567	0.855952		0.114171	0.0291734	0.271176
P38606	Homo sapiens	V-type proton ATPase catalytic subunit A OS=Homo sapiens OX=9606 GN=ATP6V1A PE=1 SV=2	ATP6V1A	2	1	1	4		0.00127332	0.00154231	0.00143589		0.000215887	0.00021306	0.000262762		1.21445	1.12445		0.199336	0.45422		0.169546	0.138143	0.182995
P61289	Homo sapiens	Proteasome activator complex subunit 3 OS=Homo sapiens OX=9606 GN=PSME3 PE=1 SV=1	PSME3	6	2	2	4		0.0126424	0.021183	0.0249345		0.0015851	0.00534769	0.00207101		1.64935	1.97826		0.0568542	0.00122572		0.12538	0.252452	0.083058
Q9UQ13	Homo sapiens	Leucine-rich repeat protein SHOC-2 OS=Homo sapiens OX=9606 GN=SHOC2 PE=1 SV=2	SHOC2	2	1	1	3		0.00878739	0.0202168	0.0190693		0.0150916	0.00844264	0.0165469		36.4406	7.59807		0.316144	0.471019		1.71742	0.417606	0.867727
Q8TF65	Homo sapiens	PDZ domain-containing protein GIPC2 OS=Homo sapiens OX=9606 GN=GIPC2 PE=1 SV=1	GIPC2	5	1	0	1		0.110184	0.13804	0.150272		0.0977115	0.124207	0.131262		1.20233	1.24493		0.775365	0.693156		0.886806	0.89979	0.873495
Q9NR30	Homo sapiens	Nucleolar RNA helicase 2 OS=Homo sapiens OX=9606 GN=DDX21 PE=1 SV=5	DDX21	3	2	2	2		0.0089795	0.0139213	0.010443		0.00337086	0.00273778	0.0058758		1.61656	1.04542		0.120026	0.727247		0.375395	0.196661	0.562655
Q86T23	Homo sapiens	Putative ciliary rootlet coiled-coil protein-like 1 protein OS=Homo sapiens OX=9606 GN=CROCCP2 PE=5 SV=1	CROCCP2	11	1	0	3		0.205642	0.139546	0.168896		0.0166287	0.0254362	0.0412789		0.672091	0.806843		0.0196527	0.225899		0.0808625	0.182279	0.244404
P63010	Homo sapiens	AP-2 complex subunit beta OS=Homo sapiens OX=9606 GN=AP2B1 PE=1 SV=1	AP2B1	1	1	1	2		4.74102e-06	0.000536639	0.000322214		4.12342e-07	0.000128126	0.00030173		111.406	21.7102		0.0187973	0.20997		0.0869733	0.238757	0.936427
P31689	Homo sapiens	DnaJ homolog subfamily A member 1 OS=Homo sapiens OX=9606 GN=DNAJA1 PE=1 SV=2	DNAJA1	4	1	1	4		0.00484349	0.00379403	0.00305832		0.00102869	0.000460814	0.000273148		0.792039	0.639995		0.182124	0.0438931		0.212386	0.121458	0.0893129
P35869	Homo sapiens	Aryl hydrocarbon receptor OS=Homo sapiens OX=9606 GN=AHR PE=1 SV=2	AHR	1	1	1	6		5.31966	5.23795	4.53016		0.425755	1.33773	1.08732		0.965367	0.838122		0.924549	0.306578		0.0800342	0.255392	0.240017
Q8IWX8	Homo sapiens	Calcium homeostasis endoplasmic reticulum protein OS=Homo sapiens OX=9606 GN=CHERP PE=1 SV=3	CHERP	1	1	1	1		0.0227706	0.0259872	0.0242794		0.0103031	0.00703192	0.00749038		1.19078	1.10405		0.678256	0.847465		0.452474	0.270592	0.308507
Q9Y2L9	Homo sapiens	Leucine-rich repeat and calponin homology domain-containing protein 1 OS=Homo sapiens OX=9606 GN=LRCH1 PE=1 SV=3	LRCH1	1	1	0	7		0.297632	0.23995	0.158407		0.14997	0.0406148	0.110451		0.897666	0.457051		0.555219	0.2651		0.503878	0.169264	0.697265
P07384	Homo sapiens	Calpain-1 catalytic subunit OS=Homo sapiens OX=9606 GN=CAPN1 PE=1 SV=1	CAPN1	3	1	1	2		0.00156698	0.00661219	0.00803487		0.00269054	0.00577668	0.00185634		11.9761	83.2616		0.242182	0.0266044		1.71702	0.873641	0.231035
Q96C19	Homo sapiens	EF-hand domain-containing protein D2 OS=Homo sapiens OX=9606 GN=EFHD2 PE=1 SV=1	EFHD2	11	2	1	2		0.00409859	0.00107671	3.01143e-05		0.00373489	0.00181792	4.18504e-06		0.130817	0.0295179		0.276151	0.199827		0.911262	1.6884	0.138972
Q9BV73	Homo sapiens	Centrosome-associated protein CEP250 OS=Homo sapiens OX=9606 GN=CEP250 PE=1 SV=2	CEP250	1	2	2	2		0.459388	0.462416	0.55545		0.050818	0.0461064	0.157904		1.00731	1.18091		0.942739	0.372598		0.110621	0.0997075	0.284281
Q9UKX2	Homo sapiens	Myosin-2 OS=Homo sapiens OX=9606 GN=MYH2 PE=1 SV=1	MYH2	0	1	0	8		64.4962	51.9964	38.6194		12.1212	16.9516	33.1323		0.782376	0.327238		0.357517	0.272803		0.187936	0.326014	0.857921
Q9Y623	Homo sapiens	Myosin-4 OS=Homo sapiens OX=9606 GN=MYH4 PE=2 SV=2	MYH4	0	1	0	8		64.4962	51.9964	38.6194		12.1212	16.9516	33.1323		0.782376	0.327238		0.357517	0.272803		0.187936	0.326014	0.857921
P12882	Homo sapiens	Myosin-1 OS=Homo sapiens OX=9606 GN=MYH1 PE=1 SV=3	MYH1	0	1	0	8		64.4962	51.9964	38.6194		12.1212	16.9516	33.1323		0.782376	0.327238		0.357517	0.272803		0.187936	0.326014	0.857921
P13533	Homo sapiens	Myosin-6 OS=Homo sapiens OX=9606 GN=MYH6 PE=1 SV=5	MYH6	0	1	0	8		64.4962	51.9964	38.6194		12.1212	16.9516	33.1323		0.782376	0.327238		0.357517	0.272803		0.187936	0.326014	0.857921
Q9UKX3	Homo sapiens	Myosin-13 OS=Homo sapiens OX=9606 GN=MYH13 PE=2 SV=2	MYH13	0	1	0	8		64.4962	51.9964	38.6194		12.1212	16.9516	33.1323		0.782376	0.327238		0.357517	0.272803		0.187936	0.326014	0.857921
P13535	Homo sapiens	Myosin-8 OS=Homo sapiens OX=9606 GN=MYH8 PE=1 SV=3	MYH8	0	1	0	8		64.4962	51.9964	38.6194		12.1212	16.9516	33.1323		0.782376	0.327238		0.357517	0.272803		0.187936	0.326014	0.857921
P11055	Homo sapiens	Myosin-3 OS=Homo sapiens OX=9606 GN=MYH3 PE=1 SV=3	MYH3	0	1	0	8		64.4962	51.9964	38.6194		12.1212	16.9516	33.1323		0.782376	0.327238		0.357517	0.272803		0.187936	0.326014	0.857921
A7E2Y1	Homo sapiens	Myosin-7B OS=Homo sapiens OX=9606 GN=MYH7B PE=1 SV=4	MYH7B	0	1	0	8		64.4962	51.9964	38.6194		12.1212	16.9516	33.1323		0.782376	0.327238		0.357517	0.272803		0.187936	0.326014	0.857921
P12883	Homo sapiens	Myosin-7 OS=Homo sapiens OX=9606 GN=MYH7 PE=1 SV=5	MYH7	0	1	0	8		64.4962	51.9964	38.6194		12.1212	16.9516	33.1323		0.782376	0.327238		0.357517	0.272803		0.187936	0.326014	0.857921
Q13753	Homo sapiens	Laminin subunit gamma-2 OS=Homo sapiens OX=9606 GN=LAMC2 PE=1 SV=2	LAMC2	1	1	1	3		0.109695	0.114391	0.0508952		0.043642	0.0381539	0.0464656		1.07663	0.110533		0.895191	0.185365		0.397848	0.333539	0.912966
Q5SW79	Homo sapiens	Centrosomal protein of 170 kDa OS=Homo sapiens OX=9606 GN=CEP170 PE=1 SV=1	CEP170	1	1	1	3		0.337094	0.290749	0.276185		0.0531502	0.120554	0.0979518		0.822496	0.784994		0.575257	0.397419		0.157672	0.414631	0.354661
Q93008	Homo sapiens	Probable ubiquitin carboxyl-terminal hydrolase FAF-X OS=Homo sapiens OX=9606 GN=USP9X PE=1 SV=3	USP9X	1	2	0	3		1.78831	1.45461	1.70712		0.0576513	0.279211	0.563066		0.802811	0.914378		0.112557	0.826537		0.0322378	0.191949	0.329834
Q86VP6	Homo sapiens	Cullin-associated NEDD8-dissociated protein 1 OS=Homo sapiens OX=9606 GN=CAND1 PE=1 SV=2	CAND1	1	1	1	3		0.000833272	0.00100637	0.00138302		9.87643e-05	0.00010274	0.000509337		1.20895	1.57652		0.103206	0.140361		0.118526	0.10209	0.368278
Q9Y281	Homo sapiens	Cofilin-2 OS=Homo sapiens OX=9606 GN=CFL2 PE=1 SV=1	CFL2	7	1	0	2		0.00362762	0.0168401	0.0150613		0.00623712	0.00626847	0.00408055		81.5716	74.3582		0.060816	0.0565666		1.71934	0.372235	0.27093
P23528	Homo sapiens	Cofilin-1 OS=Homo sapiens OX=9606 GN=CFL1 PE=1 SV=3	CFL1	7	1	0	2		0.000104086	0.000439734	0.00036556		0.00017907	0.000146506	8.49793e-05		79.8343	67.4128		0.0658654	0.0843323		1.7204	0.333169	0.232463
Q14534	Homo sapiens	Squalene monooxygenase OS=Homo sapiens OX=9606 GN=SQLE PE=1 SV=3	SQLE	3	1	1	5		0.0174577	0.0313912	0.029856		0.00580332	0.0113499	0.00757279		1.77889	1.73064		0.131265	0.0875661		0.332422	0.361563	0.253644
P61088	Homo sapiens	Ubiquitin-conjugating enzyme E2 N OS=Homo sapiens OX=9606 GN=UBE2N PE=1 SV=1	UBE2N	7	1	0	4		0.00263083	0.00265951	0.00267713		0.00228285	0.00250469	0.00149984		0.935114	5.34181		0.989007	0.977985		0.86773	0.941786	0.560243
Q5JXB2	Homo sapiens	Putative ubiquitin-conjugating enzyme E2 N-like OS=Homo sapiens OX=9606 GN=UBE2NL PE=1 SV=1	UBE2NL	7	1	0	4		0.00422317	0.00457988	0.0043867		0.00365149	0.00434268	0.00247942		0.949021	5.32902		0.918531	0.951911		0.864633	0.948208	0.565212
P00505	Homo sapiens	Aspartate aminotransferase, mitochondrial OS=Homo sapiens OX=9606 GN=GOT2 PE=1 SV=3	GOT2	3	1	1	7		0.0059827	0.00554855	0.00699553		0.000295463	0.000574622	0.000562394		0.924826	1.16781		0.309192	0.0507756		0.0493862	0.103563	0.0803932
Q8TED0	Homo sapiens	U3 small nucleolar RNA-associated protein 15 homolog OS=Homo sapiens OX=9606 GN=UTP15 PE=1 SV=3	UTP15	4	2	2	2		0.117997	0.149687	0.17156		0.0129638	0.0529572	0.00330449		1.22509	1.45957		0.371012	0.00227046		0.109866	0.353787	0.0192614
Q9UQM7	Homo sapiens	Calcium/calmodulin-dependent protein kinase type II subunit alpha OS=Homo sapiens OX=9606 GN=CAMK2A PE=1 SV=2	CAMK2A	5	2	0	2		175.242	119.556	70.6649		29.8058	18.6057	64.6718		0.68308	0.0621264		0.0516368	0.0637336		0.170084	0.155623	0.915189
Q13554	Homo sapiens	Calcium/calmodulin-dependent protein kinase type II subunit beta OS=Homo sapiens OX=9606 GN=CAMK2B PE=1 SV=3	CAMK2B	3	2	0	2		0.0783918	0.0576121	0.0569366		0.00472878	0.00819633	0.014252		0.730579	0.710441		0.0190456	0.0685934		0.0603224	0.142268	0.250314
P61006	Homo sapiens	Ras-related protein Rab-8A OS=Homo sapiens OX=9606 GN=RAB8A PE=1 SV=1	RAB8A	5	1	0	1		0.0229605	0.0304524	0.00906522		0.00490581	0.0105717	0.0156841		1.2983	0.00613318		0.327923	0.216903		0.213663	0.347155	1.73013
P59190	Homo sapiens	Ras-related protein Rab-15 OS=Homo sapiens OX=9606 GN=RAB15 PE=1 SV=1	RAB15	5	1	0	1		0.0315921	0.0427945	0.0122588		0.00678486	0.0135375	0.0212086		1.33542	0.00616414		0.269307	0.207061		0.214764	0.316337	1.73007
Q92930	Homo sapiens	Ras-related protein Rab-8B OS=Homo sapiens OX=9606 GN=RAB8B PE=1 SV=2	RAB8B	5	1	0	1		3.71471	5.42487	1.49216		0.171529	3.19277	2.58114		1.28692	0.00690064		0.45155	0.274078		0.0461755	0.588542	1.7298
Q92928	Homo sapiens	Putative Ras-related protein Rab-1C OS=Homo sapiens OX=9606 GN=RAB1C PE=5 SV=2	RAB1C	5	1	0	1		0.029097	0.0307719	0.0109172		0.00848813	0.0124961	0.0188916		1.02943	0.00528205		0.857062	0.203054		0.291719	0.406089	1.73045
P51153	Homo sapiens	Ras-related protein Rab-13 OS=Homo sapiens OX=9606 GN=RAB13 PE=1 SV=1	RAB13	5	1	0	1		1.8999	2.153	0.648027		0.715277	1.16598	1.12134		1.07729	0.00502094		0.764645	0.178382		0.376482	0.541559	1.73039
O95985	Homo sapiens	DNA topoisomerase 3-beta-1 OS=Homo sapiens OX=9606 GN=TOP3B PE=1 SV=1	TOP3B	2	2	2	4		1.76755	1.8229	0.998795		1.07703	0.461964	0.58543		1.15398	0.569452		0.938731	0.33847		0.609337	0.253422	0.586137
P55769	Homo sapiens	NHP2-like protein 1 OS=Homo sapiens OX=9606 GN=SNU13 PE=1 SV=3	SNU13	9	1	1	1		0.0081832	0.0150804	0.0169698		0.00842697	0.00452453	0.00379057		9.20615	10.5352		0.279775	0.174901		1.02979	0.300028	0.223372
Q8WXG1	Homo sapiens	Radical S-adenosyl methionine domain-containing protein 2 OS=Homo sapiens OX=9606 GN=RSAD2 PE=1 SV=1	RSAD2	3	1	1	2		0.782786	0.487521	0.183444		0.146311	0.217752	0.0367288		0.589335	0.233503		0.123038	0.0023367		0.18691	0.446652	0.200218
P20930	Homo sapiens	Filaggrin OS=Homo sapiens OX=9606 GN=FLG PE=1 SV=3	FLG	0	1	1	3		0.0378879	0.062644	0.0517311		0.00496327	0.0292711	0.0096858		1.54061	1.35804		0.222163	0.0923337		0.130999	0.467262	0.187234
Q9Y3D0	Homo sapiens	Cytosolic iron-sulfur assembly component 2B OS=Homo sapiens OX=9606 GN=CIAO2B PE=1 SV=1	CIAO2B	13	1	1	1		0.22275	0.271991	0.246372		0.0902104	0.0885312	0.111249		1.23287	1.09103		0.536813	0.789321		0.404984	0.325493	0.451549
Q96S15	Homo sapiens	GATOR complex protein WDR24 OS=Homo sapiens OX=9606 GN=WDR24 PE=1 SV=2	WDR24	2	1	1	1		0.100146	0.132707	0.111876		0.0218794	0.012896	0.0176803		1.34083	1.12511		0.0905506	0.510109		0.218474	0.0971761	0.158034
Q9P0M6	Homo sapiens	Core histone macro-H2A.2 OS=Homo sapiens OX=9606 GN=H2AFY2 PE=1 SV=3	H2AFY2	5	1	0	1		0.0275183	0.0276328	0.000230678		0.03119	0.0243722	2.70389e-05		1.03615	0.0351255		0.996245	0.268918		1.13343	0.882004	0.117215
Q8IVG5	Homo sapiens	Sterile alpha motif domain-containing protein 9-like OS=Homo sapiens OX=9606 GN=SAMD9L PE=1 SV=2	SAMD9L	1	1	1	4		0.00211771	0.00396735	0.00519828		0.000283005	0.000452247	0.00265349		1.8768	2.27604		0.0038706	0.180731		0.133637	0.113992	0.510455
P10398	Homo sapiens	Serine/threonine-protein kinase A-Raf OS=Homo sapiens OX=9606 GN=ARAF PE=1 SV=2	ARAF	2	1	0	3		0.925211	0.747922	0.621626		0.244668	0.18144	0.215153		0.811125	0.658051		0.370433	0.18185		0.264446	0.242592	0.346113
Q8N1A0	Homo sapiens	Keratin-like protein KRT222 OS=Homo sapiens OX=9606 GN=KRT222 PE=2 SV=1	KRT222	3	1	0	18		3.59223	3.75799	3.8145		0.627571	0.844903	0.136981		1.03982	1.07179		0.798515	0.581243		0.174703	0.224829	0.0359108
P57088	Homo sapiens	Transmembrane protein 33 OS=Homo sapiens OX=9606 GN=TMEM33 PE=1 SV=2	TMEM33	5	1	1	6		0.0137577	0.0183028	0.0232413		0.0161425	0.00443762	0.0066442		9.55411	12.0253		0.66268	0.399994		1.17334	0.242455	0.285879
Q9Y262	Homo sapiens	Eukaryotic translation initiation factor 3 subunit L OS=Homo sapiens OX=9606 GN=EIF3L PE=1 SV=1	EIF3L	2	1	1	3		0.000404075	0.00147145	0.00165811		0.000690555	0.000324647	0.000667347		44.3099	48.3117		0.0725428	0.0865087		1.70898	0.22063	0.402475
Q9BVK6	Homo sapiens	Transmembrane emp24 domain-containing protein 9 OS=Homo sapiens OX=9606 GN=TMED9 PE=1 SV=2	TMED9	5	1	1	1		0.0272524	0.0205396	0.0185389		0.00171623	0.00496031	0.00311402		0.740854	0.675078		0.0911007	0.0132146		0.0629752	0.2415	0.167973
Q15286	Homo sapiens	Ras-related protein Rab-35 OS=Homo sapiens OX=9606 GN=RAB35 PE=1 SV=1	RAB35	5	1	0	2		0.249677	0.324999	0.117835		0.0768747	0.155373	0.203903		1.24298	0.00675991		0.493562	0.353816		0.307897	0.478072	1.73041
O75526	Homo sapiens	RNA-binding motif protein, X-linked-like-2 OS=Homo sapiens OX=9606 GN=RBMXL2 PE=1 SV=3	RBMXL2	4	1	0	6		0.0597512	0.0658906	0.0702915		0.0116928	0.00452763	0.000691442		1.11651	1.19297		0.444165	0.258582		0.195691	0.0687143	0.00983679
Q8N7X1	Homo sapiens	RNA-binding motif protein, X-linked-like-3 OS=Homo sapiens OX=9606 GN=RBMXL3 PE=2 SV=2	RBMXL3	1	1	0	6		0.129855	0.146985	0.162435		0.0232171	0.00860859	0.00933771		1.14376	1.2641		0.296978	0.0871656		0.178792	0.0585677	0.0574859
P62318	Homo sapiens	Small nuclear ribonucleoprotein Sm D3 OS=Homo sapiens OX=9606 GN=SNRPD3 PE=1 SV=1	SNRPD3	8	1	1	2		0.00770731	0.00875564	0.0111847		0.00113654	0.000640814	0.00361333		1.14221	1.40411		0.23642	0.187018		0.147463	0.0731887	0.323059
O15075	Homo sapiens	Serine/threonine-protein kinase DCLK1 OS=Homo sapiens OX=9606 GN=DCLK1 PE=1 SV=2	DCLK1	2	1	1	5		0.0223612	0.0220747	0.0148338		0.00147586	0.00276092	0.0130878		0.983677	0.134722		0.881745	0.424334		0.066001	0.125072	0.882299
Q8IUE6	Homo sapiens	Histone H2A type 2-B OS=Homo sapiens OX=9606 GN=HIST2H2AB PE=1 SV=3	HIST2H2AB	7	1	0	9		4.58819	5.67769	5.4559		1.21778	0.830814	1.05708		1.2567	1.20086		0.269716	0.404098		0.265417	0.14633	0.193749
P35326	Homo sapiens	Small proline-rich protein 2A OS=Homo sapiens OX=9606 GN=SPRR2A PE=1 SV=1	SPRR2A	25	1	0	3		0.0668819	0.0579125	0.0590287		0.0174677	0.0207842	0.0300565		0.841276	0.835323		0.5978	0.715541		0.261172	0.35889	0.509184
P22531	Homo sapiens	Small proline-rich protein 2E OS=Homo sapiens OX=9606 GN=SPRR2E PE=2 SV=2	SPRR2E	25	1	0	3		0.0668819	0.0579125	0.0590287		0.0174677	0.0207842	0.0300565		0.841276	0.835323		0.5978	0.715541		0.261172	0.35889	0.509184
P35325	Homo sapiens	Small proline-rich protein 2B OS=Homo sapiens OX=9606 GN=SPRR2B PE=2 SV=1	SPRR2B	25	1	0	3		0.0668819	0.0579125	0.0590287		0.0174677	0.0207842	0.0300565		0.841276	0.835323		0.5978	0.715541		0.261172	0.35889	0.509184
Q96RM1	Homo sapiens	Small proline-rich protein 2F OS=Homo sapiens OX=9606 GN=SPRR2F PE=3 SV=1	SPRR2F	13	1	0	3		0.0668819	0.0579125	0.0590287		0.0174677	0.0207842	0.0300565		0.841276	0.835323		0.5978	0.715541		0.261172	0.35889	0.509184
P22532	Homo sapiens	Small proline-rich protein 2D OS=Homo sapiens OX=9606 GN=SPRR2D PE=2 SV=2	SPRR2D	13	1	0	3		0.0668819	0.0579125	0.0590287		0.0174677	0.0207842	0.0300565		0.841276	0.835323		0.5978	0.715541		0.261172	0.35889	0.509184
Q9BYE4	Homo sapiens	Small proline-rich protein 2G OS=Homo sapiens OX=9606 GN=SPRR2G PE=3 SV=1	SPRR2G	12	1	0	3		0.0668819	0.0579125	0.0590287		0.0174677	0.0207842	0.0300565		0.841276	0.835323		0.5978	0.715541		0.261172	0.35889	0.509184
P62745	Homo sapiens	Rho-related GTP-binding protein RhoB OS=Homo sapiens OX=9606 GN=RHOB PE=1 SV=1	RHOB	5	1	0	1		0.117255	0.145202	0.122891		0.0646707	0.0416001	0.11075		1.38708	0.270409		0.563183	0.942978		0.551539	0.286498	0.9012
Q96RL7	Homo sapiens	Vacuolar protein sorting-associated protein 13A OS=Homo sapiens OX=9606 GN=VPS13A PE=1 SV=2	VPS13A	1	1	1	3		0.0983524	0.363068	0.500578		0.0921056	0.316586	0.0656295		2.62933	22.9996		0.236714	0.0035247		0.936486	0.871974	0.131107
Q86XJ1	Homo sapiens	GAS2-like protein 3 OS=Homo sapiens OX=9606 GN=GAS2L3 PE=1 SV=1	GAS2L3	1	1	1	3		0.13268	0.0955213	0.0569517		0.0453851	0.0432056	0.0490947		0.703789	0.0977504		0.36242	0.121301		0.342065	0.452314	0.862041
Q99569	Homo sapiens	Plakophilin-4 OS=Homo sapiens OX=9606 GN=PKP4 PE=1 SV=2	PKP4	1	1	1	3		0.233626	0.218158	0.187437		0.0372406	0.0547834	0.0222712		0.920191	0.805643		0.706576	0.139		0.159403	0.251118	0.11882
Q96P70	Homo sapiens	Importin-9 OS=Homo sapiens OX=9606 GN=IPO9 PE=1 SV=3	IPO9	1	1	1	2		0.0108326	5.06741e-05	0.0102594		0.00971744	9.17544e-06	0.00938072		0.0202386	0.938728		0.194575	0.944926		0.897052	0.181068	0.914356
Q15678	Homo sapiens	Tyrosine-protein phosphatase non-receptor type 14 OS=Homo sapiens OX=9606 GN=PTPN14 PE=1 SV=2	PTPN14	1	1	1	4		0.0671481	0.0476127	0.041384		0.0161913	0.0130007	0.00530118		0.704948	0.624238		0.178538	0.0588436		0.241128	0.273051	0.128098
Q5TA50	Homo sapiens	Ceramide-1-phosphate transfer protein OS=Homo sapiens OX=9606 GN=CPTP PE=1 SV=1	CPTP	6	1	1	7		0.177149	0.169398	0.234433		0.00865263	0.0625379	0.0900168		0.908349	1.26235		0.850659	0.385252		0.0488438	0.369178	0.383976
P17026	Homo sapiens	Zinc finger protein 22 OS=Homo sapiens OX=9606 GN=ZNF22 PE=1 SV=3	ZNF22	4	1	1	2		0.0492153	0.0301652	0.0140865		0.010326	0.00496862	0.0130677		0.616501	0.094037		0.0450396	0.0217092		0.209812	0.164714	0.927673
Q9UID3	Homo sapiens	Vacuolar protein sorting-associated protein 51 homolog OS=Homo sapiens OX=9606 GN=VPS51 PE=1 SV=2	VPS51	1	1	1	3		0.1153	0.116321	0.149498		0.0136301	0.0170934	0.057016		1.00612	1.24627		0.939397	0.369449		0.118215	0.146951	0.381383
Q53EZ4	Homo sapiens	Centrosomal protein of 55 kDa OS=Homo sapiens OX=9606 GN=CEP55 PE=1 SV=3	CEP55	2	1	1	6		0.620794	0.747344	1.054		0.0783225	0.0530666	0.547701		1.20839	1.56808		0.0814171	0.303395		0.126165	0.0710069	0.519641
P60174	Homo sapiens	Triosephosphate isomerase OS=Homo sapiens OX=9606 GN=TPI1 PE=1 SV=3	TPI1	3	1	1	1		9.11468e-05	0.000324003	0.000321627		0.000155559	4.59837e-05	4.77567e-05		41.1467	40.8091		0.0677491	0.0701996		1.70669	0.141924	0.148485
Q96DU9	Homo sapiens	Polyadenylate-binding protein 5 OS=Homo sapiens OX=9606 GN=PABPC5 PE=2 SV=1	PABPC5	2	1	0	8		3.37499	3.18143	3.67083		0.410771	0.402343	0.930979		0.942063	1.06793		0.591134	0.641041		0.12171	0.126466	0.253616
P35251	Homo sapiens	Replication factor C subunit 1 OS=Homo sapiens OX=9606 GN=RFC1 PE=1 SV=4	RFC1	1	1	1	1		0.0714803	0.0694635	0.031392		0.0704893	0.0247337	0.0525412		3.82511	0.261632		0.964945	0.473838		0.986136	0.356068	1.67371
Q6NUK4	Homo sapiens	Receptor expression-enhancing protein 3 OS=Homo sapiens OX=9606 GN=REEP3 PE=1 SV=1	REEP3	4	1	1	8		0.334514	0.23101	0.289395		0.0361237	0.00887703	0.0382294		0.692844	0.863043		0.0085266	0.211519		0.107989	0.0384271	0.132101
P42025	Homo sapiens	Beta-centractin OS=Homo sapiens OX=9606 GN=ACTR1B PE=1 SV=1	ACTR1B	3	1	0	1		0.663178	0.534683	0.579851		0.157803	0.0629952	0.183177		0.817401	0.863785		0.260411	0.582695		0.237951	0.117818	0.315903
O00429	Homo sapiens	Dynamin-1-like protein OS=Homo sapiens OX=9606 GN=DNM1L PE=1 SV=2	DNM1L	1	1	1	1		1.65135e-05	0.000897674	0.00162768		1.82217e-06	0.00152664	0.00278347		5.4024	7.67857		0.422756	0.421662		0.110344	1.70066	1.71008
Q92522	Homo sapiens	Histone H1x OS=Homo sapiens OX=9606 GN=H1FX PE=1 SV=1	H1FX	5	1	1	2		0.400489	0.442713	0.460859		0.0291977	0.0338989	0.0280315		1.10514	1.15133		0.177461	0.0611068		0.0729053	0.076571	0.0608245
Q9P1U1	Homo sapiens	Actin-related protein 3B OS=Homo sapiens OX=9606 GN=ACTR3B PE=2 SV=1	ACTR3B	2	1	0	6		1650.38	1108.25	647.135		1515.27	346.119	432.62		5.6333	2.70471		0.578346	0.332034		0.918131	0.312311	0.668516
Q15369	Homo sapiens	Elongin-C OS=Homo sapiens OX=9606 GN=ELOC PE=1 SV=1	ELOC	11	1	1	2		0.0172531	0.0243214	0.0207488		0.0149999	0.000407322	0.00479241		9.76587	8.18823		0.500175	0.720173		0.869404	0.0167474	0.230972
P34932	Homo sapiens	Heat shock 70 kDa protein 4 OS=Homo sapiens OX=9606 GN=HSPA4 PE=1 SV=4	HSPA4	2	1	1	1		0.00112553	0.00143673	0.00174252		0.000228929	0.000697965	6.68116e-05		1.20468	1.57108		0.503758	0.01098		0.203397	0.485801	0.0383419
Q6DN03	Homo sapiens	Putative histone H2B type 2-C OS=Homo sapiens OX=9606 GN=HIST2H2BC PE=5 SV=3	HIST2H2BC	5	1	0	9		0.0242435	0.0310463	0.0248248		0.0111052	0.00664377	0.0110644		1.34626	1.02857		0.414056	0.951868		0.458068	0.213996	0.445697
Q6DRA6	Homo sapiens	Putative histone H2B type 2-D OS=Homo sapiens OX=9606 GN=HIST2H2BD PE=5 SV=3	HIST2H2BD	5	1	0	9		0.0242435	0.0310463	0.0248248		0.0111052	0.00664377	0.0110644		1.34626	1.02857		0.414056	0.951868		0.458068	0.213996	0.445697
Q96AG4	Homo sapiens	Leucine-rich repeat-containing protein 59 OS=Homo sapiens OX=9606 GN=LRRC59 PE=1 SV=1	LRRC59	4	1	1	3		0.00254092	0.00288146	0.00508592		0.000739154	0.00249864	0.000530793		0.196178	2.06076		0.832011	0.00837529		0.290901	0.867144	0.104365
Q96L58	Homo sapiens	Beta-1,3-galactosyltransferase 6 OS=Homo sapiens OX=9606 GN=B3GALT6 PE=1 SV=2	B3GALT6	3	1	1	4		1.02595	1.13849	1.75596		0.222978	0.369349	0.631221		1.08492	1.6615		0.674808	0.131941		0.217339	0.324419	0.359474
Q9Y6X3	Homo sapiens	MAU2 chromatid cohesion factor homolog OS=Homo sapiens OX=9606 GN=MAU2 PE=1 SV=2	MAU2	2	1	1	1		0.467805	0.30396	0.273516		0.0965442	0.0792078	0.246443		0.645642	0.160069		0.0854904	0.27248		0.206377	0.260586	0.901017
Q14980	Homo sapiens	Nuclear mitotic apparatus protein 1 OS=Homo sapiens OX=9606 GN=NUMA1 PE=1 SV=2	NUMA1	1	1	1	1		0.00369884	0.00618495	0.00480722		0.00320007	0.00236688	0.00128557		7.47129	5.96387		0.340181	0.607424		0.865155	0.382684	0.267425
Q03135	Homo sapiens	Caveolin-1 OS=Homo sapiens OX=9606 GN=CAV1 PE=1 SV=4	CAV1	4	1	1	9		0.00575525	0.00547075	0.00408842		0.00044544	0.00149201	0.000801105		0.928752	0.702861		0.76748	0.0345255		0.0773972	0.272725	0.195945
Q58FG1	Homo sapiens	Putative heat shock protein HSP 90-alpha A4 OS=Homo sapiens OX=9606 GN=HSP90AA4P PE=5 SV=1	HSP90AA4P	3	1	0	3		0.553711	0.585044	0.442584		0.134199	0.106954	0.175064		1.06544	0.771222		0.767625	0.432139		0.242363	0.182813	0.395549
Q9H9S5	Homo sapiens	Fukutin-related protein OS=Homo sapiens OX=9606 GN=FKRP PE=1 SV=1	FKRP	2	1	1	5		0.0739303	0.05868	0.069771		0.0156919	0.0131564	0.021183		0.791616	0.929156		0.266603	0.79817		0.212252	0.224206	0.303608
P81605	Homo sapiens	Dermcidin OS=Homo sapiens OX=9606 GN=DCD PE=1 SV=2	DCD	10	1	1	1		0.961461	0.721771	1.11753		0.64568	0.226962	0.955168		0.858411	1.09427		0.576865	0.826142		0.671561	0.314451	0.854716
O95758	Homo sapiens	Polypyrimidine tract-binding protein 3 OS=Homo sapiens OX=9606 GN=PTBP3 PE=1 SV=2	PTBP3	2	1	0	1		0.324046	0.347499	0.261447		0.0887012	0.123618	0.0950629		1.05361	0.793947		0.802678	0.451232		0.27373	0.355737	0.363603
Q99805	Homo sapiens	Transmembrane 9 superfamily member 2 OS=Homo sapiens OX=9606 GN=TM9SF2 PE=1 SV=1	TM9SF2	1	1	1	3		0.0186933	0.0207629	0.0266412		0.00349203	0.00149307	0.00940407		1.12113	1.38671		0.398699	0.241895		0.186806	0.0719108	0.352989
Q9NZR1	Homo sapiens	Tropomodulin-2 OS=Homo sapiens OX=9606 GN=TMOD2 PE=1 SV=1	TMOD2	3	1	0	5		9.92256	6.4852	3.47294		2.34774	2.9541	2.88376		0.608014	0.192959		0.189748	0.0397803		0.236606	0.455514	0.830351
Q9HBD1	Homo sapiens	Roquin-2 OS=Homo sapiens OX=9606 GN=RC3H2 PE=1 SV=2	RC3H2	1	1	0	1		0.794348	1.18981	0.540889		0.182281	0.267444	0.464859		1.50081	0.181568		0.101764	0.428938		0.229473	0.224779	0.859436
Q5TC82	Homo sapiens	Roquin-1 OS=Homo sapiens OX=9606 GN=RC3H1 PE=1 SV=1	RC3H1	1	1	0	1		0.557902	0.891404	0.417347		0.162651	0.348875	0.359686		1.56748	0.196808		0.20784	0.570795		0.291541	0.391377	0.86184
Q8NF50	Homo sapiens	Dedicator of cytokinesis protein 8 OS=Homo sapiens OX=9606 GN=DOCK8 PE=1 SV=3	DOCK8	1	1	0	1		0.214448	0.150503	0.141965		0.185705	0.0206951	0.131322		5.62525	0.871634		0.612172	0.610358		0.865971	0.137506	0.925028
A9Z1Z3	Homo sapiens	Fer-1-like protein 4 OS=Homo sapiens OX=9606 GN=FER1L4 PE=2 SV=1	FER1L4	1	1	1	2		14.3311	10.4849	12.7939		1.16188	0.778361	2.17639		0.731918	0.886357		0.00888216	0.341226		0.0810736	0.0742361	0.170112
Q9NRF8	Homo sapiens	CTP synthase 2 OS=Homo sapiens OX=9606 GN=CTPS2 PE=1 SV=1	CTPS2	2	1	0	4		0.286837	0.318972	0.502935		0.0929094	0.209667	0.296023		1.00278	1.60432		0.820174	0.294141		0.32391	0.65732	0.588591
O43709	Homo sapiens	Probable 18S rRNA (guanine-N(7))-methyltransferase OS=Homo sapiens OX=9606 GN=BUD23 PE=1 SV=2	BUD23	4	1	1	2		0.128188	0.141952	0.265847		0.0402187	0.0670426	0.133924		1.0584	1.94669		0.775628	0.163371		0.313748	0.472291	0.503765
Q9NRN5	Homo sapiens	Olfactomedin-like protein 3 OS=Homo sapiens OX=9606 GN=OLFML3 PE=2 SV=1	OLFML3	4	1	1	2		0.0416524	0.0182154	0.0210755		0.0359484	0.0311708	0.0361213		0.150929	0.159329		0.441644	0.522859		0.863056	1.71123	1.7139
Q9UNQ2	Homo sapiens	Probable dimethyladenosine transferase OS=Homo sapiens OX=9606 GN=DIMT1 PE=1 SV=1	DIMT1	3	1	1	1		0.0610412	0.0818446	0.131287		0.0559766	0.0783255	0.0367261		1.48979	12.7011		0.727193	0.143318		0.91703	0.957003	0.279738
Q6YHU6	Homo sapiens	Thyroid adenoma-associated protein OS=Homo sapiens OX=9606 GN=THADA PE=1 SV=1	THADA	1	1	1	1		172.852	12.0425	10.672		270.774	4.65006	10.8979		0.242903	0.0334497		0.411785	0.40853		1.56651	0.386137	1.02116
Q9UJN7	Homo sapiens	Zinc finger protein 391 OS=Homo sapiens OX=9606 GN=ZNF391 PE=2 SV=2	ZNF391	4	1	0	1		2.09531	1.1111	1.37976		0.656611	0.476381	0.244531		0.513756	0.67566		0.103488	0.151644		0.313371	0.428745	0.177227
Q96JF6	Homo sapiens	Zinc finger protein 594 OS=Homo sapiens OX=9606 GN=ZNF594 PE=2 SV=3	ZNF594	2	1	0	1		0.0309173	0.0237011	0.0286083		0.00482067	0.00438452	0.00951144		0.764582	0.901283		0.127554	0.726653		0.155921	0.184992	0.332472
B7Z6K7	Homo sapiens	Zinc finger protein 814 OS=Homo sapiens OX=9606 GN=ZNF814 PE=1 SV=2	ZNF814	2	1	0	1		0.0309173	0.0237011	0.0286083		0.00482067	0.00438452	0.00951144		0.764582	0.901283		0.127554	0.726653		0.155921	0.184992	0.332472
Q86T29	Homo sapiens	Zinc finger protein 605 OS=Homo sapiens OX=9606 GN=ZNF605 PE=2 SV=1	ZNF605	2	1	0	1		0.0309173	0.0237011	0.0286083		0.00482067	0.00438452	0.00951144		0.764582	0.901283		0.127554	0.726653		0.155921	0.184992	0.332472
Q9P0L1	Homo sapiens	Zinc finger protein with KRAB and SCAN domains 7 OS=Homo sapiens OX=9606 GN=ZKSCAN7 PE=1 SV=2	ZKSCAN7	2	1	0	1		2.09531	1.1111	1.37976		0.656611	0.476381	0.244531		0.513756	0.67566		0.103488	0.151644		0.313371	0.428745	0.177227
Q96NL3	Homo sapiens	Zinc finger protein 599 OS=Homo sapiens OX=9606 GN=ZNF599 PE=1 SV=1	ZNF599	3	1	0	1		0.0309173	0.0237011	0.0286083		0.00482067	0.00438452	0.00951144		0.764582	0.901283		0.127554	0.726653		0.155921	0.184992	0.332472
P0CG31	Homo sapiens	Putative zinc finger protein 286B OS=Homo sapiens OX=9606 GN=ZNF286B PE=5 SV=1	ZNF286B	3	1	0	1		2.09531	1.1111	1.37976		0.656611	0.476381	0.244531		0.513756	0.67566		0.103488	0.151644		0.313371	0.428745	0.177227
Q9Y2H8	Homo sapiens	Zinc finger protein 510 OS=Homo sapiens OX=9606 GN=ZNF510 PE=2 SV=1	ZNF510	2	1	0	1		0.0309173	0.0237011	0.0286083		0.00482067	0.00438452	0.00951144		0.764582	0.901283		0.127554	0.726653		0.155921	0.184992	0.332472
Q3ZCX4	Homo sapiens	Zinc finger protein 568 OS=Homo sapiens OX=9606 GN=ZNF568 PE=2 SV=2	ZNF568	2	1	0	1		0.0309173	0.0237011	0.0286083		0.00482067	0.00438452	0.00951144		0.764582	0.901283		0.127554	0.726653		0.155921	0.184992	0.332472
P52740	Homo sapiens	Zinc finger protein 132 OS=Homo sapiens OX=9606 GN=ZNF132 PE=2 SV=2	ZNF132	2	1	0	1		0.0309173	0.0237011	0.0286083		0.00482067	0.00438452	0.00951144		0.764582	0.901283		0.127554	0.726653		0.155921	0.184992	0.332472
Q6P2D0	Homo sapiens	Zinc finger protein 1 homolog OS=Homo sapiens OX=9606 GN=ZFP1 PE=1 SV=2	ZFP1	4	1	0	1		0.0309173	0.0237011	0.0286083		0.00482067	0.00438452	0.00951144		0.764582	0.901283		0.127554	0.726653		0.155921	0.184992	0.332472
Q8NB42	Homo sapiens	Zinc finger protein 527 OS=Homo sapiens OX=9606 GN=ZNF527 PE=2 SV=2	ZNF527	2	1	0	1		0.0309173	0.0237011	0.0286083		0.00482067	0.00438452	0.00951144		0.764582	0.901283		0.127554	0.726653		0.155921	0.184992	0.332472
P17029	Homo sapiens	Zinc finger protein with KRAB and SCAN domains 1 OS=Homo sapiens OX=9606 GN=ZKSCAN1 PE=1 SV=3	ZKSCAN1	5	1	0	1		0.0309173	0.0237011	0.0286083		0.00482067	0.00438452	0.00951144		0.764582	0.901283		0.127554	0.726653		0.155921	0.184992	0.332472
P51814	Homo sapiens	Zinc finger protein 41 OS=Homo sapiens OX=9606 GN=ZNF41 PE=1 SV=2	ZNF41	2	1	0	1		2.09531	1.1111	1.37976		0.656611	0.476381	0.244531		0.513756	0.67566		0.103488	0.151644		0.313371	0.428745	0.177227
Q08ER8	Homo sapiens	Zinc finger protein 543 OS=Homo sapiens OX=9606 GN=ZNF543 PE=1 SV=3	ZNF543	5	1	0	1		0.0309173	0.0237011	0.0286083		0.00482067	0.00438452	0.00951144		0.764582	0.901283		0.127554	0.726653		0.155921	0.184992	0.332472
O75340	Homo sapiens	Programmed cell death protein 6 OS=Homo sapiens OX=9606 GN=PDCD6 PE=1 SV=1	PDCD6	6	1	1	1		0.0173013	0.0294951	0.0209602		0.0153385	0.0062659	0.0213035		9.79632	1.17539		0.271432	0.821105		0.886548	0.212439	1.01638
Q6P158	Homo sapiens	Putative ATP-dependent RNA helicase DHX57 OS=Homo sapiens OX=9606 GN=DHX57 PE=1 SV=2	DHX57	1	1	0	3		1.78212	1.63989	1.71512		0.16147	0.444272	0.178197		0.90035	0.961787		0.629786	0.65463		0.0906056	0.270916	0.103897
Q9H269	Homo sapiens	Vacuolar protein sorting-associated protein 16 homolog OS=Homo sapiens OX=9606 GN=VPS16 PE=1 SV=2	VPS16	1	1	1	2		0.0562742	0.0833983	0.116019		0.00681404	0.012854	0.0405601		1.47779	1.98223		0.0319986	0.065632		0.121087	0.154128	0.349598
Q9H6S0	Homo sapiens	3'-5' RNA helicase YTHDC2 OS=Homo sapiens OX=9606 GN=YTHDC2 PE=1 SV=2	YTHDC2	1	1	1	1		0.25496	0.282292	0.392543		0.0209694	0.00612158	0.104398		1.10947	1.5028		0.096111	0.0888259		0.0822458	0.0216852	0.265952
Q9H0H5	Homo sapiens	Rac GTPase-activating protein 1 OS=Homo sapiens OX=9606 GN=RACGAP1 PE=1 SV=1	RACGAP1	3	1	1	1		0.314611	0.000659163	0.00127368		0.101036	3.49257e-05	0.000443188		0.0021617	0.00402903		0.0328317	0.0329522		0.321144	0.052985	0.347959
O75874	Homo sapiens	Isocitrate dehydrogenase [NADP] cytoplasmic OS=Homo sapiens OX=9606 GN=IDH1 PE=1 SV=2	IDH1	2	1	0	3		0.00295744	0.00430559	0.00468192		0.000148635	0.0006011	0.00101822		1.44808	1.55738		0.0195864	0.0962424		0.0502579	0.139609	0.21748
P48735	Homo sapiens	Isocitrate dehydrogenase [NADP], mitochondrial OS=Homo sapiens OX=9606 GN=IDH2 PE=1 SV=2	IDH2	2	1	0	3		0.00285548	0.0036384	0.00403299		0.000303821	0.000719981	0.000387459		1.26209	1.41335		0.157705	0.0143509		0.106399	0.197884	0.0960723
Q9BX70	Homo sapiens	BTB/POZ domain-containing protein 2 OS=Homo sapiens OX=9606 GN=BTBD2 PE=1 SV=1	BTBD2	3	1	1	1		0.0404903	0.0450547	0.051302		0.0449697	0.0206798	0.0117239		5.02752	6.13279		0.88084	0.70759		1.11063	0.458994	0.228526
O43823	Homo sapiens	A-kinase anchor protein 8 OS=Homo sapiens OX=9606 GN=AKAP8 PE=1 SV=1	AKAP8	2	1	1	4		2.35041	1.90352	1.64014		1.46721	1.04532	0.906228		0.825239	0.719005		0.689575	0.515026		0.624238	0.549152	0.552533
P49590	Homo sapiens	Probable histidine--tRNA ligase, mitochondrial OS=Homo sapiens OX=9606 GN=HARS2 PE=1 SV=1	HARS2	2	1	0	7		492.457	512.215	486.511		118.688	153.902	81.0396		1.02888	0.999802		0.868786	0.946314		0.241013	0.300464	0.166573
P12081	Homo sapiens	Histidine--tRNA ligase, cytoplasmic OS=Homo sapiens OX=9606 GN=HARS PE=1 SV=2	HARS	2	1	0	7		7.01714	7.07689	8.1663		0.607608	0.196102	1.61426		1.01072	1.15097		0.879097	0.312766		0.0865891	0.0277102	0.197674
Q9H9A5	Homo sapiens	CCR4-NOT transcription complex subunit 10 OS=Homo sapiens OX=9606 GN=CNOT10 PE=1 SV=1	CNOT10	1	1	1	1		0.0183409	0.0212508	0.0211064		0.00387131	0.00435527	0.00923683		1.15892	1.08064		0.435864	0.657418		0.211075	0.204946	0.437631
P11441	Homo sapiens	Ubiquitin-like protein 4A OS=Homo sapiens OX=9606 GN=UBL4A PE=1 SV=1	UBL4A	6	1	1	3		0.215829	0.334055	0.341699		0.0321375	0.0423361	0.0929561		1.55105	1.55592		0.0182624	0.0909554		0.148903	0.126734	0.272041
A6NKH3	Homo sapiens	Putative 60S ribosomal protein L37a-like protein OS=Homo sapiens OX=9606 GN=RPL37AP8 PE=5 SV=2	RPL37AP8	9	1	0	12		7.54118	9.10301	11.5653		1.68388	1.79937	4.13505		1.21203	1.50021		0.333972	0.193522		0.223291	0.197667	0.35754
P10599	Homo sapiens	Thioredoxin OS=Homo sapiens OX=9606 GN=TXN PE=1 SV=3	TXN	9	1	1	7		0.00637498	0.00768794	0.00644384		0.00126187	0.00152792	0.000430993		1.20535	1.02201		0.315108	0.933035		0.197941	0.198743	0.0668846
Q16352	Homo sapiens	Alpha-internexin OS=Homo sapiens OX=9606 GN=INA PE=1 SV=2	INA	2	1	0	8		0.151446	0.123593	0.100361		0.0415247	0.0240187	0.0345882		0.826271	0.654431		0.37147	0.176918		0.274187	0.194337	0.344637
P07196	Homo sapiens	Neurofilament light polypeptide OS=Homo sapiens OX=9606 GN=NEFL PE=1 SV=3	NEFL	2	1	0	8		0.151446	0.123593	0.100361		0.0415247	0.0240187	0.0345882		0.826271	0.654431		0.37147	0.176918		0.274187	0.194337	0.344637
P07197	Homo sapiens	Neurofilament medium polypeptide OS=Homo sapiens OX=9606 GN=NEFM PE=1 SV=3	NEFM	1	1	0	8		0.151446	0.123593	0.100361		0.0415247	0.0240187	0.0345882		0.826271	0.654431		0.37147	0.176918		0.274187	0.194337	0.344637
Q00266	Homo sapiens	S-adenosylmethionine synthase isoform type-1 OS=Homo sapiens OX=9606 GN=MAT1A PE=1 SV=2	MAT1A	3	1	0	4		0.0218049	0.0349007	0.0345186		0.0110762	0.0119002	0.00436152		1.6717	1.70383		0.235423	0.13801		0.507966	0.340972	0.126353
Q06323	Homo sapiens	Proteasome activator complex subunit 1 OS=Homo sapiens OX=9606 GN=PSME1 PE=1 SV=1	PSME1	6	1	1	1		0.00106611	0.00146065	0.00182671		0.00182965	0.0013759	0.000166193		5.41852	27.2639		0.780177	0.54671		1.71619	0.941976	0.0909793
Q8WXR4	Homo sapiens	Myosin-IIIb OS=Homo sapiens OX=9606 GN=MYO3B PE=2 SV=4	MYO3B	1	1	0	2		3.11882	2.37727	2.26353		1.69047	0.385009	1.95995		0.826526	0.0652094		0.499934	0.597714		0.542021	0.161954	0.865883
P07355	Homo sapiens	Annexin A2 OS=Homo sapiens OX=9606 GN=ANXA2 PE=1 SV=2	ANXA2	3	1	1	4		0.000225191	0.000214485	0.000173163		2.21943e-05	7.29533e-05	1.82413e-05		0.921659	0.768617		0.819823	0.0349545		0.0985573	0.340133	0.105342
O95747	Homo sapiens	Serine/threonine-protein kinase OSR1 OS=Homo sapiens OX=9606 GN=OXSR1 PE=1 SV=1	OXSR1	2	1	1	3		0.00516073	0.00535278	0.00472905		0.00447045	0.00229705	0.0013994		5.00247	4.5382		0.950409	0.880921		0.866244	0.429132	0.295915
Q13151	Homo sapiens	Heterogeneous nuclear ribonucleoprotein A0 OS=Homo sapiens OX=9606 GN=HNRNPA0 PE=1 SV=1	HNRNPA0	5	1	1	2		0.00926092	0.0120376	2.0246e-05		0.00801901	0.00239308	3.72172e-06		8.18391	0.0137841		0.59627	0.18406		0.865898	0.1988	0.183825
P20794	Homo sapiens	Serine/threonine-protein kinase MAK OS=Homo sapiens OX=9606 GN=MAK PE=1 SV=2	MAK	1	1	0	2		0.137031	0.160067	0.208512		0.00780994	0.0408211	0.0580737		1.14215	1.48593		0.391408	0.164507		0.0569941	0.255025	0.278515
P06239	Homo sapiens	Tyrosine-protein kinase Lck OS=Homo sapiens OX=9606 GN=LCK PE=1 SV=6	LCK	2	1	0	2		0.487968	0.558094	0.678812		0.0442114	0.117742	0.150832		1.12823	1.37335		0.388855	0.103298		0.0906031	0.210972	0.2222
P08631	Homo sapiens	Tyrosine-protein kinase HCK OS=Homo sapiens OX=9606 GN=HCK PE=1 SV=5	HCK	2	1	0	2		3.21567	4.53798	5.43565		0.397206	0.994289	0.937235		1.39451	1.68322		0.0991882	0.0194795		0.123522	0.219104	0.172424
P22455	Homo sapiens	Fibroblast growth factor receptor 4 OS=Homo sapiens OX=9606 GN=FGFR4 PE=1 SV=2	FGFR4	1	1	0	2		0.137031	0.160067	0.208512		0.00780994	0.0408211	0.0580737		1.14215	1.48593		0.391408	0.164507		0.0569941	0.255025	0.278515
Q9UPZ9	Homo sapiens	Serine/threonine-protein kinase ICK OS=Homo sapiens OX=9606 GN=ICK PE=1 SV=1	ICK	1	1	0	2		0.137031	0.160067	0.208512		0.00780994	0.0408211	0.0580737		1.14215	1.48593		0.391408	0.164507		0.0569941	0.255025	0.278515
P06241	Homo sapiens	Tyrosine-protein kinase Fyn OS=Homo sapiens OX=9606 GN=FYN PE=1 SV=3	FYN	1	1	0	2		1.0002	1.26654	1.46634		0.214235	0.303954	0.252857		1.26091	1.47526		0.282572	0.0715033		0.214193	0.239988	0.172441
P07947	Homo sapiens	Tyrosine-protein kinase Yes OS=Homo sapiens OX=9606 GN=YES1 PE=1 SV=3	YES1	1	1	0	2		0.287498	0.357216	0.413788		0.0507171	0.0717635	0.0516727		1.23698	1.44634		0.241364	0.0391198		0.176409	0.200897	0.124877
P21802	Homo sapiens	Fibroblast growth factor receptor 2 OS=Homo sapiens OX=9606 GN=FGFR2 PE=1 SV=1	FGFR2	1	1	0	2		0.51941	0.709526	0.884469		0.117252	0.119169	0.269848		1.37424	1.6719		0.120215	0.0980847		0.225742	0.167956	0.305097
P07948	Homo sapiens	Tyrosine-protein kinase Lyn OS=Homo sapiens OX=9606 GN=LYN PE=1 SV=3	LYN	2	1	0	2		0.923247	1.05604	1.24763		0.0539588	0.24778	0.237885		1.12323	1.33744		0.415721	0.082633		0.0584446	0.234633	0.190669
P11362	Homo sapiens	Fibroblast growth factor receptor 1 OS=Homo sapiens OX=9606 GN=FGFR1 PE=1 SV=3	FGFR1	1	1	0	2		0.137031	0.160067	0.208512		0.00780994	0.0408211	0.0580737		1.14215	1.48593		0.391408	0.164507		0.0569941	0.255025	0.278515
P22607	Homo sapiens	Fibroblast growth factor receptor 3 OS=Homo sapiens OX=9606 GN=FGFR3 PE=1 SV=1	FGFR3	1	1	0	2		0.137031	0.160067	0.208512		0.00780994	0.0408211	0.0580737		1.14215	1.48593		0.391408	0.164507		0.0569941	0.255025	0.278515
Q8IZL9	Homo sapiens	Cyclin-dependent kinase 20 OS=Homo sapiens OX=9606 GN=CDK20 PE=1 SV=1	CDK20	2	1	0	2		0.137031	0.160067	0.208512		0.00780994	0.0408211	0.0580737		1.14215	1.48593		0.391408	0.164507		0.0569941	0.255025	0.278515
P09769	Homo sapiens	Tyrosine-protein kinase Fgr OS=Homo sapiens OX=9606 GN=FGR PE=1 SV=2	FGR	2	1	0	2		2.65412	3.29875	3.71469		0.561721	0.618766	0.528676		1.24724	1.41345		0.252481	0.0758753		0.211641	0.187576	0.14232
P51451	Homo sapiens	Tyrosine-protein kinase Blk OS=Homo sapiens OX=9606 GN=BLK PE=1 SV=3	BLK	2	1	0	2		0.137031	0.160067	0.208512		0.00780994	0.0408211	0.0580737		1.14215	1.48593		0.391408	0.164507		0.0569941	0.255025	0.278515
Q86V81	Homo sapiens	THO complex subunit 4 OS=Homo sapiens OX=9606 GN=ALYREF PE=1 SV=3	ALYREF	4	1	1	1		0.0141173	0.0132068	0.00719568		0.00511996	0.00227123	0.0063298		0.971248	0.103216		0.79226	0.214855		0.362674	0.171974	0.879667
Q16643	Homo sapiens	Drebrin OS=Homo sapiens OX=9606 GN=DBN1 PE=1 SV=4	DBN1	3	1	1	2		0.0228302	0.0129655	0.0154094		0.00777761	0.0116251	0.0171941		0.0961194	0.0968149		0.288938	0.533199		0.340672	0.896619	1.11582
P07205	Homo sapiens	Phosphoglycerate kinase 2 OS=Homo sapiens OX=9606 GN=PGK2 PE=1 SV=3	PGK2	2	1	0	4		0.00746606	0.00734271	0.00698049		0.00389977	0.00198571	0.000562382		1.04386	1.01496		0.963405	0.850053		0.522334	0.270433	0.0805649
Q8IZV5	Homo sapiens	Retinol dehydrogenase 10 OS=Homo sapiens OX=9606 GN=RDH10 PE=1 SV=1	RDH10	2	1	1	5		0.0429748	0.0555266	0.0818409		0.00300012	0.0303679	0.0240176		1.17937	1.84968		0.548865	0.105007		0.0698111	0.546907	0.293467
Q13895	Homo sapiens	Bystin OS=Homo sapiens OX=9606 GN=BYSL PE=1 SV=3	BYSL	2	1	1	1		0.0203968	0.0458912	0.0247325		0.00231295	0.0150962	0.0217112		2.18646	0.316829		0.0964444	0.76304		0.113398	0.328956	0.877841
Q5BKZ1	Homo sapiens	DBIRD complex subunit ZNF326 OS=Homo sapiens OX=9606 GN=ZNF326 PE=1 SV=2	ZNF326	2	1	1	1		0.0015267	0.00769357	0.00950591		0.00260135	0.00226584	0.0027712		53.0328	65.6283		0.0363538	0.0220401		1.7039	0.29451	0.291524
O75534	Homo sapiens	Cold shock domain-containing protein E1 OS=Homo sapiens OX=9606 GN=CSDE1 PE=1 SV=2	CSDE1	1	1	1	2		0.00137062	0.00213863	0.00126349		0.00066122	0.000676708	0.000157632		1.67674	1.01619		0.232447	0.798385		0.482425	0.316421	0.124759
P61619	Homo sapiens	Protein transport protein Sec61 subunit alpha isoform 1 OS=Homo sapiens OX=9606 GN=SEC61A1 PE=1 SV=2	SEC61A1	2	1	0	1		0.0158826	0.0152392	0.0178505		0.00196954	0.00240731	0.00250847		0.956293	1.12264		0.738231	0.34539		0.124006	0.157968	0.140527
Q9H9S3	Homo sapiens	Protein transport protein Sec61 subunit alpha isoform 2 OS=Homo sapiens OX=9606 GN=SEC61A2 PE=2 SV=3	SEC61A2	2	1	0	1		0.0374138	0.0370473	0.0430936		0.00391384	0.00559311	0.007768		0.986056	1.14345		0.930374	0.321275		0.104609	0.150972	0.180259
Q13459	Homo sapiens	Unconventional myosin-IXb OS=Homo sapiens OX=9606 GN=MYO9B PE=1 SV=3	MYO9B	0	1	1	2		0.0509555	0.0653479	0.0843054		0.0220191	0.0343666	0.0922248		1.21017	0.228902		0.574361	0.575289		0.432124	0.525902	1.09394
P37802	Homo sapiens	Transgelin-2 OS=Homo sapiens OX=9606 GN=TAGLN2 PE=1 SV=3	TAGLN2	6	1	1	1		0.000230836	0.000214057	0.000221179		4.15655e-05	3.85044e-05	3.67923e-05		0.928311	0.960539		0.635048	0.778191		0.180065	0.179879	0.166346
P62316	Homo sapiens	Small nuclear ribonucleoprotein Sm D2 OS=Homo sapiens OX=9606 GN=SNRPD2 PE=1 SV=1	SNRPD2	8	1	1	3		0.00343241	0.003841	0.00481763		0.000591561	0.000705324	0.000812785		1.11834	1.40565		0.484906	0.0754386		0.172346	0.18363	0.168711
O15287	Homo sapiens	Fanconi anemia group G protein OS=Homo sapiens OX=9606 GN=FANCG PE=1 SV=1	FANCG	2	1	1	3		0.0266938	0.0350741	0.0483563		0.0233568	0.0104408	0.0112238		5.1236	7.12947		0.600802	0.221209		0.874989	0.297679	0.232107
Q5VU43	Homo sapiens	Myomegalin OS=Homo sapiens OX=9606 GN=PDE4DIP PE=1 SV=3	PDE4DIP	0	1	1	5		0.183107	0.16229	0.187959		0.0676797	0.0232529	0.0454845		0.918003	1.04793		0.640872	0.922861		0.369619	0.14328	0.241991
P54619	Homo sapiens	5'-AMP-activated protein kinase subunit gamma-1 OS=Homo sapiens OX=9606 GN=PRKAG1 PE=1 SV=1	PRKAG1	3	1	0	1		0.000100465	0.0553821	0.026302		9.48899e-06	0.048038	0.0453596		85.1707	9.92407		0.184428	0.422457		0.0944502	0.867393	1.72457
Q9UGJ0	Homo sapiens	5'-AMP-activated protein kinase subunit gamma-2 OS=Homo sapiens OX=9606 GN=PRKAG2 PE=1 SV=1	PRKAG2	2	1	0	1		0.13393	103.871	0.937274		0.226814	178.286	0.666653		74.846	52.6424		0.419659	0.119352		1.69352	1.71643	0.711268
Q16637	Homo sapiens	Survival motor neuron protein OS=Homo sapiens OX=9606 GN=SMN1 PE=1 SV=1	SMN1	4	1	1	5		0.065188	0.0414672	0.0722693		0.0160775	0.0359829	0.00764406		0.122893	1.12837		0.356048	0.528725		0.246632	0.867742	0.105772
P78382	Homo sapiens	CMP-sialic acid transporter OS=Homo sapiens OX=9606 GN=SLC35A1 PE=1 SV=1	SLC35A1	3	1	1	5		0.127712	0.113451	0.151822		0.0228495	0.10018	0.00681691		0.128809	1.20181		0.821848	0.154777		0.178914	0.883027	0.0449008
Q9GZM8	Homo sapiens	Nuclear distribution protein nudE-like 1 OS=Homo sapiens OX=9606 GN=NDEL1 PE=1 SV=1	NDEL1	3	1	0	1		0.428992	0.408547	0.25669		0.0670954	0.103841	0.0309121		0.939492	0.600549		0.78877	0.0156067		0.156403	0.254172	0.120426
Q9NXR1	Homo sapiens	Nuclear distribution protein nudE homolog 1 OS=Homo sapiens OX=9606 GN=NDE1 PE=1 SV=3	NDE1	3	1	0	1		0.24273	0.232894	0.129244		0.0592681	0.0774562	0.0101788		0.945372	0.541757		0.869811	0.0308275		0.244173	0.332582	0.0787569
Q9BZX2	Homo sapiens	Uridine-cytidine kinase 2 OS=Homo sapiens OX=9606 GN=UCK2 PE=1 SV=1	UCK2	3	1	0	2		0.0966523	0.160257	0.162646		0.0143718	0.0436771	0.0226545		1.6238	1.6843		0.0746846	0.0130482		0.148695	0.272543	0.139287
Q9HA47	Homo sapiens	Uridine-cytidine kinase 1 OS=Homo sapiens OX=9606 GN=UCK1 PE=1 SV=1	UCK1	3	1	0	2		0.261953	0.407605	0.412764		0.0376986	0.111766	0.0372223		1.52318	1.58263		0.0992209	0.00786959		0.143914	0.274202	0.0901781
P55265	Homo sapiens	Double-stranded RNA-specific adenosine deaminase OS=Homo sapiens OX=9606 GN=ADAR PE=1 SV=4	ADAR	1	1	1	2		0.0521709	0.0408664	0.0383295		0.00425601	0.00822086	0.00518085		0.773448	0.73159		0.101902	0.0232582		0.0815782	0.201164	0.135166
Q5T0W9	Homo sapiens	Protein FAM83B OS=Homo sapiens OX=9606 GN=FAM83B PE=1 SV=1	FAM83B	1	1	1	3		0.76614	0.483465	0.297789		0.44146	0.0668967	0.0474228		0.742536	0.456792		0.382939	0.206361		0.576213	0.138369	0.159249
Q9BYK8	Homo sapiens	Helicase with zinc finger domain 2 OS=Homo sapiens OX=9606 GN=HELZ2 PE=1 SV=6	HELZ2	0	1	1	6		2.29383	2.63242	1.94124		0.211308	0.549817	0.488526		1.13348	0.829185		0.375779	0.315199		0.0921205	0.208864	0.251656
P52434	Homo sapiens	DNA-directed RNA polymerases I, II, and III subunit RPABC3 OS=Homo sapiens OX=9606 GN=POLR2H PE=1 SV=4	POLR2H	9	1	1	1		0.00955624	7.5939e-05	0.0133848		0.00844928	6.66216e-06	0.0115558		0.0302761	1.35886		0.191428	0.667281		0.884164	0.0877304	0.863354
P62937	Homo sapiens	Peptidyl-prolyl cis-trans isomerase A OS=Homo sapiens OX=9606 GN=PPIA PE=1 SV=2	PPIA	5	1	1	1		0.000691362	0.00094918	0.00105396		0.000161832	0.000120091	0.000239417		1.38943	1.52516		0.0910275	0.0954614		0.234077	0.126521	0.22716
Q5T750	Homo sapiens	Skin-specific protein 32 OS=Homo sapiens OX=9606 GN=XP32 PE=1 SV=1	XP32	3	1	1	10		3.59606	3.95664	4.94258		0.35887	0.238725	1.26237		1.10275	1.35156		0.220926	0.150192		0.0997954	0.0603353	0.255408
Q8N5L8	Homo sapiens	Ribonuclease P protein subunit p25-like protein OS=Homo sapiens OX=9606 GN=RPP25L PE=1 SV=1	RPP25L	6	1	1	5		0.171776	0.209358	0.243133		0.0725887	0.0258889	0.080172		1.28944	1.45299		0.445871	0.316877		0.422578	0.123658	0.329745
P57735	Homo sapiens	Ras-related protein Rab-25 OS=Homo sapiens OX=9606 GN=RAB25 PE=1 SV=2	RAB25	4	1	0	4		51.3569	40.8833	56.9006		5.76044	7.68286	10.7882		0.789749	1.09985		0.131878	0.476266		0.112165	0.187922	0.189597
P47914	Homo sapiens	60S ribosomal protein L29 OS=Homo sapiens OX=9606 GN=RPL29 PE=1 SV=2	RPL29	5	1	1	9		0.93093	1.00889	0.792787		0.13201	0.0547332	0.0597869		1.09028	0.855964		0.398226	0.174068		0.141805	0.054251	0.0754135
Q9C0E2	Homo sapiens	Exportin-4 OS=Homo sapiens OX=9606 GN=XPO4 PE=1 SV=2	XPO4	1	1	1	7		0.360052	0.361559	0.470781		0.0902833	0.056133	0.0368668		1.01954	1.33568		0.981583	0.120631		0.250751	0.155253	0.0783099
Q16576	Homo sapiens	Histone-binding protein RBBP7 OS=Homo sapiens OX=9606 GN=RBBP7 PE=1 SV=1	RBBP7	2	1	0	1		0.00341024	0.00443485	0.0054737		0.000516099	0.00114148	0.00115576		1.27899	1.59147		0.22954	0.0476533		0.151338	0.257389	0.211149
Q09028	Homo sapiens	Histone-binding protein RBBP4 OS=Homo sapiens OX=9606 GN=RBBP4 PE=1 SV=3	RBBP4	2	1	0	1		0.00133123	0.00160231	0.00194673		0.000125583	0.000362878	0.000381504		1.18655	1.44655		0.288549	0.0567257		0.0943364	0.226473	0.195971
Q9NY12	Homo sapiens	H/ACA ribonucleoprotein complex subunit 1 OS=Homo sapiens OX=9606 GN=GAR1 PE=1 SV=1	GAR1	4	1	1	3		0.0315375	0.0428834	0.0275339		0.00101536	0.00784546	0.0239439		1.34383	0.191603		0.126932	0.79946		0.0321953	0.182948	0.869616
O00622	Homo sapiens	CCN family member 1 OS=Homo sapiens OX=9606 GN=CCN1 PE=1 SV=1	CCN1	2	1	1	3		0.251569	0.100212	0.153229		0.0321624	0.015833	0.0557265		0.397458	0.588399		0.00185988	0.0571442		0.127847	0.157996	0.363682
P12814	Homo sapiens	Alpha-actinin-1 OS=Homo sapiens OX=9606 GN=ACTN1 PE=1 SV=2	ACTN1	1	1	0	1		0.000386949	0.000337893	0.00013566		0.000346251	1.5711e-05	0.000229894		3.49238	0.156202		0.829121	0.354104		0.894823	0.0464972	1.69464
O43707	Homo sapiens	Alpha-actinin-4 OS=Homo sapiens OX=9606 GN=ACTN4 PE=1 SV=2	ACTN4	1	1	0	1		0.000142999	0.000128875	4.87718e-05		0.000129561	1.09574e-05	8.26355e-05		3.76489	0.159198		0.867904	0.34808		0.906028	0.0850236	1.69433
P61927	Homo sapiens	60S ribosomal protein L37 OS=Homo sapiens OX=9606 GN=RPL37 PE=1 SV=2	RPL37	8	1	1	6		2.99193	1.01313	1.41483		1.91998	0.232375	0.663182		0.422107	0.557003		0.214783	0.249888		0.641718	0.229364	0.468737
Q96IZ7	Homo sapiens	Serine/Arginine-related protein 53 OS=Homo sapiens OX=9606 GN=RSRC1 PE=1 SV=1	RSRC1	4	1	1	1		0.0598785	0.0640257	0.0419849		0.00842164	0.00400653	0.036831		1.0752	0.154858		0.484138	0.458108		0.140646	0.0625769	0.877245
P14678	Homo sapiens	Small nuclear ribonucleoprotein-associated proteins B and B' OS=Homo sapiens OX=9606 GN=SNRPB PE=1 SV=2	SNRPB	3	1	0	1		0.0310272	0.0270677	0.0384465		0.0108477	0.00552076	0.0206893		0.894745	1.1183		0.603225	0.611523		0.34962	0.203961	0.538132
P63162	Homo sapiens	Small nuclear ribonucleoprotein-associated protein N OS=Homo sapiens OX=9606 GN=SNRPN PE=1 SV=1	SNRPN	3	1	0	1		0.00429794	0.0039417	0.00604767		0.001629	0.000722174	0.00343333		0.947881	1.24491		0.746581	0.469825		0.379019	0.183214	0.567711
O75127	Homo sapiens	Pentatricopeptide repeat-containing protein 1, mitochondrial OS=Homo sapiens OX=9606 GN=PTCD1 PE=1 SV=2	PTCD1	1	1	1	1		0.570782	0.662719	0.301969		0.117142	0.154209	0.224894		1.15472	0.353889		0.45711	0.140224		0.205231	0.232691	0.74476
Q9UMS4	Homo sapiens	Pre-mRNA-processing factor 19 OS=Homo sapiens OX=9606 GN=PRPF19 PE=1 SV=1	PRPF19	3	1	1	1		0.00144345	9.95638e-06	0.00140477		0.00248133	1.88411e-06	0.00135422		0.123488	4.545		0.422408	0.982226		1.71902	0.189236	0.964012
Q9UBM7	Homo sapiens	7-dehydrocholesterol reductase OS=Homo sapiens OX=9606 GN=DHCR7 PE=1 SV=1	DHCR7	2	1	1	3		0.0382176	0.0438308	0.0669688		0.0120756	0.00961258	0.00613124		1.17501	1.81757		0.562941	0.0212583		0.315969	0.219311	0.0915537
Q15434	Homo sapiens	RNA-binding motif, single-stranded-interacting protein 2 OS=Homo sapiens OX=9606 GN=RBMS2 PE=1 SV=1	RBMS2	4	1	1	1		0.182796	0.167583	0.000744967		0.0619921	0.0647799	4.01253e-05		0.913466	0.00424538		0.783476	0.0365456		0.339132	0.386553	0.0538618
Q96JY0	Homo sapiens	Protein maelstrom homolog OS=Homo sapiens OX=9606 GN=MAEL PE=1 SV=1	MAEL	3	1	1	1		1.22236	1.87294	1.18469		1.05891	0.380517	1.03682		20.6785	0.983971		0.373283	0.966986		0.866284	0.203166	0.875182
P24928	Homo sapiens	DNA-directed RNA polymerase II subunit RPB1 OS=Homo sapiens OX=9606 GN=POLR2A PE=1 SV=2	POLR2A	1	1	1	1		0.0261396	0.0182607	0.0184956		0.0106498	0.0050534	0.00465612		0.719772	0.729761		0.311414	0.318253		0.407422	0.276736	0.251742
Q99973	Homo sapiens	Telomerase protein component 1 OS=Homo sapiens OX=9606 GN=TEP1 PE=1 SV=2	TEP1	0	1	1	2		0.124996	0.130141	0.137557		0.0307134	0.0141345	0.0310118		1.06	1.10397		0.805131	0.644321		0.245715	0.108609	0.225447
O15391	Homo sapiens	Transcription factor YY2 OS=Homo sapiens OX=9606 GN=YY2 PE=2 SV=1	YY2	2	1	0	6		0.0659517	0.0875229	0.107262		0.0139742	0.00982324	0.0350231		1.3433	1.5916		0.0939733	0.130615		0.211886	0.112236	0.32652
Q96MM3	Homo sapiens	Zinc finger protein 42 homolog OS=Homo sapiens OX=9606 GN=ZFP42 PE=1 SV=2	ZFP42	3	1	0	6		0.0561631	0.0737401	0.0937206		0.0146878	0.00999376	0.0265032		1.33882	1.66686		0.16174	0.0983296		0.261521	0.135527	0.28279
Q6PK81	Homo sapiens	Zinc finger protein 773 OS=Homo sapiens OX=9606 GN=ZNF773 PE=2 SV=1	ZNF773	3	1	0	1		0.0309173	0.0237011	0.0286083		0.00482067	0.00438452	0.00951144		0.764582	0.901283		0.127554	0.726653		0.155921	0.184992	0.332472
Q16695	Homo sapiens	Histone H3.1t OS=Homo sapiens OX=9606 GN=HIST3H3 PE=1 SV=3	HIST3H3	7	1	0	5		0.0153197	0.0190697	0.0166209		0.00833138	0.0031098	0.00227348		1.34999	1.18052		0.505624	0.806998		0.543836	0.163075	0.136785
P68431	Homo sapiens	Histone H3.1 OS=Homo sapiens OX=9606 GN=H3C1 PE=1 SV=2	H3C1	7	1	0	5		0.0148159	0.0184446	0.0161284		0.00792912	0.00297882	0.00221275		1.3465	1.18095		0.499281	0.796116		0.535177	0.161501	0.137197
Q71DI3	Homo sapiens	Histone H3.2 OS=Homo sapiens OX=9606 GN=HIST2H3A PE=1 SV=3	HIST2H3A	7	1	0	5		0.146462	0.184726	0.179294		0.0801299	0.00933088	0.031907		1.37923	1.32475		0.495713	0.545707		0.547104	0.0505121	0.177959
Q6NXT2	Homo sapiens	Histone H3.3C OS=Homo sapiens OX=9606 GN=H3F3C PE=1 SV=3	H3F3C	7	1	0	5		0.0225362	0.0277614	0.0247674		0.0123595	0.00501742	0.00457405		1.33735	1.19374		0.534691	0.783922		0.54843	0.180734	0.18468
P84243	Homo sapiens	Histone H3.3 OS=Homo sapiens OX=9606 GN=H3-3A PE=1 SV=2	H3-3A	7	1	0	5		0.245816	0.333214	0.293247		0.0908996	0.0727444	0.0660543		1.39209	1.2219		0.26338	0.505226		0.369788	0.218312	0.225252
O94761	Homo sapiens	ATP-dependent DNA helicase Q4 OS=Homo sapiens OX=9606 GN=RECQL4 PE=1 SV=2	RECQL4	1	1	1	11		43.8578	36.4456	23.1985		15.311	13.4497	20.4612		0.831914	0.333287		0.562912	0.234044		0.349105	0.369035	0.882005
Q99536	Homo sapiens	Synaptic vesicle membrane protein VAT-1 homolog OS=Homo sapiens OX=9606 GN=VAT1 PE=1 SV=2	VAT1	4	1	1	1		0.000760607	0.00152803	0.00333081		0.00130452	0.00137023	0.000888085		6.8667	65.2469		0.521054	0.0477843		1.7151	0.896731	0.266627
Q13451	Homo sapiens	Peptidyl-prolyl cis-trans isomerase FKBP5 OS=Homo sapiens OX=9606 GN=FKBP5 PE=1 SV=2	FKBP5	2	1	1	1		0.0450402	0.0581382	0.0632012		0.00490521	0.0065323	0.00170572		1.29043	1.40852		0.0499648	0.00375032		0.108907	0.112358	0.0269888
P42224	Homo sapiens	Signal transducer and activator of transcription 1-alpha/beta OS=Homo sapiens OX=9606 GN=STAT1 PE=1 SV=2	STAT1	1	1	1	2		0.0185374	0.0363043	0.0330557		0.00549584	0.00269521	0.000861135		2.01967	1.84199		0.00734704	0.0416927		0.296474	0.0742393	0.026051
Q13439	Homo sapiens	Golgin subfamily A member 4 OS=Homo sapiens OX=9606 GN=GOLGA4 PE=1 SV=1	GOLGA4	0	1	0	4		2859.11	1248.85	1001.37		1840.07	984.609	1094.66		0.41018	0.173304		0.252363	0.2073		0.643582	0.788412	1.09316
Q9H3U1	Homo sapiens	Protein unc-45 homolog A OS=Homo sapiens OX=9606 GN=UNC45A PE=1 SV=1	UNC45A	1	1	1	1		0.00451958	0.0109267	0.0116763		0.00771577	0.00942211	0.0100787		6.55249	8.19192		0.413714	0.384075		1.70719	0.862305	0.863177
Q8IWI9	Homo sapiens	MAX gene-associated protein OS=Homo sapiens OX=9606 GN=MGA PE=1 SV=4	MGA	0	1	1	1		3.70725	3.67816	0.944478		1.17041	2.57438	0.826744		0.860247	0.0842343		0.986637	0.0288511		0.315709	0.699912	0.875346
O00743	Homo sapiens	Serine/threonine-protein phosphatase 6 catalytic subunit OS=Homo sapiens OX=9606 GN=PPP6C PE=1 SV=1	PPP6C	5	1	1	1		0.318759	0.208248	0.0847157		0.105963	0.0398634	0.0855323		0.668083	0.0443128		0.166152	0.0408659		0.332422	0.191423	1.00964
Q9Y6Q5	Homo sapiens	AP-1 complex subunit mu-2 OS=Homo sapiens OX=9606 GN=AP1M2 PE=1 SV=4	AP1M2	2	1	1	4		0.00483551	0.00667569	0.00869007		0.000383934	0.00222096	0.0034176		1.33726	1.7168		0.230226	0.188591		0.0793987	0.332694	0.393276
P62333	Homo sapiens	26S proteasome regulatory subunit 10B OS=Homo sapiens OX=9606 GN=PSMC6 PE=1 SV=1	PSMC6	2	1	1	2		0.00349989	0.00278807	0.00302731		0.00128831	0.000392776	0.000943587		0.834404	0.885492		0.411772	0.635252		0.368099	0.140877	0.311692
P50750	Homo sapiens	Cyclin-dependent kinase 9 OS=Homo sapiens OX=9606 GN=CDK9 PE=1 SV=3	CDK9	2	1	0	1		2.3455	1.82603	2.84584		0.632008	1.10981	1.058		0.662277	1.19008		0.51998	0.520705		0.269456	0.607772	0.37177
Q96Q40	Homo sapiens	Cyclin-dependent kinase 15 OS=Homo sapiens OX=9606 GN=CDK15 PE=1 SV=2	CDK15	2	1	0	1		0.137031	0.160067	0.208512		0.00780994	0.0408211	0.0580737		1.14215	1.48593		0.391408	0.164507		0.0569941	0.255025	0.278515
Q00536	Homo sapiens	Cyclin-dependent kinase 16 OS=Homo sapiens OX=9606 GN=CDK16 PE=1 SV=1	CDK16	2	1	0	1		5.84024	7.1899	9.37924		0.885362	1.78887	1.2945		1.21232	1.60729		0.306527	0.0174159		0.151597	0.248803	0.138017
Q00535	Homo sapiens	Cyclin-dependent-like kinase 5 OS=Homo sapiens OX=9606 GN=CDK5 PE=1 SV=3	CDK5	3	1	0	1		0.670746	0.813002	1.07334		0.0579069	0.176315	0.224492		1.19417	1.57897		0.254979	0.0396378		0.0863321	0.216869	0.209152
Q07002	Homo sapiens	Cyclin-dependent kinase 18 OS=Homo sapiens OX=9606 GN=CDK18 PE=1 SV=4	CDK18	2	1	0	1		6.84011	7.959	10.2094		0.0745994	1.68113	1.20998		1.1446	1.48594		0.368154	0.0399449		0.0109062	0.211224	0.118516
O94921	Homo sapiens	Cyclin-dependent kinase 14 OS=Homo sapiens OX=9606 GN=CDK14 PE=1 SV=3	CDK14	2	1	0	1		5.84024	7.1899	9.37924		0.885362	1.78887	1.2945		1.21232	1.60729		0.306527	0.0174159		0.151597	0.248803	0.138017
Q9NYV4	Homo sapiens	Cyclin-dependent kinase 12 OS=Homo sapiens OX=9606 GN=CDK12 PE=1 SV=2	CDK12	1	1	0	1		14.2107	20.1584	20.2784		1.80371	8.04759	3.70253		1.33529	1.41999		0.27973	0.063183		0.126927	0.399218	0.182585
Q14004	Homo sapiens	Cyclin-dependent kinase 13 OS=Homo sapiens OX=9606 GN=CDK13 PE=1 SV=2	CDK13	1	1	0	1		6.22657	7.66602	7.65028		0.783026	1.5902	2.962		1.22134	1.17986		0.232289	0.466008		0.125756	0.207436	0.387175
Q00537	Homo sapiens	Cyclin-dependent kinase 17 OS=Homo sapiens OX=9606 GN=CDK17 PE=1 SV=2	CDK17	2	1	0	1		0.137031	0.160067	0.208512		0.00780994	0.0408211	0.0580737		1.14215	1.48593		0.391408	0.164507		0.0569941	0.255025	0.278515
P11802	Homo sapiens	Cyclin-dependent kinase 4 OS=Homo sapiens OX=9606 GN=CDK4 PE=1 SV=2	CDK4	3	1	0	1		0.53241	0.559488	0.814218		0.0341477	0.0908367	0.225944		1.04254	1.49489		0.654148	0.160601		0.064138	0.162357	0.277498
P57772	Homo sapiens	Selenocysteine-specific elongation factor OS=Homo sapiens OX=9606 GN=EEFSEC PE=1 SV=4	EEFSEC	2	1	1	1		0.0967528	0.0973737	0.12029		0.0841832	0.0930622	0.111264		1.01223	1.13062		0.993573	0.78467		0.870085	0.955722	0.92497
Q9H2M9	Homo sapiens	Rab3 GTPase-activating protein non-catalytic subunit OS=Homo sapiens OX=9606 GN=RAB3GAP2 PE=1 SV=1	RAB3GAP2	1	1	1	1		0.153347	0.0238936	8.57364e-05		0.132744	0.0412325	8.52156e-06		0.049702	0.0051945		0.182024	0.183538		0.86565	1.72567	0.0993926
Q99519	Homo sapiens	Sialidase-1 OS=Homo sapiens OX=9606 GN=NEU1 PE=1 SV=1	NEU1	2	1	1	1		8.66257	7.31951	10.109		2.98731	1.57907	2.63266		0.864554	1.1839		0.529019	0.563386		0.344853	0.215735	0.260428
P46100	Homo sapiens	Transcriptional regulator ATRX OS=Homo sapiens OX=9606 GN=ATRX PE=1 SV=5	ATRX	0	1	1	1		1.4452	1.04441	1.01969		0.313635	0.245712	0.339956		0.722239	0.693288		0.156416	0.186292		0.217019	0.235264	0.333392
P10909	Homo sapiens	Clusterin OS=Homo sapiens OX=9606 GN=CLU PE=1 SV=1	CLU	2	1	1	2		0.197902	0.189554	0.227194		0.0052839	0.0162967	0.0493848		0.955628	1.13145		0.446205	0.412392		0.0266996	0.0859738	0.217369
Q15046	Homo sapiens	Lysine--tRNA ligase OS=Homo sapiens OX=9606 GN=KARS1 PE=1 SV=3	KARS1	2	1	1	1		0.0019	0.00187894	0.000987963		0.00163531	0.00172094	0.00168758		0.976097	0.176373		0.988473	0.538269		0.86069	0.915914	1.70814
Q5VZE5	Homo sapiens	N-alpha-acetyltransferase 35, NatC auxiliary subunit OS=Homo sapiens OX=9606 GN=NAA35 PE=1 SV=1	NAA35	1	1	1	2		4.15797	4.86634	2.16015		1.23212	1.13157	1.89295		1.18666	0.0405195		0.503974	0.200272		0.296327	0.23253	0.876303
Q03252	Homo sapiens	Lamin-B2 OS=Homo sapiens OX=9606 GN=LMNB2 PE=1 SV=4	LMNB2	1	1	0	4		0.0354262	0.0312478	0.0532323		0.0325011	0.027083	0.00613049		0.890774	8.88306		0.872475	0.403877		0.917432	0.866716	0.115165
P20700	Homo sapiens	Lamin-B1 OS=Homo sapiens OX=9606 GN=LMNB1 PE=1 SV=2	LMNB1	1	1	0	4		0.000747699	0.000729962	0.00120444		0.000670165	0.000634532	4.3117e-05		0.994897	9.59237		0.975041	0.359125		0.896303	0.869267	0.0357983
E9PRG8	Homo sapiens	Uncharacterized protein C11orf98 OS=Homo sapiens OX=9606 GN=C11orf98 PE=4 SV=2	C11orf98	7	1	1	3		1.30352	1.46701	1.15891		0.169262	0.156134	0.182597		1.12766	0.886491		0.286181	0.371334		0.12985	0.10643	0.157559
Q14525	Homo sapiens	Keratin, type I cuticular Ha3-II OS=Homo sapiens OX=9606 GN=KRT33B PE=1 SV=3	KRT33B	2	1	0	11		3.53356	4.13917	5.88716		1.39641	0.280374	3.91758		1.22967	1.52975		0.502299	0.382499		0.395186	0.0677368	0.665446
Q14532	Homo sapiens	Keratin, type I cuticular Ha2 OS=Homo sapiens OX=9606 GN=KRT32 PE=2 SV=3	KRT32	2	1	0	11		1.32934	1.5991	2.03974		0.58579	0.139671	1.04706		1.27895	1.51013		0.481149	0.363069		0.440662	0.0873437	0.513329
Q92764	Homo sapiens	Keratin, type I cuticular Ha5 OS=Homo sapiens OX=9606 GN=KRT35 PE=2 SV=5	KRT35	2	1	0	11		1.32934	1.5991	2.03974		0.58579	0.139671	1.04706		1.27895	1.51013		0.481149	0.363069		0.440662	0.0873437	0.513329
O76013	Homo sapiens	Keratin, type I cuticular Ha6 OS=Homo sapiens OX=9606 GN=KRT36 PE=2 SV=1	KRT36	1	1	0	11		1.32934	1.5991	2.03974		0.58579	0.139671	1.04706		1.27895	1.51013		0.481149	0.363069		0.440662	0.0873437	0.513329
O76014	Homo sapiens	Keratin, type I cuticular Ha7 OS=Homo sapiens OX=9606 GN=KRT37 PE=3 SV=3	KRT37	2	1	0	11		1.32934	1.5991	2.03974		0.58579	0.139671	1.04706		1.27895	1.51013		0.481149	0.363069		0.440662	0.0873437	0.513329
Q15323	Homo sapiens	Keratin, type I cuticular Ha1 OS=Homo sapiens OX=9606 GN=KRT31 PE=1 SV=3	KRT31	2	1	0	11		3.53356	4.13917	5.88716		1.39641	0.280374	3.91758		1.22967	1.52975		0.502299	0.382499		0.395186	0.0677368	0.665446
O76015	Homo sapiens	Keratin, type I cuticular Ha8 OS=Homo sapiens OX=9606 GN=KRT38 PE=1 SV=3	KRT38	2	1	0	11		1.32934	1.5991	2.03974		0.58579	0.139671	1.04706		1.27895	1.51013		0.481149	0.363069		0.440662	0.0873437	0.513329
Q7RTV0	Homo sapiens	PHD finger-like domain-containing protein 5A OS=Homo sapiens OX=9606 GN=PHF5A PE=1 SV=1	PHF5A	7	1	1	4		0.0126702	0.0122817	0.00999735		0.00118546	0.000753111	0.00256449		0.971022	0.774915		0.656929	0.176638		0.0935632	0.0613196	0.256517
Q6ZN28	Homo sapiens	Metastasis-associated in colon cancer protein 1 OS=Homo sapiens OX=9606 GN=MACC1 PE=1 SV=2	MACC1	1	1	1	4		0.017884	0.0234173	0.0302152		0.0157383	0.00966712	0.0118553		6.71509	8.72503		0.631223	0.339346		0.880023	0.41282	0.39236
P61106	Homo sapiens	Ras-related protein Rab-14 OS=Homo sapiens OX=9606 GN=RAB14 PE=1 SV=4	RAB14	7	1	1	1		7.56096e-06	0.00335014	0.00179548		7.40832e-07	0.000965172	0.00156835		432.079	54.8673		0.0266848	0.187014		0.0979812	0.288099	0.873503
P26196	Homo sapiens	Probable ATP-dependent RNA helicase DDX6 OS=Homo sapiens OX=9606 GN=DDX6 PE=1 SV=2	DDX6	2	1	1	3		0.00504225	0.00802277	0.00648321		0.00260619	0.00325475	0.000946287		1.67448	1.41868		0.283378	0.418934		0.516871	0.405689	0.14596
Q9BQG0	Homo sapiens	Myb-binding protein 1A OS=Homo sapiens OX=9606 GN=MYBBP1A PE=1 SV=2	MYBBP1A	1	1	1	3		0.0896892	0.100322	0.105937		0.0133169	0.00771204	0.0318414		1.12466	1.15318		0.29748	0.460633		0.148478	0.0768727	0.300571
Q13555	Homo sapiens	Calcium/calmodulin-dependent protein kinase type II subunit gamma OS=Homo sapiens OX=9606 GN=CAMK2G PE=1 SV=4	CAMK2G	2	1	0	1		0.118432	0.0808393	0.0731981		0.0267831	0.00674701	0.0171804		0.694055	0.617438		0.077879	0.0695251		0.226148	0.0834621	0.234711
Q9NVV4	Homo sapiens	Poly(A) RNA polymerase, mitochondrial OS=Homo sapiens OX=9606 GN=MTPAP PE=1 SV=1	MTPAP	2	1	1	1		6.69219	6.6302	7.32948		0.954817	1.01245	1.63729		0.989701	1.08493		0.942209	0.59156		0.142676	0.152703	0.223385
Q9GZZ9	Homo sapiens	Ubiquitin-like modifier-activating enzyme 5 OS=Homo sapiens OX=9606 GN=UBA5 PE=1 SV=1	UBA5	3	1	1	4		0.100386	0.172711	0.199697		0.0322065	0.0624873	0.0543215		1.69288	2.0141		0.149341	0.0527791		0.320826	0.361802	0.272019
P62273	Homo sapiens	40S ribosomal protein S29 OS=Homo sapiens OX=9606 GN=RPS29 PE=1 SV=2	RPS29	13	1	1	8		0.629001	1.9201	1.50232		0.384928	0.899654	0.831223		3.10839	2.30318		0.0842943	0.174022		0.611968	0.468546	0.553293
O95613	Homo sapiens	Pericentrin OS=Homo sapiens OX=9606 GN=PCNT PE=1 SV=4	PCNT	0	1	1	1		0.083866	0.106535	0.0911973		0.074352	0.184158	0.15759		0.166333	0.158355		0.852919	0.945405		0.886558	1.72862	1.72801
Q8TEP8	Homo sapiens	Centrosomal protein of 192 kDa OS=Homo sapiens OX=9606 GN=CEP192 PE=1 SV=3	CEP192	0	1	1	8		1.48507	1.42097	1.32211		0.268246	0.0950711	0.310485		0.966823	0.884061		0.716357	0.529337		0.180629	0.0669057	0.234841
O43852	Homo sapiens	Calumenin OS=Homo sapiens OX=9606 GN=CALU PE=1 SV=2	CALU	3	1	1	1		0.00268959	0.00183177	0.00204342		0.00025358	0.000516569	0.00038375		0.664219	0.752399		0.0612008	0.0717294		0.0942821	0.282006	0.187798
P10588	Homo sapiens	Nuclear receptor subfamily 2 group F member 6 OS=Homo sapiens OX=9606 GN=NR2F6 PE=1 SV=2	NR2F6	2	1	0	7		0.147771	0.181537	0.228423		0.0105738	0.0282045	0.0761806		1.22039	1.49664		0.124149	0.206267		0.0715552	0.155366	0.333507
P28838	Homo sapiens	Cytosol aminopeptidase OS=Homo sapiens OX=9606 GN=LAP3 PE=1 SV=3	LAP3	2	1	1	3		0.000977648	0.00281057	0.00281538		0.000865536	0.000272841	0.000823767		9.37806	9.13268		0.0249363	0.0561614		0.885325	0.0970768	0.292595
P30622	Homo sapiens	CAP-Gly domain-containing linker protein 1 OS=Homo sapiens OX=9606 GN=CLIP1 PE=1 SV=2	CLIP1	1	1	1	1		0.1347	0.0919939	0.115299		0.00917116	0.00421163	0.022625		0.683502	0.845375		0.00184414	0.240714		0.0680859	0.0457816	0.196228
Q9H8G2	Homo sapiens	Caspase activity and apoptosis inhibitor 1 OS=Homo sapiens OX=9606 GN=CAAP1 PE=1 SV=2	CAAP1	2	1	1	3		0.0846618	0.127534	0.145326		0.0103263	0.0316099	0.00887989		1.48318	1.72341		0.0893117	0.00151931		0.121971	0.247855	0.0611032
O14715	Homo sapiens	RANBP2-like and GRIP domain-containing protein 8 OS=Homo sapiens OX=9606 GN=RGPD8 PE=1 SV=2	RGPD8	1	1	0	1		0.0724917	0.0869414	0.095713		0.0159567	0.0134965	0.00336611		1.21054	1.34343		0.297207	0.0692192		0.220117	0.155237	0.0351688
Q99666	Homo sapiens	RANBP2-like and GRIP domain-containing protein 5/6 OS=Homo sapiens OX=9606 GN=RGPD5 PE=1 SV=3	RGPD5	1	1	0	1		0.0724917	0.0869414	0.095713		0.0159567	0.0134965	0.00336611		1.21054	1.34343		0.297207	0.0692192		0.220117	0.155237	0.0351688
Q7Z3J3	Homo sapiens	RanBP2-like and GRIP domain-containing protein 4 OS=Homo sapiens OX=9606 GN=RGPD4 PE=2 SV=3	RGPD4	1	1	0	1		0.249739	0.269777	0.408011		0.0739738	0.0989543	0.0556797		1.06814	1.67309		0.792708	0.0415197		0.296204	0.366801	0.136466
P0DJD1	Homo sapiens	RANBP2-like and GRIP domain-containing protein 2 OS=Homo sapiens OX=9606 GN=RGPD2 PE=2 SV=1	RGPD2	1	1	0	1		0.0724917	0.0869414	0.095713		0.0159567	0.0134965	0.00336611		1.21054	1.34343		0.297207	0.0692192		0.220117	0.155237	0.0351688
P0DJD0	Homo sapiens	RANBP2-like and GRIP domain-containing protein 1 OS=Homo sapiens OX=9606 GN=RGPD1 PE=2 SV=1	RGPD1	1	1	0	1		0.0724917	0.0869414	0.095713		0.0159567	0.0134965	0.00336611		1.21054	1.34343		0.297207	0.0692192		0.220117	0.155237	0.0351688
A6NKT7	Homo sapiens	RanBP2-like and GRIP domain-containing protein 3 OS=Homo sapiens OX=9606 GN=RGPD3 PE=3 SV=2	RGPD3	1	1	0	1		0.0724917	0.0869414	0.095713		0.0159567	0.0134965	0.00336611		1.21054	1.34343		0.297207	0.0692192		0.220117	0.155237	0.0351688
O95104	Homo sapiens	SR-related and CTD-associated factor 4 OS=Homo sapiens OX=9606 GN=SCAF4 PE=1 SV=3	SCAF4	1	1	0	2		0.19906	0.331011	0.415152		0.0387681	0.049319	0.0403647		1.67329	2.10827		0.0219027	0.0025999		0.194756	0.148995	0.0972288
Q9UPN6	Homo sapiens	SR-related and CTD-associated factor 8 OS=Homo sapiens OX=9606 GN=SCAF8 PE=1 SV=1	SCAF8	1	1	0	2		0.0636433	0.106259	0.144459		0.0184416	0.019659	0.0277626		1.69357	2.30183		0.0519929	0.0136979		0.289764	0.185011	0.192183
P57723	Homo sapiens	Poly(rC)-binding protein 4 OS=Homo sapiens OX=9606 GN=PCBP4 PE=2 SV=1	PCBP4	2	1	0	2		2.6838	2.94757	4.24622		1.62031	1.37371	1.03937		1.15152	1.73346		0.840236	0.232502		0.603736	0.466047	0.244776
Q16787	Homo sapiens	Laminin subunit alpha-3 OS=Homo sapiens OX=9606 GN=LAMA3 PE=1 SV=2	LAMA3	0	1	1	1		0.0871013	0.0898072	0.0650545		0.0368931	0.0308712	0.0117503		1.06715	0.795377		0.927073	0.379852		0.423566	0.34375	0.180623
P02585	Homo sapiens	Troponin C, skeletal muscle OS=Homo sapiens OX=9606 GN=TNNC2 PE=1 SV=2	TNNC2	4	1	0	5		0.133879	0.208087	0.0690958		0.0741388	0.0324867	0.0801413		1.78407	0.343194		0.1875	0.362141		0.553775	0.156121	1.15986
Q9UQF0	Homo sapiens	Syncytin-1 OS=Homo sapiens OX=9606 GN=ERVW-1 PE=1 SV=1	ERVW-1	4	1	1	5		0.571793	0.636241	1.00932		0.0763534	0.0482967	0.498434		1.1176	1.6505		0.28423	0.26637		0.133533	0.0759095	0.493832
Q8WTW3	Homo sapiens	Conserved oligomeric Golgi complex subunit 1 OS=Homo sapiens OX=9606 GN=COG1 PE=1 SV=1	COG1	1	1	1	1		0.0119963	0.0353697	0.0720084		0.0203699	0.0326804	0.0228113		6.71636	55.608		0.352444	0.0273073		1.69802	0.923968	0.316787
Q8IUR0	Homo sapiens	Trafficking protein particle complex subunit 5 OS=Homo sapiens OX=9606 GN=TRAPPC5 PE=1 SV=1	TRAPPC5	5	1	1	1		0.0938312	0.134994	0.18339		0.0174816	0.0649084	0.0818036		1.32124	1.86042		0.348656	0.137289		0.186309	0.480823	0.446063
Q9UPN4	Homo sapiens	Centrosomal protein of 131 kDa OS=Homo sapiens OX=9606 GN=CEP131 PE=1 SV=3	CEP131	1	1	1	2		0.0413339	0.214046	0.206605		0.0201703	0.153666	0.135477		3.9738	4.15466		0.189094	0.166365		0.487985	0.717912	0.655733
Q9NQH7	Homo sapiens	Xaa-Pro aminopeptidase 3 OS=Homo sapiens OX=9606 GN=XPNPEP3 PE=1 SV=1	XPNPEP3	1	1	0	2		0.0293948	0.0343735	0.0377483		0.00339389	0.00490499	0.00491097		1.16647	1.28258		0.221776	0.07247		0.115459	0.142697	0.130098
P04083	Homo sapiens	Annexin A1 OS=Homo sapiens OX=9606 GN=ANXA1 PE=1 SV=2	ANXA1	2	1	1	5		0.000485859	0.000363509	0.000262891		7.93389e-05	7.08786e-05	0.000244605		0.746182	0.111914		0.117192	0.207554		0.163296	0.194985	0.930443
Q86TJ2	Homo sapiens	Transcriptional adapter 2-beta OS=Homo sapiens OX=9606 GN=TADA2B PE=1 SV=2	TADA2B	2	1	1	17		11.9943	11.3437	11.1283		0.0860629	2.02617	1.63475		0.935073	0.920964		0.634131	0.455781		0.00717531	0.178616	0.146901
P51157	Homo sapiens	Ras-related protein Rab-28 OS=Homo sapiens OX=9606 GN=RAB28 PE=1 SV=2	RAB28	5	1	1	1		0.395134	0.281339	0.601356		0.0829435	0.249702	0.268517		0.0834124	1.45254		0.495453	0.272625		0.209912	0.887549	0.44652
Q86V87	Homo sapiens	Protein FAM160B2 OS=Homo sapiens OX=9606 GN=FAM160B2 PE=2 SV=2	FAM160B2	2	1	1	1		0.0989382	0.143919	0.176514		0.0120375	0.0541737	0.0311175		1.39726	1.77411		0.233025	0.0157705		0.121667	0.376418	0.176289
Q9H0J9	Homo sapiens	Protein mono-ADP-ribosyltransferase PARP12 OS=Homo sapiens OX=9606 GN=PARP12 PE=1 SV=1	PARP12	1	1	0	5		2.18253	2.20801	1.24256		0.777759	0.627679	0.327064		1.02282	0.579691		0.966896	0.125871		0.356357	0.284274	0.263218
Q7RTS9	Homo sapiens	Dymeclin OS=Homo sapiens OX=9606 GN=DYM PE=1 SV=1	DYM	1	1	1	5		0.440386	0.60704	0.77261		0.0546066	0.247073	0.539911		1.31804	1.52184		0.317633	0.398198		0.123997	0.407013	0.698815
P15259	Homo sapiens	Phosphoglycerate mutase 2 OS=Homo sapiens OX=9606 GN=PGAM2 PE=1 SV=3	PGAM2	4	1	0	2		0.00183265	0.00288228	0.005437		0.00159995	0.000398327	0.00480811		8.53655	12.6668		0.332063	0.285421		0.873024	0.138198	0.884331
Q8N0Y7	Homo sapiens	Probable phosphoglycerate mutase 4 OS=Homo sapiens OX=9606 GN=PGAM4 PE=3 SV=1	PGAM4	4	1	0	2		0.00282578	0.00451109	0.0075693		0.00245982	0.00100707	0.00587593		8.19677	11.5247		0.333775	0.266642		0.870494	0.223243	0.776285
P18669	Homo sapiens	Phosphoglycerate mutase 1 OS=Homo sapiens OX=9606 GN=PGAM1 PE=1 SV=2	PGAM1	4	1	0	2		0.000811823	0.00120206	0.00222068		0.0007047	0.000189006	0.00190197		8.28677	12.2127		0.406674	0.295287		0.868046	0.157236	0.856482
Q9NPI1	Homo sapiens	Bromodomain-containing protein 7 OS=Homo sapiens OX=9606 GN=BRD7 PE=1 SV=1	BRD7	2	1	1	1		40.3772	42.4299	22.5097		8.8908	9.17438	15.9034		1.04868	0.406423		0.794576	0.164636		0.220194	0.216224	0.706514
Q96C34	Homo sapiens	RUN domain-containing protein 1 OS=Homo sapiens OX=9606 GN=RUNDC1 PE=1 SV=3	RUNDC1	1	1	1	1		13.3062	16.2332	21.477		4.14052	8.50741	4.22562		1.11855	1.6509		0.620484	0.0749908		0.311171	0.524073	0.196751
P33981	Homo sapiens	Dual specificity protein kinase TTK OS=Homo sapiens OX=9606 GN=TTK PE=1 SV=2	TTK	1	1	1	1		0.183891	0.199852	0.182364		0.0611635	0.0197052	0.0315459		1.1283	1.02269		0.689205	0.971186		0.332607	0.098599	0.172983
Q8WU68	Homo sapiens	Splicing factor U2AF 26 kDa subunit OS=Homo sapiens OX=9606 GN=U2AF1L4 PE=1 SV=2	U2AF1L4	4	1	0	2		0.125125	0.165582	0.177537		0.0287486	0.0235235	0.0356384		1.33807	1.42672		0.132298	0.118447		0.22976	0.142066	0.200738
Q9BRL6	Homo sapiens	Serine/arginine-rich splicing factor 8 OS=Homo sapiens OX=9606 GN=SRSF8 PE=1 SV=1	SRSF8	3	1	0	1		0.0201492	0.0201761	0.0175823		0.00324162	0.004132	0.00310275		0.99429	0.871195		0.99336	0.37786		0.160881	0.204797	0.17647
Q9BUP0	Homo sapiens	EF-hand domain-containing protein D1 OS=Homo sapiens OX=9606 GN=EFHD1 PE=1 SV=1	EFHD1	5	1	0	1		0.0144215	0.00355587	9.70365e-05		0.0134643	0.00599221	7.54991e-06		0.123302	0.0259837		0.270693	0.206701		0.933628	1.68516	0.0778048
O43617	Homo sapiens	Trafficking protein particle complex subunit 3 OS=Homo sapiens OX=9606 GN=TRAPPC3 PE=1 SV=1	TRAPPC3	6	1	1	1		0.00293236	0.0120546	0.0115228		0.00491834	0.00354547	0.00382753		27.8421	26.4483		0.0596705	0.0753758		1.67726	0.294117	0.33217
O15042	Homo sapiens	U2 snRNP-associated SURP motif-containing protein OS=Homo sapiens OX=9606 GN=U2SURP PE=1 SV=2	U2SURP	1	1	1	4		0.00629266	0.0187614	0.0191205		0.00634834	0.0121556	0.00567053		9.24937	11.0346		0.190414	0.0594062		1.00885	0.647906	0.296567
O60763	Homo sapiens	General vesicular transport factor p115 OS=Homo sapiens OX=9606 GN=USO1 PE=1 SV=2	USO1	2	1	1	1		2.73809e-05	0.000900812	0.0013215		3.64297e-06	0.00151444	0.00113326		4.51182	17.0836		0.42306	0.186544		0.133048	1.6812	0.857561
O43548	Homo sapiens	Protein-glutamine gamma-glutamyltransferase 5 OS=Homo sapiens OX=9606 GN=TGM5 PE=1 SV=4	TGM5	5	1	1	1		0.0321137	0.0494464	0.0241157		0.0281049	0.043811	0.0413792		1.43133	0.200894		0.595	0.795548		0.87517	0.886029	1.71586
P30101	Homo sapiens	Protein disulfide-isomerase A3 OS=Homo sapiens OX=9606 GN=PDIA3 PE=1 SV=4	PDIA3	2	1	1	1		0.000306217	0.00112545	0.000509436		0.000294061	0.000150941	0.000451557		16.5937	1.4278		0.012717	0.549271		0.9603	0.134115	0.886386
Q9H9E3	Homo sapiens	Conserved oligomeric Golgi complex subunit 4 OS=Homo sapiens OX=9606 GN=COG4 PE=1 SV=3	COG4	2	1	1	1		0.117489	0.0982889	0.073166		0.0278839	0.0226927	0.0275686		0.837393	0.605079		0.407303	0.121855		0.237332	0.230878	0.376795
Q9UMX3	Homo sapiens	Bcl-2-related ovarian killer protein OS=Homo sapiens OX=9606 GN=BOK PE=1 SV=1	BOK	7	1	1	1		0.198648	0.168966	0.0708731		0.0125047	0.11891	0.0612		0.721567	0.0715544		0.708305	0.0239482		0.0629487	0.703749	0.863516
Q8WXX5	Homo sapiens	DnaJ homolog subfamily C member 9 OS=Homo sapiens OX=9606 GN=DNAJC9 PE=1 SV=1	DNAJC9	4	1	1	1		0.00824768	0.0113589	0.0134973		0.0040532	0.000583138	0.00135389		1.52557	1.80803		0.314343	0.10046		0.491435	0.0513376	0.100308
P58215	Homo sapiens	Lysyl oxidase homolog 3 OS=Homo sapiens OX=9606 GN=LOXL3 PE=1 SV=1	LOXL3	1	1	1	1		0.0711615	0.0808012	0.0723587		0.00227001	0.020551	0.00708357		1.11312	1.01391		0.502382	0.794239		0.0318993	0.25434	0.0978952
O75691	Homo sapiens	Small subunit processome component 20 homolog OS=Homo sapiens OX=9606 GN=UTP20 PE=1 SV=3	UTP20	0	1	1	2		0.0885669	0.099345	0.114503		0.0168204	0.00958456	0.0485547		1.13225	1.23546		0.389503	0.431335		0.189917	0.0964775	0.424046
P09110	Homo sapiens	3-ketoacyl-CoA thiolase, peroxisomal OS=Homo sapiens OX=9606 GN=ACAA1 PE=1 SV=2	ACAA1	5	1	1	1		0.298922	0.273558	0.148918		0.110028	0.0527987	0.0282953		0.947311	0.516076		0.737072	0.0841411		0.368084	0.193007	0.190006
Q12866	Homo sapiens	Tyrosine-protein kinase Mer OS=Homo sapiens OX=9606 GN=MERTK PE=1 SV=2	MERTK	1	1	1	4		4.17042	3.73569	3.54427		1.01622	0.455242	0.797935		0.909393	0.850799		0.535992	0.448494		0.243672	0.121863	0.225134
O95996	Homo sapiens	Adenomatous polyposis coli protein 2 OS=Homo sapiens OX=9606 GN=APC2 PE=1 SV=1	APC2	0	1	1	2		0.29341	0.156953	0.109568		0.183821	0.0534425	0.0277861		0.624745	0.443394		0.284537	0.223406		0.626501	0.340499	0.253598
P51149	Homo sapiens	Ras-related protein Rab-7a OS=Homo sapiens OX=9606 GN=RAB7A PE=1 SV=1	RAB7A	5	1	1	1		0.00218926	0.00397438	0.00363293		0.00189081	0.00155812	0.000616205		9.26766	8.94465		0.275532	0.277027		0.863677	0.392042	0.169616
Q9NR31	Homo sapiens	GTP-binding protein SAR1a OS=Homo sapiens OX=9606 GN=SAR1A PE=1 SV=1	SAR1A	6	1	1	1		0.0179367	0.00740438	0.0240616		0.0169603	0.0127171	0.0135501		0.123906	5.8155		0.438006	0.650645		0.945562	1.71751	0.56314
Q8IWR0	Homo sapiens	Zinc finger CCCH domain-containing protein 7A OS=Homo sapiens OX=9606 GN=ZC3H7A PE=1 SV=1	ZC3H7A	1	1	1	1		0.217433	0.143763	0.149909		0.0504293	0.0434914	0.0208668		0.652124	0.698081		0.127841	0.0987554		0.23193	0.302521	0.139197
P01344	Homo sapiens	Insulin-like growth factor II OS=Homo sapiens OX=9606 GN=IGF2 PE=1 SV=1	IGF2	5	1	1	1		0.178702	0.178359	0.22546		0.00903607	0.0194533	0.0228714		0.994805	1.25825		0.979241	0.0301234		0.050565	0.109068	0.101444
Q99456	Homo sapiens	Keratin, type I cytoskeletal 12 OS=Homo sapiens OX=9606 GN=KRT12 PE=1 SV=1	KRT12	1	1	0	7		287.007	279.159	239.618		44.1388	92.6906	34.7945		0.947657	0.835184		0.901056	0.217964		0.15379	0.332035	0.145208
O15405	Homo sapiens	TOX high mobility group box family member 3 OS=Homo sapiens OX=9606 GN=TOX3 PE=1 SV=2	TOX3	2	1	1	1		2.00517	1.38203	1.25074		0.264954	0.0807127	0.248948		0.692565	0.619135		0.0175901	0.0228759		0.132136	0.0584014	0.199041
Q5JV73	Homo sapiens	FERM and PDZ domain-containing protein 3 OS=Homo sapiens OX=9606 GN=FRMPD3 PE=2 SV=2	FRMPD3	0	1	1	1		0.391193	0.294602	0.286503		0.0239752	0.125795	0.0391002		0.713627	0.728935		0.261461	0.0167689		0.0612876	0.427	0.136474
O00471	Homo sapiens	Exocyst complex component 5 OS=Homo sapiens OX=9606 GN=EXOC5 PE=1 SV=1	EXOC5	1	1	1	2		0.0128632	0.0231742	0.0211467		0.0111173	0.00959026	0.00534105		7.68792	7.38526		0.290709	0.309385		0.864268	0.413834	0.252571
P33947	Homo sapiens	ER lumen protein-retaining receptor 2 OS=Homo sapiens OX=9606 GN=KDELR2 PE=1 SV=1	KDELR2	4	1	0	1		0.218918	0.158158	0.132187		0.0746031	0.0778112	0.0465952		0.694139	0.599124		0.384205	0.162844		0.340781	0.491985	0.352495
P24390	Homo sapiens	ER lumen protein-retaining receptor 1 OS=Homo sapiens OX=9606 GN=KDELR1 PE=1 SV=1	KDELR1	4	1	0	1		0.696888	0.753042	0.635719		0.0422618	0.283046	0.130407		1.02091	0.89943		0.765106	0.482738		0.0606436	0.37587	0.205134
