# Supplementary material for: The Viral Polymerase Complex Mediates the Interaction of Viral Ribonucleoprotein Complexes with Recycling Endosomes during Sendai Virus Assembly
Source: mBio. 2020 Aug 25;11(4):e02028-20. doi: 10.1128/mBio.02028-20 (PMC7448285; doi:10.1128/mBio.02028-20)
Supplement: TABLE S2 [file mBio.02028-20-st002.xlsx]

## Sheet: Whole Cell Proteome_SendaiVirus
									Average protein abundance (n = 3)				Stdev (SD)				Fold change			t-test p-value			CV
Protein Accession	Organism	Protein Description	Gene Symbol	Coverage [%]	# Peptides	# Protein unique peptides	# PSMs		Mock	Sev 12hpi	Sev 24hpi		Mock	Sev 12hpi	Sev 24hpi		Sev 12hpi/Mock	Sev 24hpi/Mock		Sev 12hpi/Mock	Sev 24hpi/Mock		Mock	Sev 12hpi	Sev 24hpi
Q9NQ94	Homo sapiens	APOBEC1 complementation factor OS=Homo sapiens OX=9606 GN=A1CF PE=1 SV=1	A1CF	2	1	0	13		1.09569	1.04854	1.18142		0.183466	0.185922	0.159881		0.952686	1.0817		0.667778	0.408396		0.167443	0.177315	0.135329
A6NIZ1	Homo sapiens	Ras-related protein Rap-1b-like protein OS=Homo sapiens OX=9606 PE=2 SV=1	A6NIZ1	57	9	0	184		3.09018	2.96788	2.91946		0.351693	0.258579	0.348287		0.962769	0.944265		0.508114	0.417946		0.11381	0.0871258	0.119298
A8MVJ9	Homo sapiens	Putative histone PARylation factor 1-like OS=Homo sapiens OX=9606 PE=5 SV=1	A8MVJ9	7	2	0	19		0.356572	0.409723	0.451184		0.078962	0.0356506	0.0545194		1.1762	1.29195		0.163815	0.0363584		0.221448	0.0870114	0.120836
Q9NRG9	Homo sapiens	Aladin OS=Homo sapiens OX=9606 GN=AAAS PE=1 SV=1	AAAS	11	4	4	26		0.644885	0.628318	0.652597		0.0792209	0.14047	0.117108		0.958667	1.00464		0.80642	0.896369		0.122845	0.223565	0.17945
Q86V21	Homo sapiens	Acetoacetyl-CoA synthetase OS=Homo sapiens OX=9606 GN=AACS PE=1 SV=1	AACS	11	5	5	18		0.933628	0.702835	0.637237		0.320034	0.226239	0.165472		0.769445	0.700188		0.179761	0.0715622		0.342786	0.321894	0.259671
Q2M2I8	Homo sapiens	AP2-associated protein kinase 1 OS=Homo sapiens OX=9606 GN=AAK1 PE=1 SV=3	AAK1	9	5	3	23		0.116584	0.102266	0.102079		0.011765	0.0100488	0.0350625		0.877492	0.836029		0.0468262	0.373152		0.100914	0.0982612	0.343484
Q13685	Homo sapiens	Angio-associated migratory cell protein OS=Homo sapiens OX=9606 GN=AAMP PE=1 SV=2	AAMP	19	6	6	60		1.03895	0.942421	0.922117		0.0986849	0.0886214	0.0673395		0.906739	0.888759		0.104976	0.0376111		0.0949853	0.0940358	0.0730271
Q9Y312	Homo sapiens	Protein AAR2 homolog OS=Homo sapiens OX=9606 GN=AAR2 PE=1 SV=2	AAR2	9	2	2	4		0.0883542	0.0342462	0.0616749		0.0557163	0.0175451	0.0371255		0.402709	0.692888		0.0638914	0.352047		0.630602	0.512323	0.601954
P49588	Homo sapiens	Alanine--tRNA ligase, cytoplasmic OS=Homo sapiens OX=9606 GN=AARS PE=1 SV=2	AARS	25	21	21	306		16.1319	15.5466	16.5885		0.361177	0.483918	1.07953		0.963527	1.02667		0.0389835	0.363126		0.022389	0.031127	0.065077
Q5JTZ9	Homo sapiens	Alanine--tRNA ligase, mitochondrial OS=Homo sapiens OX=9606 GN=AARS2 PE=1 SV=1	AARS2	3	2	2	2		0.0285505	0.0317278	0.0239277		0.0200306	0.0175654	0.018733		1.18366	0.828737		0.776159	0.688407		0.701586	0.553627	0.7829
Q9NRN7	Homo sapiens	L-aminoadipate-semialdehyde dehydrogenase-phosphopantetheinyl transferase OS=Homo sapiens OX=9606 GN=AASDHPPT PE=1 SV=2	AASDHPPT	35	9	9	98		2.70867	2.60507	2.67151		0.228316	0.225237	0.190617		0.961617	0.987233		0.447126	0.765847		0.0842908	0.0864612	0.0713517
Q9NY61	Homo sapiens	Protein AATF OS=Homo sapiens OX=9606 GN=AATF PE=1 SV=1	AATF	18	8	8	85		1.30701	1.31305	1.19285		0.226959	0.249313	0.131937		1.00222	0.919175		0.965811	0.31184		0.173648	0.189872	0.110607
P80404	Homo sapiens	4-aminobutyrate aminotransferase, mitochondrial OS=Homo sapiens OX=9606 GN=ABAT PE=1 SV=3	ABAT	28	9	9	52		1.01611	0.986442	0.983828		0.135237	0.117829	0.122559		0.971623	0.969229		0.693903	0.674021		0.133093	0.119449	0.124574
Q86UK0	Homo sapiens	ATP-binding cassette sub-family A member 12 OS=Homo sapiens OX=9606 GN=ABCA12 PE=1 SV=3	ABCA12	0	1	1	1		0.0432205	0.0411246	0.0362912		0.00551414	0.00487234	0.00897678		0.953188	0.825991		0.501266	0.138233		0.127582	0.118477	0.247354
Q99758	Homo sapiens	ATP-binding cassette sub-family A member 3 OS=Homo sapiens OX=9606 GN=ABCA3 PE=1 SV=2	ABCA3	0	1	1	6		0.223989	0.226699	0.246663		0.0208895	0.0499504	0.040481		0.995223	1.09239		0.904852	0.250729		0.0932614	0.220338	0.164115
P78363	Homo sapiens	Retinal-specific phospholipid-transporting ATPase ABCA4 OS=Homo sapiens OX=9606 GN=ABCA4 PE=1 SV=3	ABCA4	0	1	1	3		0.0692513	0.0893879	0.0685605		0.0161172	0.0295059	0.0215854		1.24918	0.972891		0.173087	0.95115		0.232735	0.330089	0.314837
P08183	Homo sapiens	ATP-dependent translocase ABCB1 OS=Homo sapiens OX=9606 GN=ABCB1 PE=1 SV=3	ABCB1	23	24	17	260		7.30093	6.6612	6.60423		0.394734	0.592458	0.480883		0.910624	0.903731		0.0523434	0.0207248		0.0540663	0.0889415	0.0728144
O95342	Homo sapiens	Bile salt export pump OS=Homo sapiens OX=9606 GN=ABCB11 PE=1 SV=2	ABCB11	1	1	1	14		0.336688	0.284457	0.333986		0.0336357	0.0430068	0.0424302		0.839615	0.988803		0.041109	0.905137		0.0999016	0.151189	0.127042
P21439	Homo sapiens	Phosphatidylcholine translocator ABCB4 OS=Homo sapiens OX=9606 GN=ABCB4 PE=1 SV=2	ABCB4	5	7	0	41		1.40669	1.27324	1.3396		0.150361	0.175561	0.241079		0.902333	0.94431		0.187699	0.575823		0.10689	0.137885	0.179963
Q9NP58	Homo sapiens	ATP-binding cassette sub-family B member 6, mitochondrial OS=Homo sapiens OX=9606 GN=ABCB6 PE=1 SV=1	ABCB6	6	3	3	14		0.053479	0.0631082	0.0589347		0.00842872	0.00723701	0.0111351		1.18589	1.09759		0.0597082	0.361176		0.157608	0.114676	0.188939
O75027	Homo sapiens	ATP-binding cassette sub-family B member 7, mitochondrial OS=Homo sapiens OX=9606 GN=ABCB7 PE=1 SV=2	ABCB7	3	2	2	7		0.0950857	0.101743	0.10078		0.0233459	0.0345114	0.0270701		1.03296	1.05051		0.703721	0.704554		0.245525	0.339201	0.268605
Q92887	Homo sapiens	Canalicular multispecific organic anion transporter 1 OS=Homo sapiens OX=9606 GN=ABCC2 PE=1 SV=3	ABCC2	2	1	1	7		0.0270706	0.0206086	0.0230502		0.0130858	0.00885529	0.0145914		0.790105	0.804656		0.340072	0.62623		0.483394	0.42969	0.633026
O15438	Homo sapiens	Canalicular multispecific organic anion transporter 2 OS=Homo sapiens OX=9606 GN=ABCC3 PE=1 SV=3	ABCC3	3	3	3	9		0.177063	0.161197	0.150182		0.0750264	0.0281377	0.0487946		1.03508	0.924362		0.638109	0.478806		0.423727	0.174555	0.324903
O15439	Homo sapiens	Multidrug resistance-associated protein 4 OS=Homo sapiens OX=9606 GN=ABCC4 PE=1 SV=3	ABCC4	10	11	11	77		2.44379	2.60588	2.16957		0.168535	0.269148	0.245697		1.06355	0.884733		0.239663	0.0478206		0.0689647	0.103285	0.113247
P28288	Homo sapiens	ATP-binding cassette sub-family D member 3 OS=Homo sapiens OX=9606 GN=ABCD3 PE=1 SV=1	ABCD3	32	16	16	191		11.2008	10.9415	11.0576		0.908089	0.428935	0.776541		0.978814	0.987767		0.541395	0.775148		0.0810738	0.0392024	0.0702268
P61221	Homo sapiens	ATP-binding cassette sub-family E member 1 OS=Homo sapiens OX=9606 GN=ABCE1 PE=1 SV=1	ABCE1	43	20	20	356		19.8686	19.6302	18.4504		1.0785	1.62047	1.23271		0.986454	0.927994		0.770268	0.059922		0.0542816	0.08255	0.0668124
Q8NE71	Homo sapiens	ATP-binding cassette sub-family F member 1 OS=Homo sapiens OX=9606 GN=ABCF1 PE=1 SV=2	ABCF1	35	20	20	287		10.4992	10.1079	10.3797		0.950361	0.905543	0.606686		0.962789	0.990586		0.481947	0.800377		0.090517	0.089588	0.0584492
Q9UG63	Homo sapiens	ATP-binding cassette sub-family F member 2 OS=Homo sapiens OX=9606 GN=ABCF2 PE=1 SV=2	ABCF2	40	20	20	242		10.5831	10.64	10.1848		0.995394	0.988249	1.31428		1.00536	0.958967		0.922822	0.56708		0.0940547	0.0928803	0.129044
Q9NUQ8	Homo sapiens	ATP-binding cassette sub-family F member 3 OS=Homo sapiens OX=9606 GN=ABCF3 PE=1 SV=2	ABCF3	12	6	6	55		0.59037	0.593359	0.576656		0.147834	0.0870687	0.0893011		1.02729	0.997924		0.966801	0.849682		0.250409	0.146739	0.15486
Q9NUJ1	Homo sapiens	Mycophenolic acid acyl-glucuronide esterase, mitochondrial OS=Homo sapiens OX=9606 GN=ABHD10 PE=1 SV=1	ABHD10	5	1	1	3		0.0123089	0.0113514	0.0143008		0.000688306	0.00239419	0.00319272		0.906233	1.14024		0.383892	0.190547		0.0559196	0.210916	0.223254
Q8N2K0	Homo sapiens	Lysophosphatidylserine lipase ABHD12 OS=Homo sapiens OX=9606 GN=ABHD12 PE=1 SV=2	ABHD12	33	9	9	121		2.04515	2.03972	1.99452		0.152684	0.201654	0.192286		0.995452	0.973706		0.959075	0.624461		0.0746566	0.0988637	0.096407
Q7L211	Homo sapiens	Protein ABHD13 OS=Homo sapiens OX=9606 GN=ABHD13 PE=2 SV=1	ABHD13	7	2	1	5		0.103601	0.0966648	0.089796		0.0202875	0.0119241	0.0219017		0.942975	0.855037		0.48683	0.283774		0.195824	0.123355	0.243905
O95870	Homo sapiens	Phosphatidylserine lipase ABHD16A OS=Homo sapiens OX=9606 GN=ABHD16A PE=1 SV=3	ABHD16A	11	5	5	40		1.00083	1.10258	0.986853		0.0823976	0.0461162	0.0609259		1.10392	0.987244		0.024746	0.745263		0.0823296	0.0418255	0.0617375
Q96GS6	Homo sapiens	Alpha/beta hydrolase domain-containing protein 17A OS=Homo sapiens OX=9606 GN=ABHD17A PE=1 SV=1	ABHD17A	5	1	0	3		0.02887	0.0247497	0.0273979		0.0214347	0.0118281	0.0104017		0.975175	1.12096		0.688855	0.882709		0.742457	0.47791	0.379652
Q5VST6	Homo sapiens	Alpha/beta hydrolase domain-containing protein 17B OS=Homo sapiens OX=9606 GN=ABHD17B PE=1 SV=1	ABHD17B	6	1	1	3		0.0844348	0.0674853	0.0645475		0.0376449	0.0480073	0.0449663		0.691967	0.644147		0.511612	0.425548		0.445845	0.711374	0.69664
Q6PCB6	Homo sapiens	Alpha/beta hydrolase domain-containing protein 17C OS=Homo sapiens OX=9606 GN=ABHD17C PE=1 SV=2	ABHD17C	4	1	0	3		0.0293534	0.0250342	0.0275767		0.0209716	0.0114386	0.010063		0.960303	1.09428		0.667275	0.855333		0.714453	0.456921	0.364911
Q8TB40	Homo sapiens	(Lyso)-N-acylphosphatidylethanolamine lipase OS=Homo sapiens OX=9606 GN=ABHD4 PE=2 SV=1	ABHD4	4	1	1	10		0.0421817	0.0332555	0.0370312		0.00745591	0.00743186	0.00875651		0.778974	0.866177		0.0645277	0.298368		0.176757	0.223478	0.236463
Q8WTS1	Homo sapiens	1-acylglycerol-3-phosphate O-acyltransferase ABHD5 OS=Homo sapiens OX=9606 GN=ABHD5 PE=1 SV=1	ABHD5	9	2	2	3		0.143899	0.154933	0.150434		0.012227	0.0194429	0.0188179		1.07262	1.042		0.266519	0.491953		0.0849696	0.125492	0.125091
Q9BV23	Homo sapiens	Monoacylglycerol lipase ABHD6 OS=Homo sapiens OX=9606 GN=ABHD6 PE=1 SV=1	ABHD6	12	3	3	4		0.297624	0.263924	0.293921		0.0714058	0.0535086	0.0584141		0.895447	0.997831		0.376698	0.923623		0.23992	0.202742	0.198741
Q8IZP0	Homo sapiens	Abl interactor 1 OS=Homo sapiens OX=9606 GN=ABI1 PE=1 SV=4	ABI1	27	10	8	86		2.99336	2.64868	2.97954		0.357435	0.329775	0.440658		0.884484	0.992793		0.113208	0.953601		0.11941	0.124505	0.147895
Q9NYB9	Homo sapiens	Abl interactor 2 OS=Homo sapiens OX=9606 GN=ABI2 PE=1 SV=1	ABI2	17	6	4	48		0.359747	0.350466	0.156887		0.396283	0.552689	0.0491124		0.739973	0.593827		0.973992	0.266955		1.10156	1.57701	0.313043
O14639	Homo sapiens	Actin-binding LIM protein 1 OS=Homo sapiens OX=9606 GN=ABLIM1 PE=1 SV=3	ABLIM1	3	1	1	2		0.0507858	0.040518	0.027654		0.02399	0.0321692	0.0242775		0.653851	0.466442		0.544871	0.127878		0.472377	0.793949	0.877904
Q12979	Homo sapiens	Active breakpoint cluster region-related protein OS=Homo sapiens OX=9606 GN=ABR PE=1 SV=2	ABR	26	15	14	100		1.9675	2.09211	2.02889		0.169419	0.226198	0.15026		1.06159	1.03228		0.305503	0.521711		0.0861086	0.10812	0.0740601
Q9P1F3	Homo sapiens	Costars family protein ABRACL OS=Homo sapiens OX=9606 GN=ABRACL PE=1 SV=1	ABRACL	36	2	2	60		3.32048	3.38696	3.19983		0.393338	0.465668	0.371091		1.01741	0.964022		0.794787	0.596689		0.118458	0.137488	0.115972
Q15018	Homo sapiens	BRISC complex subunit Abraxas 2 OS=Homo sapiens OX=9606 GN=ABRAXAS2 PE=1 SV=2	ABRAXAS2	10	4	4	37		1.10451	1.01426	1.09599		0.0973289	0.260833	0.108604		0.899077	0.991316		0.45575	0.889106		0.0881195	0.257165	0.0990922
P09110	Homo sapiens	3-ketoacyl-CoA thiolase, peroxisomal OS=Homo sapiens OX=9606 GN=ACAA1 PE=1 SV=2	ACAA1	33	8	8	93		1.12057	1.24585	1.42961		0.394247	0.324543	0.282978		1.13041	1.31438		0.561256	0.149849		0.351827	0.2605	0.197941
P42765	Homo sapiens	3-ketoacyl-CoA thiolase, mitochondrial OS=Homo sapiens OX=9606 GN=ACAA2 PE=1 SV=2	ACAA2	5	2	2	19		1.91751	2.15058	2.1979		0.366726	0.449432	0.402716		1.1195	1.14886		0.348247	0.235956		0.191251	0.208982	0.183228
Q13085	Homo sapiens	Acetyl-CoA carboxylase 1 OS=Homo sapiens OX=9606 GN=ACACA PE=1 SV=2	ACACA	49	83	73	1296		58.7687	51.9963	59.4029		6.45848	6.51376	9.16277		0.883319	1.00552		0.10065	0.892528		0.109897	0.125274	0.154248
O00763	Homo sapiens	Acetyl-CoA carboxylase 2 OS=Homo sapiens OX=9606 GN=ACACB PE=1 SV=3	ACACB	5	10	0	150		9.44087	8.38355	9.28338		1.12977	1.01711	1.34518		0.88761	0.980684		0.119257	0.830597		0.119668	0.121322	0.144902
Q709F0	Homo sapiens	Acyl-CoA dehydrogenase family member 11 OS=Homo sapiens OX=9606 GN=ACAD11 PE=1 SV=3	ACAD11	5	3	3	20		0.628471	0.579536	0.642034		0.0399606	0.0554366	0.0951706		0.920113	1.01417		0.109964	0.754191		0.0635839	0.0956568	0.148233
Q9UKU7	Homo sapiens	Isobutyryl-CoA dehydrogenase, mitochondrial OS=Homo sapiens OX=9606 GN=ACAD8 PE=1 SV=1	ACAD8	25	7	7	114		2.45456	2.36673	2.47291		0.235197	0.282655	0.208904		0.961981	1.00853		0.571501	0.889187		0.0958207	0.119428	0.0844771
Q9H845	Homo sapiens	Complex I assembly factor ACAD9, mitochondrial OS=Homo sapiens OX=9606 GN=ACAD9 PE=1 SV=1	ACAD9	18	9	9	69		2.25827	2.72131	2.45888		0.350023	0.311273	0.573193		1.21032	1.07306		0.0359759	0.481174		0.154996	0.114384	0.233112
P11310	Homo sapiens	Medium-chain specific acyl-CoA dehydrogenase, mitochondrial OS=Homo sapiens OX=9606 GN=ACADM PE=1 SV=1	ACADM	19	5	5	63		1.85769	1.70889	1.61662		0.283196	0.226018	0.18833		0.921924	0.873559		0.338168	0.113166		0.152445	0.13226	0.116496
P16219	Homo sapiens	Short-chain specific acyl-CoA dehydrogenase, mitochondrial OS=Homo sapiens OX=9606 GN=ACADS PE=1 SV=1	ACADS	24	6	6	42		1.10184	1.08286	1.23322		0.160279	0.242591	0.205747		0.97189	1.11612		0.876184	0.245432		0.145465	0.224028	0.166837
P45954	Homo sapiens	Short/branched chain specific acyl-CoA dehydrogenase, mitochondrial OS=Homo sapiens OX=9606 GN=ACADSB PE=1 SV=1	ACADSB	5	1	1	35		1.03688	1.32741	1.06298		0.165121	0.199144	0.0583081		1.28301	1.03597		0.0204433	0.727114		0.159249	0.150024	0.0548536
P49748	Homo sapiens	Very long-chain specific acyl-CoA dehydrogenase, mitochondrial OS=Homo sapiens OX=9606 GN=ACADVL PE=1 SV=1	ACADVL	27	14	14	216		12.5601	12.9651	12.2501		0.893629	0.805274	1.18072		1.03268	0.973697		0.428692	0.619328		0.0711485	0.0621108	0.0963845
Q15057	Homo sapiens	Arf-GAP with coiled-coil, ANK repeat and PH domain-containing protein 2 OS=Homo sapiens OX=9606 GN=ACAP2 PE=1 SV=3	ACAP2	17	9	8	66		0.565988	0.557133	0.517944		0.131385	0.0943517	0.0900592		0.997618	0.927434		0.895982	0.477005		0.232133	0.169352	0.173878
Q96P50	Homo sapiens	Arf-GAP with coiled-coil, ANK repeat and PH domain-containing protein 3 OS=Homo sapiens OX=9606 GN=ACAP3 PE=1 SV=2	ACAP3	1	1	0	4		0.0670588	0.0716786	0.0620397		0.0230955	0.0203643	0.022367		1.08908	0.922109		0.720901	0.71017		0.344407	0.284106	0.360528
P24752	Homo sapiens	Acetyl-CoA acetyltransferase, mitochondrial OS=Homo sapiens OX=9606 GN=ACAT1 PE=1 SV=1	ACAT1	6	2	2	71		3.59223	4.06132	4.12527		0.355907	0.328721	0.240323		1.13231	1.15171		0.0391668	0.0124547		0.0990767	0.0809394	0.0582562
Q9BWD1	Homo sapiens	Acetyl-CoA acetyltransferase, cytosolic OS=Homo sapiens OX=9606 GN=ACAT2 PE=1 SV=2	ACAT2	10	2	2	39		7.79366	7.0094	6.89635		1.12388	0.704516	1.42956		0.904056	0.875314		0.17816	0.254581		0.144204	0.10051	0.207292
Q9H3P7	Homo sapiens	Golgi resident protein GCP60 OS=Homo sapiens OX=9606 GN=ACBD3 PE=1 SV=4	ACBD3	21	7	7	76		1.70555	1.78366	1.77741		0.124746	0.137023	0.0932679		1.04557	1.04321		0.326171	0.284856		0.0731412	0.0768214	0.0524741
Q5T8D3	Homo sapiens	Acyl-CoA-binding domain-containing protein 5 OS=Homo sapiens OX=9606 GN=ACBD5 PE=1 SV=1	ACBD5	10	4	4	8		0.772682	0.808008	0.745134		0.131449	0.186349	0.11639		1.03525	0.966633		0.712291	0.708773		0.17012	0.230627	0.156199
Q9BR61	Homo sapiens	Acyl-CoA-binding domain-containing protein 6 OS=Homo sapiens OX=9606 GN=ACBD6 PE=1 SV=1	ACBD6	7	1	1	2		0.0213348	0.0179359	0.0376564		0.0154387	0.00898069	0.00794723		0.922223	2.09165		0.651104	0.0440719		0.723636	0.50071	0.211046
Q9UKV3	Homo sapiens	Apoptotic chromatin condensation inducer in the nucleus OS=Homo sapiens OX=9606 GN=ACIN1 PE=1 SV=2	ACIN1	16	16	16	171		5.08899	5.22781	5.21811		0.25391	0.34975	0.274085		1.02639	1.02529		0.44966	0.41705		0.0498941	0.0669018	0.0525257
P53396	Homo sapiens	ATP-citrate synthase OS=Homo sapiens OX=9606 GN=ACLY PE=1 SV=3	ACLY	47	46	46	1162		136.983	102.461	124		15.6339	5.51605	18.1598		0.751264	0.901925		0.00198947	0.213961		0.11413	0.0538356	0.146451
P21399	Homo sapiens	Cytoplasmic aconitate hydratase OS=Homo sapiens OX=9606 GN=ACO1 PE=1 SV=3	ACO1	17	15	15	168		8.85644	8.27056	8.85626		0.685321	0.381347	0.473913		0.935288	1.00117		0.0971994	0.99959		0.0773811	0.0461089	0.0535117
Q99798	Homo sapiens	Aconitate hydratase, mitochondrial OS=Homo sapiens OX=9606 GN=ACO2 PE=1 SV=2	ACO2	38	23	23	380		36.5135	46.1622	40.2728		21.7898	29.9701	20.5521		1.22567	1.12398		0.537914	0.764827		0.596761	0.649236	0.510322
O00154	Homo sapiens	Cytosolic acyl coenzyme A thioester hydrolase OS=Homo sapiens OX=9606 GN=ACOT7 PE=1 SV=3	ACOT7	37	11	11	191		16.6311	16.022	15.9024		0.482296	0.490144	0.611868		0.963342	0.955938		0.0551931	0.0449252		0.0289996	0.0305919	0.0384764
Q9Y305	Homo sapiens	Acyl-coenzyme A thioesterase 9, mitochondrial OS=Homo sapiens OX=9606 GN=ACOT9 PE=1 SV=2	ACOT9	17	6	6	88		2.4644	2.32377	2.2904		0.271958	0.300273	0.254846		0.941042	0.929369		0.415052	0.279439		0.110354	0.129218	0.111267
Q15067	Homo sapiens	Peroxisomal acyl-coenzyme A oxidase 1 OS=Homo sapiens OX=9606 GN=ACOX1 PE=1 SV=3	ACOX1	20	9	9	77		2.49874	2.50039	2.58927		0.179431	0.143904	0.253786		1.00134	1.03425		0.986363	0.491892		0.0718085	0.0575528	0.0980146
O15254	Homo sapiens	Peroxisomal acyl-coenzyme A oxidase 3 OS=Homo sapiens OX=9606 GN=ACOX3 PE=1 SV=2	ACOX3	2	1	1	9		0.0609266	0.0533733	0.049804		0.0264404	0.0103384	0.0190748		0.925557	0.821331		0.529285	0.422866		0.433971	0.1937	0.382998
P24666	Homo sapiens	Low molecular weight phosphotyrosine protein phosphatase OS=Homo sapiens OX=9606 GN=ACP1 PE=1 SV=3	ACP1	25	3	3	61		3.142	3.28616	3.3471		0.599032	0.539908	0.809489		1.05202	1.05952		0.670798	0.62866		0.190653	0.164298	0.241848
Q9NPH0	Homo sapiens	Lysophosphatidic acid phosphatase type 6 OS=Homo sapiens OX=9606 GN=ACP6 PE=1 SV=3	ACP6	9	3	3	25		0.618346	0.621371	0.550642		0.0647437	0.0655028	0.0671552		1.00446	0.888828		0.937477	0.105799		0.104705	0.105417	0.121958
Q96CM8	Homo sapiens	Medium-chain acyl-CoA ligase ACSF2, mitochondrial OS=Homo sapiens OX=9606 GN=ACSF2 PE=1 SV=2	ACSF2	2	1	1	12		0.845601	0.77198	0.827433		0.200505	0.343705	0.358794		0.861425	0.902083		0.66008	0.915916		0.237115	0.445225	0.433623
P33121	Homo sapiens	Long-chain-fatty-acid--CoA ligase 1 OS=Homo sapiens OX=9606 GN=ACSL1 PE=1 SV=1	ACSL1	7	5	5	46		0.926101	0.931977	1.0326		0.0995044	0.076655	0.1284		1.00831	1.11305		0.911036	0.139386		0.107444	0.0822498	0.124347
O95573	Homo sapiens	Long-chain-fatty-acid--CoA ligase 3 OS=Homo sapiens OX=9606 GN=ACSL3 PE=1 SV=3	ACSL3	24	14	12	159		6.0363	5.82991	6.05301		0.485406	0.446099	0.57771		0.966174	1.00186		0.460887	0.957804		0.0804146	0.0765191	0.0954418
O60488	Homo sapiens	Long-chain-fatty-acid--CoA ligase 4 OS=Homo sapiens OX=9606 GN=ACSL4 PE=1 SV=2	ACSL4	36	19	17	233		10.0704	8.15259	9.10766		0.496285	0.591324	0.66504		0.808571	0.90329		0.00011797	0.0174889		0.0492814	0.072532	0.0730198
Q53FZ2	Homo sapiens	Acyl-coenzyme A synthetase ACSM3, mitochondrial OS=Homo sapiens OX=9606 GN=ACSM3 PE=1 SV=2	ACSM3	1	1	1	3		0.0613961	0.0514554	0.0575809		0.00725711	0.0120405	0.0032909		0.821144	0.94175		0.113943	0.268061		0.118202	0.233998	0.0571527
Q6P461	Homo sapiens	Acyl-coenzyme A synthetase ACSM6, mitochondrial OS=Homo sapiens OX=9606 GN=ACSM6 PE=2 SV=3	ACSM6	4	1	1	5		0.738207	0.876815	0.634648		0.211222	0.201511	0.149785		1.19842	0.867383		0.271819	0.350374		0.286128	0.229822	0.236013
Q9NUB1	Homo sapiens	Acetyl-coenzyme A synthetase 2-like, mitochondrial OS=Homo sapiens OX=9606 GN=ACSS1 PE=1 SV=2	ACSS1	21	12	12	206		11.3933	12.0506	11.8377		1.62417	2.37089	1.45646		1.04911	1.04098		0.587625	0.628595		0.142556	0.196745	0.123036
Q9NR19	Homo sapiens	Acetyl-coenzyme A synthetase, cytoplasmic OS=Homo sapiens OX=9606 GN=ACSS2 PE=1 SV=1	ACSS2	8	3	3	18		0.473887	0.433109	0.475209		0.0910874	0.0742878	0.0845151		0.916381	1.00395		0.415311	0.979733		0.192213	0.171522	0.177848
P68133	Homo sapiens	Actin, alpha skeletal muscle OS=Homo sapiens OX=9606 GN=ACTA1 PE=1 SV=1	ACTA1	40	16	0	883		168.389	172.919	151.461		42.5824	46.8335	36.5351		1.02192	0.903338		0.864324	0.476893		0.252882	0.27084	0.241218
P62736	Homo sapiens	Actin, aortic smooth muscle OS=Homo sapiens OX=9606 GN=ACTA2 PE=1 SV=1	ACTA2	37	15	0	797		168.389	172.919	151.461		42.5824	46.8335	36.5351		1.02192	0.903338		0.864324	0.476893		0.252882	0.27084	0.241218
P60709	Homo sapiens	Actin, cytoplasmic 1 OS=Homo sapiens OX=9606 GN=ACTB PE=1 SV=1	ACTB	73	26	0	2820		1665.59	1725.1	1425.66		120.942	141.157	147.176		1.03501	0.854244		0.451085	0.0115392		0.0726122	0.0818258	0.103234
Q562R1	Homo sapiens	Beta-actin-like protein 2 OS=Homo sapiens OX=9606 GN=ACTBL2 PE=1 SV=2	ACTBL2	34	10	5	404		3.67305	3.58476	3.13216		0.914804	0.587165	0.664788		0.989659	0.858204		0.846296	0.268516		0.249059	0.163794	0.212246
P68032	Homo sapiens	Actin, alpha cardiac muscle 1 OS=Homo sapiens OX=9606 GN=ACTC1 PE=1 SV=1	ACTC1	40	16	0	883		168.389	172.919	151.461		42.5824	46.8335	36.5351		1.02192	0.903338		0.864324	0.476893		0.252882	0.27084	0.241218
P63261	Homo sapiens	Actin, cytoplasmic 2 OS=Homo sapiens OX=9606 GN=ACTG1 PE=1 SV=1	ACTG1	78	27	1	2829		1665.59	1725.14	1425.66		120.956	141.158	147.177		1.03503	0.854243		0.450806	0.0115414		0.0726202	0.0818237	0.103234
P63267	Homo sapiens	Actin, gamma-enteric smooth muscle OS=Homo sapiens OX=9606 GN=ACTG2 PE=1 SV=1	ACTG2	38	15	0	797		168.389	172.919	151.461		42.5824	46.8335	36.5351		1.02192	0.903338		0.864324	0.476893		0.252882	0.27084	0.241218
O96019	Homo sapiens	Actin-like protein 6A OS=Homo sapiens OX=9606 GN=ACTL6A PE=1 SV=1	ACTL6A	42	13	11	145		5.80279	5.724	5.86914		0.426271	0.39984	0.223256		0.986709	1.01316		0.748038	0.742524		0.0734597	0.0698533	0.0380389
O94805	Homo sapiens	Actin-like protein 6B OS=Homo sapiens OX=9606 GN=ACTL6B PE=1 SV=1	ACTL6B	5	2	0	8		0.488115	0.521816	0.556661		0.14955	0.134637	0.119941		1.08008	1.16138		0.690293	0.401673		0.306382	0.258017	0.215466
P12814	Homo sapiens	Alpha-actinin-1 OS=Homo sapiens OX=9606 GN=ACTN1 PE=1 SV=2	ACTN1	70	56	31	1401		81.9277	86.5351	77.5869		9.11394	10.2549	8.58228		1.05547	0.947051		0.429913	0.415563		0.111244	0.118506	0.110615
Q08043	Homo sapiens	Alpha-actinin-3 OS=Homo sapiens OX=9606 GN=ACTN3 PE=1 SV=2	ACTN3	13	12	0	192		4.00212	3.99603	3.88088		0.892969	0.676338	1.29894		1.00692	0.94386		0.989637	0.854333		0.223124	0.169252	0.334701
O43707	Homo sapiens	Alpha-actinin-4 OS=Homo sapiens OX=9606 GN=ACTN4 PE=1 SV=2	ACTN4	64	57	35	1488		222.626	226.699	207.537		20.245	20.2695	16.6969		1.01845	0.932933		0.734867	0.189308		0.090937	0.0894116	0.0804529
Q9NZ32	Homo sapiens	Actin-related protein 10 OS=Homo sapiens OX=9606 GN=ACTR10 PE=1 SV=1	ACTR10	27	7	7	41		1.25969	1.29052	1.24864		0.212872	0.267025	0.197824		1.01828	0.992413		0.829412	0.927648		0.168988	0.206913	0.158432
P61163	Homo sapiens	Alpha-centractin OS=Homo sapiens OX=9606 GN=ACTR1A PE=1 SV=1	ACTR1A	70	22	12	372		22.3816	21.3366	21.3945		0.906563	0.786805	0.785248		0.953437	0.956016		0.0587716	0.071445		0.0405048	0.0368759	0.0367033
P42025	Homo sapiens	Beta-centractin OS=Homo sapiens OX=9606 GN=ACTR1B PE=1 SV=1	ACTR1B	44	13	3	195		0.755482	0.717807	0.73206		0.051429	0.0499634	0.115618		0.950063	0.961167		0.227071	0.659941		0.0680744	0.0696056	0.157935
P61160	Homo sapiens	Actin-related protein 2 OS=Homo sapiens OX=9606 GN=ACTR2 PE=1 SV=1	ACTR2	48	15	15	329		28.4702	28.3017	27.2752		2.66166	2.72454	2.08213		0.993929	0.959351		0.91587	0.406702		0.0934892	0.0962676	0.0763378
P61158	Homo sapiens	Actin-related protein 3 OS=Homo sapiens OX=9606 GN=ACTR3 PE=1 SV=3	ACTR3	75	23	20	375		36.1384	35.9797	32.9848		1.90232	0.847988	1.53556		0.996551	0.912981		0.85567	0.0101634		0.0526397	0.0235685	0.0465536
Q9P1U1	Homo sapiens	Actin-related protein 3B OS=Homo sapiens OX=9606 GN=ACTR3B PE=2 SV=1	ACTR3B	11	4	1	71		0.0584659	0.0122147	0.0126759		0.112779	0.00085513	0.000593902		0.581549	0.604173		0.361232	0.36563		1.92897	0.0700081	0.0468529
Q9C0K3	Homo sapiens	Actin-related protein 3C OS=Homo sapiens OX=9606 GN=ACTR3C PE=2 SV=1	ACTR3C	12	2	0	53		2.12584	1.99083	2.10863		0.224246	0.34424	0.206122		0.928811	0.992375		0.439579	0.892697		0.105486	0.172912	0.0977514
Q9H9F9	Homo sapiens	Actin-related protein 5 OS=Homo sapiens OX=9606 GN=ACTR5 PE=1 SV=2	ACTR5	7	3	3	7		0.249048	0.292429	0.242217		0.0717916	0.0710062	0.0798377		1.18774	0.968553		0.317404	0.879247		0.288264	0.242815	0.329613
Q04771	Homo sapiens	Activin receptor type-1 OS=Homo sapiens OX=9606 GN=ACVR1 PE=1 SV=1	ACVR1	3	1	1	3		0.0293524	0.033554	0.0271283		0.00707294	0.0100135	0.0110473		1.11983	0.877311		0.420814	0.686677		0.240966	0.29843	0.407224
Q03154	Homo sapiens	Aminoacylase-1 OS=Homo sapiens OX=9606 GN=ACY1 PE=1 SV=1	ACY1	8	2	2	10		0.140313	0.14699	0.128819		0.0349839	0.0657592	0.0203101		0.998798	0.933535		0.830636	0.502287		0.249327	0.447373	0.157664
P14621	Homo sapiens	Acylphosphatase-2 OS=Homo sapiens OX=9606 GN=ACYP2 PE=1 SV=2	ACYP2	13	1	1	1		0.0228334	0.0118875	0.0179681		0.0174491	0.000882986	0.0146383		0.649495	0.825597		0.185172	0.612197		0.76419	0.0742786	0.814685
O14672	Homo sapiens	Disintegrin and metalloproteinase domain-containing protein 10 OS=Homo sapiens OX=9606 GN=ADAM10 PE=1 SV=1	ADAM10	32	17	17	132		2.72477	2.61094	2.52795		0.161793	0.157434	0.303522		0.95816	0.923986		0.245047	0.191282		0.0593786	0.0602979	0.120066
P78536	Homo sapiens	Disintegrin and metalloproteinase domain-containing protein 17 OS=Homo sapiens OX=9606 GN=ADAM17 PE=1 SV=1	ADAM17	14	6	6	33		0.396771	0.420165	0.377249		0.0476604	0.058391	0.0719399		1.0576	0.942024		0.464636	0.591675		0.120121	0.138972	0.190696
Q9H013	Homo sapiens	Disintegrin and metalloproteinase domain-containing protein 19 OS=Homo sapiens OX=9606 GN=ADAM19 PE=1 SV=3	ADAM19	1	1	1	1		0.317442	0.276769	0.299246		0.024347	0.0257442	0.0555742		0.870786	0.93143		0.0184197	0.479443		0.0766973	0.0930169	0.185714
Q8TC27	Homo sapiens	Disintegrin and metalloproteinase domain-containing protein 32 OS=Homo sapiens OX=9606 GN=ADAM32 PE=1 SV=2	ADAM32	2	1	1	3		0.234997	0.263515	0.518034		0.183752	0.133439	0.192845		1.6326	4.48006		0.76469	0.0263675		0.781936	0.506379	0.372263
Q13443	Homo sapiens	Disintegrin and metalloproteinase domain-containing protein 9 OS=Homo sapiens OX=9606 GN=ADAM9 PE=1 SV=1	ADAM9	5	4	4	30		0.467355	0.42064	0.422011		0.0403205	0.0343284	0.0407131		0.900263	0.902076		0.0560253	0.0812996		0.0862737	0.0816099	0.0964738
Q9UP79	Homo sapiens	A disintegrin and metalloproteinase with thrombospondin motifs 8 OS=Homo sapiens OX=9606 GN=ADAMTS8 PE=2 SV=2	ADAMTS8	2	1	1	1		0.0719111	0.0734529	0.0607651		0.0153701	0.0169323	0.00874584		1.01866	0.852176		0.872124	0.15365		0.213738	0.230519	0.143929
O75689	Homo sapiens	Arf-GAP with dual PH domain-containing protein 1 OS=Homo sapiens OX=9606 GN=ADAP1 PE=1 SV=2	ADAP1	3	1	1	4		0.0859702	0.0860655	0.0648079		0.0391789	0.0409011	0.0590052		1.00341	0.515081		0.996794	0.481047		0.455726	0.475232	0.910462
P55265	Homo sapiens	Double-stranded RNA-specific adenosine deaminase OS=Homo sapiens OX=9606 GN=ADAR PE=1 SV=4	ADAR	10	11	11	88		2.30743	2.28373	2.7842		0.313878	0.159006	0.267052		0.99529	1.21124		0.872273	0.0177362		0.13603	0.0696256	0.0959172
P35611	Homo sapiens	Alpha-adducin OS=Homo sapiens OX=9606 GN=ADD1 PE=1 SV=2	ADD1	9	5	5	56		0.910441	0.962464	0.891682		0.0456608	0.0915694	0.0589593		1.05398	0.978691		0.24139	0.551541		0.0501524	0.0951406	0.0661215
P35612	Homo sapiens	Beta-adducin OS=Homo sapiens OX=9606 GN=ADD2 PE=1 SV=3	ADD2	2	1	1	1		0.0390778	0.0537748	0.0565408		0.0232797	0.0289644	0.0103793		1.43194	1.77801		0.355503	0.124234		0.595726	0.538625	0.183572
Q9UEY8	Homo sapiens	Gamma-adducin OS=Homo sapiens OX=9606 GN=ADD3 PE=1 SV=1	ADD3	2	1	1	1		0.0320766	0.0330334	0.0371261		0.0211784	0.0249849	0.0287886		0.96493	1.05241		0.944362	0.736452		0.660245	0.756353	0.775427
Q9Y653	Homo sapiens	Adhesion G-protein coupled receptor G1 OS=Homo sapiens OX=9606 GN=ADGRG1 PE=1 SV=2	ADGRG1	3	2	2	14		0.581326	0.613922	0.383046		0.0424518	0.0840444	0.0304065		1.05009	0.658624		0.416296	3.07522e-06		0.0730258	0.136898	0.0793808
P11766	Homo sapiens	Alcohol dehydrogenase class-3 OS=Homo sapiens OX=9606 GN=ADH5 PE=1 SV=4	ADH5	16	6	6	43		4.22234	4.17491	4.30741		0.482885	0.328024	0.285755		0.991454	1.02366		0.84624	0.718109		0.114364	0.0785704	0.0663404
Q9BV57	Homo sapiens	1,2-dihydroxy-3-keto-5-methylthiopentene dioxygenase OS=Homo sapiens OX=9606 GN=ADI1 PE=1 SV=1	ADI1	23	4	4	44		2.11319	1.80778	1.77576		0.297053	0.515785	0.49888		0.826816	0.820022		0.237366	0.185033		0.140571	0.285315	0.280938
P55263	Homo sapiens	Adenosine kinase OS=Homo sapiens OX=9606 GN=ADK PE=1 SV=2	ADK	23	8	8	155		8.07877	7.61668	7.90551		0.375088	0.376746	0.419282		0.942659	0.978255		0.0591117	0.468018		0.0464289	0.0494633	0.0530367
Q9H2P0	Homo sapiens	Activity-dependent neuroprotector homeobox protein OS=Homo sapiens OX=9606 GN=ADNP PE=1 SV=1	ADNP	15	11	11	78		1.13748	1.22149	1.17281		0.0609382	0.156218	0.119223		1.06808	1.02757		0.247823	0.53265		0.0535731	0.127891	0.101656
Q96SZ5	Homo sapiens	2-aminoethanethiol dioxygenase OS=Homo sapiens OX=9606 GN=ADO PE=1 SV=2	ADO	4	1	1	11		0.0322766	0.0343025	0.0481298		0.0494142	0.0246217	0.0485857		1.43908	1.68615		0.930154	0.587569		1.53096	0.717781	1.00947
Q9BRR6	Homo sapiens	ADP-dependent glucokinase OS=Homo sapiens OX=9606 GN=ADPGK PE=1 SV=1	ADPGK	3	1	1	21		0.526849	0.490428	0.453918		0.132445	0.235595	0.169715		0.867712	0.834079		0.748143	0.426005		0.251391	0.480388	0.373888
P54922	Homo sapiens	[Protein ADP-ribosylarginine] hydrolase OS=Homo sapiens OX=9606 GN=ADPRH PE=1 SV=1	ADPRH	12	3	2	7		0.170854	0.140638	0.142101		0.100157	0.09442	0.0928474		0.775013	0.813602		0.602543	0.617272		0.586214	0.671368	0.653392
Q8NDY3	Homo sapiens	[Protein ADP-ribosylarginine] hydrolase-like protein 1 OS=Homo sapiens OX=9606 GN=ADPRHL1 PE=2 SV=1	ADPRHL1	2	1	0	1		0.0629771	0.0513106	0.0486554		0.0255618	0.0310233	0.0292007		0.729799	0.688527		0.493389	0.38728		0.40589	0.604617	0.600154
Q9NX46	Homo sapiens	ADP-ribose glycohydrolase ARH3 OS=Homo sapiens OX=9606 GN=ADPRHL2 PE=1 SV=1	ADPRHL2	2	1	1	1		0.130131	0.129404	0.12051		0.0134726	0.0338325	0.0133132		0.970739	0.925232		0.961973	0.241813		0.103531	0.261449	0.110473
Q16186	Homo sapiens	Proteasomal ubiquitin receptor ADRM1 OS=Homo sapiens OX=9606 GN=ADRM1 PE=1 SV=2	ADRM1	20	8	8	105		3.10097	3.3516	3.10818		0.298667	0.261311	0.157504		1.08227	1.00525		0.152907	0.959298		0.096314	0.0779661	0.0506739
P30566	Homo sapiens	Adenylosuccinate lyase OS=Homo sapiens OX=9606 GN=ADSL PE=1 SV=2	ADSL	21	9	9	129		2.70279	2.81584	2.47288		0.180067	0.393927	0.414866		1.03508	0.904294		0.536989	0.241435		0.0666224	0.139897	0.167766
Q8N142	Homo sapiens	Adenylosuccinate synthetase isozyme 1 OS=Homo sapiens OX=9606 GN=ADSS1 PE=1 SV=1	ADSS1	3	1	0	10		0.401194	0.396949	0.357993		0.1287	0.124281	0.0977458		0.983086	0.90214		0.954805	0.527378		0.320794	0.31309	0.273039
P30520	Homo sapiens	Adenylosuccinate synthetase isozyme 2 OS=Homo sapiens OX=9606 GN=ADSS2 PE=1 SV=3	ADSS2	42	14	13	255		9.01324	8.56789	8.49823		0.977124	0.5327	0.524517		0.953604	0.945901		0.350095	0.281845		0.10841	0.0621741	0.0617208
Q8N556	Homo sapiens	Actin filament-associated protein 1 OS=Homo sapiens OX=9606 GN=AFAP1 PE=1 SV=2	AFAP1	4	2	2	25		0.215182	0.203517	0.176655		0.021931	0.0205985	0.0238957		0.945956	0.81835		0.364678	0.0155743		0.101919	0.101213	0.135268
P55196	Homo sapiens	Afadin OS=Homo sapiens OX=9606 GN=AFDN PE=1 SV=3	AFDN	24	30	30	176		4.99502	4.79231	4.27549		0.389217	0.256042	0.310859		0.960751	0.856208		0.311584	0.00537219		0.0779211	0.0534277	0.0727074
P51826	Homo sapiens	AF4/FMR2 family member 3 OS=Homo sapiens OX=9606 GN=AFF3 PE=1 SV=3	AFF3	1	1	1	1		0.0824627	0.09116	0.0845717		0.0551562	0.0411683	0.0562405		1.34366	1.03148		0.763271	0.949004		0.668862	0.451605	0.665003
Q9Y4W6	Homo sapiens	AFG3-like protein 2 OS=Homo sapiens OX=9606 GN=AFG3L2 PE=1 SV=2	AFG3L2	42	27	26	236		10.5388	10.8088	10.3004		1.08707	1.02157	0.834485		1.02614	0.9789		0.666934	0.679056		0.10315	0.0945126	0.0810151
Q9UPQ3	Homo sapiens	Arf-GAP with GTPase, ANK repeat and PH domain-containing protein 1 OS=Homo sapiens OX=9606 GN=AGAP1 PE=1 SV=4	AGAP1	2	1	0	5		0.0391025	0.0215039	0.0219999		0.0308843	0.0103599	0.0108545		0.612355	0.621407		0.233086	0.246331		0.789829	0.481768	0.493389
Q99490	Homo sapiens	Arf-GAP with GTPase, ANK repeat and PH domain-containing protein 2 OS=Homo sapiens OX=9606 GN=AGAP2 PE=1 SV=2	AGAP2	1	1	1	1		2.56594	2.61351	2.59602		0.412334	0.391619	0.246399		1.01977	1.01867		0.841734	0.88112		0.160695	0.149844	0.0949142
Q96P47	Homo sapiens	Arf-GAP with GTPase, ANK repeat and PH domain-containing protein 3 OS=Homo sapiens OX=9606 GN=AGAP3 PE=1 SV=2	AGAP3	2	1	0	5		0.0394104	0.0215658	0.0220095		0.0305651	0.0102846	0.0108383		0.600986	0.607189		0.223194	0.234999		0.775561	0.476896	0.492437
P52594	Homo sapiens	Arf-GAP domain and FG repeat-containing protein 1 OS=Homo sapiens OX=9606 GN=AGFG1 PE=1 SV=2	AGFG1	22	8	8	95		2.36183	2.63929	2.25667		0.27639	1.40927	0.168816		1.0317	0.958798		0.65461	0.444871		0.117024	0.533957	0.0748075
O95081	Homo sapiens	Arf-GAP domain and FG repeat-containing protein 2 OS=Homo sapiens OX=9606 GN=AGFG2 PE=1 SV=2	AGFG2	6	2	2	11		0.171602	0.167643	0.277551		0.0745724	0.0882234	0.105755		0.955368	1.68247		0.93475	0.0727149		0.434566	0.526258	0.381029
Q53H12	Homo sapiens	Acylglycerol kinase, mitochondrial OS=Homo sapiens OX=9606 GN=AGK PE=1 SV=2	AGK	21	7	7	87		2.11417	2.16292	2.17781		0.30962	0.311649	0.318797		1.02373	1.03034		0.791314	0.733047		0.14645	0.144088	0.146384
P35573	Homo sapiens	Glycogen debranching enzyme OS=Homo sapiens OX=9606 GN=AGL PE=1 SV=3	AGL	5	6	6	40		0.463328	0.406137	0.475877		0.0562399	0.0543918	0.0562937		0.875395	1.02744		0.103639	0.707365		0.121383	0.133925	0.118295
Q9UL18	Homo sapiens	Protein argonaute-1 OS=Homo sapiens OX=9606 GN=AGO1 PE=1 SV=3	AGO1	11	7	3	27		0.376988	0.103376	0.108045		0.563525	0.0489976	0.0560543		0.421241	0.457524		0.288574	0.296248		1.49481	0.473973	0.518803
Q9UKV8	Homo sapiens	Protein argonaute-2 OS=Homo sapiens OX=9606 GN=AGO2 PE=1 SV=3	AGO2	30	16	12	91		1.63595	1.56309	1.44902		0.121256	0.172813	0.170731		0.952512	0.882321		0.417643	0.0536476		0.0741197	0.110559	0.117826
Q9HCK5	Homo sapiens	Protein argonaute-4 OS=Homo sapiens OX=9606 GN=AGO4 PE=1 SV=2	AGO4	6	4	1	20		0.851975	0.750972	0.714446		0.082364	0.0953935	0.0820961		0.879143	0.837162		0.078037	0.0159197		0.0966741	0.127027	0.114909
Q99943	Homo sapiens	1-acyl-sn-glycerol-3-phosphate acyltransferase alpha OS=Homo sapiens OX=9606 GN=AGPAT1 PE=1 SV=2	AGPAT1	18	3	3	27		0.185442	0.169292	0.161469		0.0367177	0.0290124	0.0289113		0.916336	0.872856		0.417686	0.237496		0.198002	0.171375	0.179052
Q9NRZ5	Homo sapiens	1-acyl-sn-glycerol-3-phosphate acyltransferase delta OS=Homo sapiens OX=9606 GN=AGPAT4 PE=1 SV=1	AGPAT4	7	2	2	17		0.293436	0.275707	0.309533		0.044747	0.0468695	0.0362427		0.938194	1.06004		0.51793	0.509061		0.152493	0.169997	0.117088
O00116	Homo sapiens	Alkyldihydroxyacetonephosphate synthase, peroxisomal OS=Homo sapiens OX=9606 GN=AGPS PE=1 SV=1	AGPS	30	12	12	152		5.18238	5.22682	4.96019		0.172965	0.48729	0.551777		1.00571	0.952772		0.839957	0.383091		0.0333756	0.0932287	0.111241
O95994	Homo sapiens	Anterior gradient protein 2 homolog OS=Homo sapiens OX=9606 GN=AGR2 PE=1 SV=1	AGR2	43	5	5	83		2.20156	2.43386	3.05308		0.33851	0.692614	0.939966		1.07928	1.34456		0.477408	0.0798122		0.153759	0.284574	0.307875
O00468	Homo sapiens	Agrin OS=Homo sapiens OX=9606 GN=AGRN PE=1 SV=6	AGRN	5	7	7	60		0.909999	0.819044	0.74058		0.106066	0.0822881	0.0847471		0.901317	0.813871		0.12798	0.0121127		0.116556	0.100468	0.114434
Q8WYP5	Homo sapiens	Protein ELYS OS=Homo sapiens OX=9606 GN=AHCTF1 PE=1 SV=3	AHCTF1	1	1	1	3		0.170839	0.161267	0.16415		0.0186055	0.0114375	0.0218753		0.946625	0.957832		0.308259	0.580931		0.108907	0.0709227	0.133264
P23526	Homo sapiens	Adenosylhomocysteinase OS=Homo sapiens OX=9606 GN=AHCY PE=1 SV=4	AHCY	34	13	12	235		14.8237	14.1988	15.0407		0.768131	1.40576	0.783299		0.955135	1.01462		0.361843	0.638401		0.0518179	0.099006	0.0520786
O43865	Homo sapiens	S-adenosylhomocysteine hydrolase-like protein 1 OS=Homo sapiens OX=9606 GN=AHCYL1 PE=1 SV=2	AHCYL1	45	18	9	173		13.324	12.8217	12.7029		0.720218	0.60934	0.956141		0.96259	0.952229		0.221357	0.232499		0.0540542	0.0475243	0.0752696
Q96HN2	Homo sapiens	Adenosylhomocysteinase 3 OS=Homo sapiens OX=9606 GN=AHCYL2 PE=1 SV=1	AHCYL2	27	12	3	122		0.336794	0.302294	0.277869		0.0556159	0.0209123	0.0449612		0.906389	0.824416		0.185376	0.0711911		0.165133	0.0691788	0.161807
Q09666	Homo sapiens	Neuroblast differentiation-associated protein AHNAK OS=Homo sapiens OX=9606 GN=AHNAK PE=1 SV=2	AHNAK	27	67	65	1125		240.446	236.771	217.789		14.4522	15.5829	16.5284		0.984409	0.904978		0.680818	0.0299856		0.0601057	0.0658144	0.0758918
Q8IVF2	Homo sapiens	Protein AHNAK2 OS=Homo sapiens OX=9606 GN=AHNAK2 PE=1 SV=2	AHNAK2	1	2	1	18		0.536315	0.44943	0.361954		0.276356	0.225083	0.288882		0.858712	0.449398		0.563704	0.310486		0.515286	0.500819	0.798118
P35869	Homo sapiens	Aryl hydrocarbon receptor OS=Homo sapiens OX=9606 GN=AHR PE=1 SV=2	AHR	2	1	1	9		0.107107	0.0932515	0.0984826		0.0108094	0.00929381	0.014954		0.870757	0.914175		0.0385677	0.278938		0.100922	0.0996639	0.151844
O95433	Homo sapiens	Activator of 90 kDa heat shock protein ATPase homolog 1 OS=Homo sapiens OX=9606 GN=AHSA1 PE=1 SV=1	AHSA1	41	11	11	141		71.6575	69.3281	65.482		11.0222	8.38733	9.48418		0.970709	0.914402		0.689058	0.322704		0.153818	0.12098	0.144836
P02765	Homo sapiens	Alpha-2-HS-glycoprotein OS=Homo sapiens OX=9606 GN=AHSG PE=1 SV=2	AHSG	4	2	2	25		0.831643	1.16562	1.19174		0.0819071	0.211266	0.171954		1.38488	1.42531		0.00476457	0.000934628		0.0984884	0.181247	0.144288
Q96BJ3	Homo sapiens	Axin interactor, dorsalization-associated protein OS=Homo sapiens OX=9606 GN=AIDA PE=1 SV=1	AIDA	13	3	3	11		0.264166	0.253441	0.209712		0.0884137	0.0714979	0.0682823		0.987285	0.805448		0.82195	0.260029		0.33469	0.282109	0.325601
Q9BQI0	Homo sapiens	Allograft inflammatory factor 1-like OS=Homo sapiens OX=9606 GN=AIF1L PE=1 SV=1	AIF1L	30	4	4	43		1.25306	1.11119	1.15666		0.174873	0.130423	0.171682		0.889062	0.922376		0.142257	0.357979		0.139557	0.117372	0.148429
O95831	Homo sapiens	Apoptosis-inducing factor 1, mitochondrial OS=Homo sapiens OX=9606 GN=AIFM1 PE=1 SV=1	AIFM1	29	15	15	304		11.2153	10.9451	10.7627		0.303346	0.274186	0.160221		0.975943	0.959846		0.136544	0.00899673		0.0270475	0.0250511	0.0148867
Q12904	Homo sapiens	Aminoacyl tRNA synthase complex-interacting multifunctional protein 1 OS=Homo sapiens OX=9606 GN=AIMP1 PE=1 SV=2	AIMP1	27	6	6	107		7.33332	7.13118	6.80374		0.476579	0.360999	0.567224		0.97305	0.926459		0.426901	0.110515		0.0649882	0.0506225	0.0833694
Q13155	Homo sapiens	Aminoacyl tRNA synthase complex-interacting multifunctional protein 2 OS=Homo sapiens OX=9606 GN=AIMP2 PE=1 SV=2	AIMP2	17	5	5	96		3.82027	4.03881	4.06017		0.349391	0.569385	0.824073		1.05216	1.04939		0.44156	0.526307		0.0914573	0.140978	0.202965
O00170	Homo sapiens	AH receptor-interacting protein OS=Homo sapiens OX=9606 GN=AIP PE=1 SV=2	AIP	17	5	5	33		1.58302	1.68026	1.64349		0.2784	0.191032	0.211699		1.06888	1.04354		0.496635	0.680882		0.175867	0.113692	0.12881
P00568	Homo sapiens	Adenylate kinase isoenzyme 1 OS=Homo sapiens OX=9606 GN=AK1 PE=1 SV=3	AK1	51	9	8	180		12.7568	13.3312	13.0831		1.95327	2.26312	2.23446		1.04246	1.02302		0.647949	0.793108		0.153116	0.169761	0.170789
P54819	Homo sapiens	Adenylate kinase 2, mitochondrial OS=Homo sapiens OX=9606 GN=AK2 PE=1 SV=2	AK2	38	8	8	233		20.7805	21.2969	20.8757		1.74151	2.02448	1.92133		1.02392	1.00403		0.645866	0.930117		0.0838051	0.0950598	0.0920366
Q9UIJ7	Homo sapiens	GTP:AMP phosphotransferase AK3, mitochondrial OS=Homo sapiens OX=9606 GN=AK3 PE=1 SV=4	AK3	11	2	2	4		0.739887	0.703385	0.717837		0.147116	0.113797	0.0969925		0.95659	0.980046		0.641054	0.765509		0.198836	0.161785	0.135118
P27144	Homo sapiens	Adenylate kinase 4, mitochondrial OS=Homo sapiens OX=9606 GN=AK4 PE=1 SV=1	AK4	6	1	1	8		0.150301	0.100773	0.082498		0.054712	0.0512937	0.0367804		0.545607	0.466783		0.136808	0.0304273		0.364017	0.509003	0.445834
Q9Y6K8	Homo sapiens	Adenylate kinase isoenzyme 5 OS=Homo sapiens OX=9606 GN=AK5 PE=1 SV=2	AK5	2	1	0	7		0.35162	0.415159	0.403987		0.267189	0.363334	0.194975		1.0946	1.76722		0.737171	0.706284		0.759881	0.875169	0.482627
Q9Y3D8	Homo sapiens	Adenylate kinase isoenzyme 6 OS=Homo sapiens OX=9606 GN=AK6 PE=1 SV=1	AK6	9	1	1	17		0.0911334	0.0991024	0.0938981		0.0169473	0.0177986	0.0132144		1.09194	1.03894		0.445485	0.759143		0.185961	0.179599	0.140731
Q5TCS8	Homo sapiens	Adenylate kinase 9 OS=Homo sapiens OX=9606 GN=AK9 PE=1 SV=2	AK9	1	1	1	1		0.0845158	0.073951	0.0880162		0.0232703	0.0159817	0.0295487		0.881003	1.02219		0.380871	0.824265		0.275336	0.216112	0.335718
Q92667	Homo sapiens	A-kinase anchor protein 1, mitochondrial OS=Homo sapiens OX=9606 GN=AKAP1 PE=1 SV=1	AKAP1	1	1	1	10		0.155743	0.123662	0.117364		0.0259709	0.0566632	0.0296217		0.634409	0.737768		0.236038	0.0381977		0.166755	0.45821	0.252392
Q02952	Homo sapiens	A-kinase anchor protein 12 OS=Homo sapiens OX=9606 GN=AKAP12 PE=1 SV=4	AKAP12	4	7	7	104		5.67775	5.48668	4.95785		0.718135	1.15019	1.09273		0.955503	0.862376		0.737118	0.207218		0.126482	0.209633	0.220403
Q12802	Homo sapiens	A-kinase anchor protein 13 OS=Homo sapiens OX=9606 GN=AKAP13 PE=1 SV=2	AKAP13	4	7	7	20		3.80043	2.97703	4.18922		1.0757	0.661607	1.05979		0.791606	1.10779		0.141333	0.542404		0.283047	0.222237	0.252979
Q9Y2D5	Homo sapiens	A-kinase anchor protein 2 OS=Homo sapiens OX=9606 GN=AKAP2 PE=1 SV=3	AKAP2	14	9	9	69		1.75731	1.77242	1.44171		0.149747	0.154036	0.141518		1.00858	0.819562		0.866612	0.00377124		0.0852139	0.0869069	0.0981597
O43823	Homo sapiens	A-kinase anchor protein 8 OS=Homo sapiens OX=9606 GN=AKAP8 PE=1 SV=1	AKAP8	2	1	1	12		0.0118089	0.0159367	0.0113138		0.00172301	0.00603011	0.00257233		1.28983	0.949668		0.159644	0.703484		0.145908	0.37838	0.227363
Q9ULX6	Homo sapiens	A-kinase anchor protein 8-like OS=Homo sapiens OX=9606 GN=AKAP8L PE=1 SV=4	AKAP8L	2	1	1	3		0.0700918	0.0728779	0.0580774		0.0224327	0.0148558	0.0187535		1.0659	0.819125		0.804906	0.337909		0.320047	0.203846	0.322906
Q99996	Homo sapiens	A-kinase anchor protein 9 OS=Homo sapiens OX=9606 GN=AKAP9 PE=1 SV=4	AKAP9	5	13	13	95		1.10662	1.04099	1.06464		0.269304	0.0758324	0.0784012		0.958141	0.979876		0.587177	0.726853		0.243358	0.0728468	0.073641
P14550	Homo sapiens	Aldo-keto reductase family 1 member A1 OS=Homo sapiens OX=9606 GN=AKR1A1 PE=1 SV=3	AKR1A1	29	9	7	118		9.47923	9.17391	9.22429		0.60847	0.650554	0.673414		0.967416	0.972588		0.420754	0.507064		0.0641898	0.0709135	0.0730045
P15121	Homo sapiens	Aldo-keto reductase family 1 member B1 OS=Homo sapiens OX=9606 GN=AKR1B1 PE=1 SV=3	AKR1B1	23	5	3	92		3.90595	3.9723	3.8018		0.2301	0.219171	0.189675		1.01717	0.973712		0.620144	0.412294		0.0589102	0.055175	0.049891
O60218	Homo sapiens	Aldo-keto reductase family 1 member B10 OS=Homo sapiens OX=9606 GN=AKR1B10 PE=1 SV=2	AKR1B10	6	2	1	20		1.34143	1.39154	1.3294		0.0953683	0.125549	0.11868		1.03602	0.989851		0.454297	0.850366		0.0710943	0.0902231	0.0892732
Q96JD6	Homo sapiens	1,5-anhydro-D-fructose reductase OS=Homo sapiens OX=9606 GN=AKR1E2 PE=1 SV=2	AKR1E2	8	2	1	12		0.214566	0.202932	0.175419		0.0461366	0.0463708	0.0838877		0.942519	0.608305		0.672353	0.340159		0.215023	0.228504	0.478214
O43488	Homo sapiens	Aflatoxin B1 aldehyde reductase member 2 OS=Homo sapiens OX=9606 GN=AKR7A2 PE=1 SV=3	AKR7A2	8	2	1	30		1.40215	1.32576	1.3353		0.148441	0.122674	0.183402		0.94661	0.949019		0.354075	0.50346		0.105867	0.0925317	0.137348
Q8NHP1	Homo sapiens	Aflatoxin B1 aldehyde reductase member 4 OS=Homo sapiens OX=9606 GN=AKR7L PE=2 SV=7	AKR7L	10	2	1	26		0.503476	0.552028	0.570483		0.0990848	0.0663847	0.0892071		1.10873	1.1403		0.342209	0.246468		0.196801	0.120256	0.156371
P31749	Homo sapiens	RAC-alpha serine/threonine-protein kinase OS=Homo sapiens OX=9606 GN=AKT1 PE=1 SV=2	AKT1	7	3	2	42		0.408899	0.365213	0.356167		0.0458921	0.0682244	0.0754451		0.885046	0.862311		0.222295	0.17426		0.112233	0.186807	0.211825
P31751	Homo sapiens	RAC-beta serine/threonine-protein kinase OS=Homo sapiens OX=9606 GN=AKT2 PE=1 SV=2	AKT2	9	4	3	18		1.16529	1.12222	1.06202		0.160565	0.289078	0.239732		0.945494	0.900254		0.756287	0.401241		0.13779	0.257594	0.225732
Q9Y243	Homo sapiens	RAC-gamma serine/threonine-protein kinase OS=Homo sapiens OX=9606 GN=AKT3 PE=1 SV=1	AKT3	7	3	2	10		0.101184	0.0901358	0.0878444		0.00928092	0.0225662	0.0222242		0.866892	0.848104		0.29334	0.204708		0.0917232	0.250358	0.252995
Q9H8T0	Homo sapiens	AKT-interacting protein OS=Homo sapiens OX=9606 GN=AKTIP PE=1 SV=1	AKTIP	15	2	2	5		0.186694	0.156465	0.188972		0.052041	0.0422304	0.0551757		0.848709	1.01965		0.295118	0.942805		0.278751	0.269903	0.291979
P13716	Homo sapiens	Delta-aminolevulinic acid dehydratase OS=Homo sapiens OX=9606 GN=ALAD PE=1 SV=1	ALAD	10	2	2	6		0.162044	0.169213	0.121163		0.116244	0.0828562	0.057102		1.18199	0.878143		0.904531	0.457293		0.717357	0.489655	0.471282
P02768	Homo sapiens	Serum albumin OS=Homo sapiens OX=9606 GN=ALB PE=1 SV=2	ALB	4	3	3	58		1.81093	2.63144	2.88241		0.152681	0.331234	0.687369		1.44812	1.56038		0.000257985	0.0114717		0.0843105	0.125876	0.23847
Q8IZ83	Homo sapiens	Aldehyde dehydrogenase family 16 member A1 OS=Homo sapiens OX=9606 GN=ALDH16A1 PE=1 SV=2	ALDH16A1	4	2	2	20		0.164873	0.164781	0.16609		0.0369424	0.0188385	0.0196021		1.0135	1.02114		0.995753	0.944571		0.224066	0.114325	0.118021
P54886	Homo sapiens	Delta-1-pyrroline-5-carboxylate synthase OS=Homo sapiens OX=9606 GN=ALDH18A1 PE=1 SV=2	ALDH18A1	49	32	32	513		28.6334	29.3217	29.3736		1.30589	1.93771	1.23628		1.02305	1.02598		0.487098	0.337122		0.0456074	0.0660844	0.0420881
P00352	Homo sapiens	Retinal dehydrogenase 1 OS=Homo sapiens OX=9606 GN=ALDH1A1 PE=1 SV=2	ALDH1A1	23	14	11	265		61.0214	56.585	62.5044		2.00759	2.51565	3.89751		0.926953	1.02311		0.00704516	0.426688		0.0328998	0.0444579	0.0623557
O94788	Homo sapiens	Retinal dehydrogenase 2 OS=Homo sapiens OX=9606 GN=ALDH1A2 PE=1 SV=3	ALDH1A2	2	2	0	16		6.40605	5.57995	6.64406		0.759962	0.473207	1.02812		0.873447	1.03303		0.0473443	0.658124		0.118632	0.084805	0.154743
P47895	Homo sapiens	Aldehyde dehydrogenase family 1 member A3 OS=Homo sapiens OX=9606 GN=ALDH1A3 PE=1 SV=2	ALDH1A3	2	2	0	16		6.40605	5.57995	6.64406		0.759962	0.473207	1.02812		0.873447	1.03303		0.0473443	0.658124		0.118632	0.084805	0.154743
P30837	Homo sapiens	Aldehyde dehydrogenase X, mitochondrial OS=Homo sapiens OX=9606 GN=ALDH1B1 PE=1 SV=3	ALDH1B1	2	2	0	16		6.40605	5.57995	6.64406		0.759962	0.473207	1.02812		0.873447	1.03303		0.0473443	0.658124		0.118632	0.084805	0.154743
O75891	Homo sapiens	Cytosolic 10-formyltetrahydrofolate dehydrogenase OS=Homo sapiens OX=9606 GN=ALDH1L1 PE=1 SV=2	ALDH1L1	30	26	21	542		47.554	47.7237	46.5842		1.44731	2.6388	1.35775		1.00263	0.979628		0.892908	0.258886		0.0304352	0.0552933	0.0291461
Q3SY69	Homo sapiens	Mitochondrial 10-formyltetrahydrofolate dehydrogenase OS=Homo sapiens OX=9606 GN=ALDH1L2 PE=1 SV=2	ALDH1L2	14	10	5	94		0.083941	0.107031	0.129228		0.0288431	0.0110015	0.0259494		1.34972	1.61151		0.0968344	0.0169807		0.343611	0.102788	0.200803
P05091	Homo sapiens	Aldehyde dehydrogenase, mitochondrial OS=Homo sapiens OX=9606 GN=ALDH2 PE=1 SV=2	ALDH2	3	3	0	23		12.0932	10.2755	12.109		0.860349	0.622228	1.04891		0.850135	1.00038		0.00184805	0.97788		0.0711431	0.0605544	0.0866231
P30838	Homo sapiens	Aldehyde dehydrogenase, dimeric NADP-preferring OS=Homo sapiens OX=9606 GN=ALDH3A1 PE=1 SV=3	ALDH3A1	3	1	0	10		0.74874	0.714861	0.719817		0.0912669	0.14512	0.067935		0.944608	0.963718		0.638761	0.547419		0.121894	0.203005	0.0943782
P51648	Homo sapiens	Aldehyde dehydrogenase family 3 member A2 OS=Homo sapiens OX=9606 GN=ALDH3A2 PE=1 SV=1	ALDH3A2	12	5	4	59		0.947377	1.00118	1.01134		0.110339	0.0305171	0.0942156		1.06294	1.07037		0.295197	0.305585		0.116467	0.0304812	0.0931596
P43353	Homo sapiens	Aldehyde dehydrogenase family 3 member B1 OS=Homo sapiens OX=9606 GN=ALDH3B1 PE=1 SV=1	ALDH3B1	11	5	4	45		19.4198	18.3457	19.4225		1.80475	2.03553	1.07903		0.943438	1.00262		0.356293	0.997529		0.0929336	0.110954	0.0555555
P48448	Homo sapiens	Aldehyde dehydrogenase family 3 member B2 OS=Homo sapiens OX=9606 GN=ALDH3B2 PE=2 SV=3	ALDH3B2	3	1	0	10		0.74874	0.714861	0.719817		0.0912669	0.14512	0.067935		0.944608	0.963718		0.638761	0.547419		0.121894	0.203005	0.0943782
P30038	Homo sapiens	Delta-1-pyrroline-5-carboxylate dehydrogenase, mitochondrial OS=Homo sapiens OX=9606 GN=ALDH4A1 PE=1 SV=3	ALDH4A1	18	9	9	131		14.953	17.874	17.7166		1.7834	1.0498	1.28389		1.20066	1.18918		0.00614937	0.0116303		0.119267	0.0587336	0.0724681
P51649	Homo sapiens	Succinate-semialdehyde dehydrogenase, mitochondrial OS=Homo sapiens OX=9606 GN=ALDH5A1 PE=1 SV=2	ALDH5A1	16	5	5	32		1.04675	1.05812	0.980313		0.159418	0.203463	0.164739		1.00421	0.934729		0.916302	0.49399		0.152298	0.192286	0.168047
Q02252	Homo sapiens	Methylmalonate-semialdehyde dehydrogenase [acylating], mitochondrial OS=Homo sapiens OX=9606 GN=ALDH6A1 PE=1 SV=2	ALDH6A1	33	14	14	206		9.75647	9.20941	9.41983		0.295893	0.595031	0.555309		0.942684	0.964481		0.0714029	0.219327		0.0303279	0.0646112	0.0589511
P49419	Homo sapiens	Alpha-aminoadipic semialdehyde dehydrogenase OS=Homo sapiens OX=9606 GN=ALDH7A1 PE=1 SV=5	ALDH7A1	41	17	17	226		5.94601	6.00103	6.05414		0.31808	0.417964	0.623534		1.00847	1.01491		0.802701	0.713046		0.0534946	0.0696487	0.102993
P49189	Homo sapiens	4-trimethylaminobutyraldehyde dehydrogenase OS=Homo sapiens OX=9606 GN=ALDH9A1 PE=1 SV=3	ALDH9A1	8	3	3	24		0.458766	0.485982	0.499068		0.0666159	0.0740478	0.0972559		1.05806	1.07979		0.518451	0.421911		0.145207	0.152368	0.194875
P04075	Homo sapiens	Fructose-bisphosphate aldolase A OS=Homo sapiens OX=9606 GN=ALDOA PE=1 SV=2	ALDOA	59	21	16	486		148.423	137.226	129.609		10.1482	6.73023	7.90301		0.925384	0.873522		0.0479843	0.00498734		0.0683731	0.0490448	0.0609758
P09972	Homo sapiens	Fructose-bisphosphate aldolase C OS=Homo sapiens OX=9606 GN=ALDOC PE=1 SV=2	ALDOC	46	13	8	280		9.6767	8.05214	8.22086		2.56946	1.39409	1.06287		0.844424	0.866903		0.203316	0.228605		0.265531	0.173133	0.129289
Q5BKT4	Homo sapiens	Dol-P-Glc:Glc(2)Man(9)GlcNAc(2)-PP-Dol alpha-1,2-glucosyltransferase OS=Homo sapiens OX=9606 GN=ALG10 PE=2 SV=1	ALG10	3	1	0	3		0.10727	0.125175	0.132549		0.0153289	0.0190253	0.0517892		1.16484	1.17649		0.102868	0.296184		0.1429	0.151989	0.390717
Q5I7T1	Homo sapiens	Putative Dol-P-Glc:Glc(2)Man(9)GlcNAc(2)-PP-Dol alpha-1,2-glucosyltransferase OS=Homo sapiens OX=9606 GN=ALG10B PE=1 SV=2	ALG10B	3	1	0	3		0.10727	0.125175	0.132549		0.0153289	0.0190253	0.0517892		1.16484	1.17649		0.102868	0.296184		0.1429	0.151989	0.390717
Q6GMV1	Homo sapiens	Putative glycosyltransferase ALG1-like OS=Homo sapiens OX=9606 GN=ALG1L PE=2 SV=2	ALG1L	7	1	1	4		0.191385	0.159538	0.190073		0.0884855	0.114426	0.0899882		0.636175	0.979814		0.601474	0.980185		0.462342	0.717235	0.47344
Q9H553	Homo sapiens	Alpha-1,3/1,6-mannosyltransferase ALG2 OS=Homo sapiens OX=9606 GN=ALG2 PE=1 SV=1	ALG2	3	1	1	4		0.0948335	0.0909688	0.0979784		0.0180273	0.0140876	0.0150732		0.965526	1.04041		0.687778	0.749803		0.190094	0.154861	0.153842
Q9Y673	Homo sapiens	Dolichyl-phosphate beta-glucosyltransferase OS=Homo sapiens OX=9606 GN=ALG5 PE=1 SV=1	ALG5	17	5	5	55		1.20876	1.20745	1.26017		0.136893	0.0889588	0.172516		1.00195	1.04013		0.984652	0.580104		0.11325	0.073675	0.136899
Q9H6U8	Homo sapiens	Alpha-1,2-mannosyltransferase ALG9 OS=Homo sapiens OX=9606 GN=ALG9 PE=1 SV=2	ALG9	3	1	1	12		0.0442247	0.0484103	0.0455386		0.00669573	0.0114931	0.00701958		1.08296	1.02895		0.458655	0.746932		0.151402	0.237411	0.154146
Q6P6C2	Homo sapiens	RNA demethylase ALKBH5 OS=Homo sapiens OX=9606 GN=ALKBH5 PE=1 SV=2	ALKBH5	7	1	1	6		0.0505279	0.073155	0.0841964		0.0328088	0.0157017	0.028961		1.89583	2.12096		0.158535	0.0888627		0.64932	0.214636	0.34397
Q86V81	Homo sapiens	THO complex subunit 4 OS=Homo sapiens OX=9606 GN=ALYREF PE=1 SV=3	ALYREF	38	7	7	141		10.9044	11.7511	11.3432		0.651405	0.510674	0.588405		1.07839	1.04062		0.0311408	0.248845		0.0597379	0.0434575	0.0518731
Q9UHK6	Homo sapiens	Alpha-methylacyl-CoA racemase OS=Homo sapiens OX=9606 GN=AMACR PE=1 SV=2	AMACR	3	1	1	2		0.206053	0.193686	0.226948		0.0421531	0.0188358	0.0187785		0.951696	1.11604		0.526579	0.293323		0.204574	0.097249	0.0827434
Q9Y303	Homo sapiens	N-acetylglucosamine-6-phosphate deacetylase OS=Homo sapiens OX=9606 GN=AMDHD2 PE=1 SV=2	AMDHD2	3	1	1	1		0.0261426	0.0171571	0.0138381		0.0213315	0.00829956	0.00435125		0.778966	0.664157		0.358934	0.220572		0.815969	0.483739	0.314439
Q9UKV5	Homo sapiens	E3 ubiquitin-protein ligase AMFR OS=Homo sapiens OX=9606 GN=AMFR PE=1 SV=2	AMFR	2	1	1	2		0.0250069	0.0369251	0.0260439		0.0168513	0.0133157	0.0156892		1.63828	1.07505		0.203921	0.914336		0.673868	0.360614	0.602415
Q86SJ2	Homo sapiens	Amphoterin-induced protein 2 OS=Homo sapiens OX=9606 GN=AMIGO2 PE=1 SV=1	AMIGO2	2	1	1	2		0.275437	0.269811	0.255383		0.21567	0.207758	0.190937		1.01222	0.993011		0.964199	0.867987		0.783009	0.770013	0.747651
Q9Y2J4	Homo sapiens	Angiomotin-like protein 2 OS=Homo sapiens OX=9606 GN=AMOTL2 PE=1 SV=3	AMOTL2	4	2	2	18		0.0297476	0.062904	0.0465369		0.010576	0.00843297	0.00635205		2.2276	1.64897		0.000131366	0.00757311		0.355524	0.134061	0.136495
P23109	Homo sapiens	AMP deaminase 1 OS=Homo sapiens OX=9606 GN=AMPD1 PE=1 SV=2	AMPD1	1	1	0	3		0.19786	0.208509	0.228288		0.0377306	0.0347956	0.0483074		1.05769	1.14735		0.622339	0.251934		0.190693	0.166878	0.211607
Q01433	Homo sapiens	AMP deaminase 2 OS=Homo sapiens OX=9606 GN=AMPD2 PE=1 SV=2	AMPD2	6	4	3	23		0.173039	0.178151	0.189936		0.0381522	0.0144905	0.0521128		1.05207	1.08613		0.765286	0.536032		0.220484	0.0813384	0.27437
Q01432	Homo sapiens	AMP deaminase 3 OS=Homo sapiens OX=9606 GN=AMPD3 PE=1 SV=1	AMPD3	18	11	9	92		1.88755	1.71146	1.72294		0.358381	0.154182	0.0906317		0.916033	0.924074		0.2948	0.319798		0.189865	0.0900878	0.0526028
Q9H1A4	Homo sapiens	Anaphase-promoting complex subunit 1 OS=Homo sapiens OX=9606 GN=ANAPC1 PE=1 SV=1	ANAPC1	2	3	3	8		0.124653	0.112653	0.156584		0.0506913	0.0377237	0.027418		0.921465	1.35137		0.651777	0.204574		0.40666	0.334865	0.175102
Q9UJX5	Homo sapiens	Anaphase-promoting complex subunit 4 OS=Homo sapiens OX=9606 GN=ANAPC4 PE=1 SV=2	ANAPC4	7	5	5	27		0.294991	0.241704	0.231764		0.0644525	0.0443407	0.0433188		0.825814	0.791704		0.126188	0.0740857		0.21849	0.183451	0.186909
Q9UJX4	Homo sapiens	Anaphase-promoting complex subunit 5 OS=Homo sapiens OX=9606 GN=ANAPC5 PE=1 SV=2	ANAPC5	15	7	7	31		0.359285	0.352152	0.363636		0.0727914	0.0657046	0.0768602		0.983376	1.00843		0.862147	0.921791		0.202601	0.18658	0.211366
Q9UJX3	Homo sapiens	Anaphase-promoting complex subunit 7 OS=Homo sapiens OX=9606 GN=ANAPC7 PE=1 SV=4	ANAPC7	32	13	13	58		1.07999	1.06235	0.99644		0.116022	0.168132	0.156965		0.977797	0.918039		0.836678	0.319087		0.107429	0.158265	0.157526
Q5VTE6	Homo sapiens	Protein angel homolog 2 OS=Homo sapiens OX=9606 GN=ANGEL2 PE=2 SV=1	ANGEL2	3	1	1	13		0.0644432	0.0687984	0.0628772		0.0282474	0.0102799	0.00963363		1.13676	1.03893		0.734248	0.901829		0.43833	0.14942	0.153213
P16157	Homo sapiens	Ankyrin-1 OS=Homo sapiens OX=9606 GN=ANK1 PE=1 SV=3	ANK1	2	3	1	6		0.409419	0.31058	0.300216		0.173568	0.0820654	0.092962		0.790598	0.759988		0.235925	0.204146		0.423937	0.264233	0.30965
Q12955	Homo sapiens	Ankyrin-3 OS=Homo sapiens OX=9606 GN=ANK3 PE=1 SV=3	ANK3	20	58	50	667		24.216	23.5141	22.3404		1.27077	0.988093	0.694169		0.971355	0.92319		0.31057	0.00993977		0.0524764	0.0420214	0.0310724
Q8N957	Homo sapiens	Ankyrin repeat and fibronectin type-III domain-containing protein 1 OS=Homo sapiens OX=9606 GN=ANKFN1 PE=2 SV=2	ANKFN1	1	1	1	3		0.169129	0.196067	0.186806		0.244284	0.284728	0.270842		1.09066	1.02614		0.863897	0.907848		1.44437	1.4522	1.44985
Q9P2R3	Homo sapiens	Rabankyrin-5 OS=Homo sapiens OX=9606 GN=ANKFY1 PE=1 SV=2	ANKFY1	22	21	21	215		5.31801	5.20634	5.06383		0.133665	0.205926	0.340209		0.978611	0.95069		0.291265	0.11934		0.0251344	0.039553	0.0671841
Q8IWZ3	Homo sapiens	Ankyrin repeat and KH domain-containing protein 1 OS=Homo sapiens OX=9606 GN=ANKHD1 PE=1 SV=1	ANKHD1	12	19	12	136		2.10025	2.21598	2.15278		0.152771	0.225888	0.203212		1.05293	1.02367		0.323026	0.623736		0.0727395	0.101936	0.0943955
Q9P2G1	Homo sapiens	Ankyrin repeat and IBR domain-containing protein 1 OS=Homo sapiens OX=9606 GN=ANKIB1 PE=1 SV=3	ANKIB1	8	5	5	14		0.147176	0.179424	0.187877		0.0450938	0.0226446	0.0302856		1.24969	1.30368		0.148557	0.0963342		0.306393	0.126207	0.161199
Q8IV38	Homo sapiens	Ankyrin repeat and MYND domain-containing protein 2 OS=Homo sapiens OX=9606 GN=ANKMY2 PE=1 SV=1	ANKMY2	17	6	6	28		1.23034	1.26628	1.25619		0.13083	0.273768	0.253815		1.01233	1.00918		0.777642	0.828943		0.106336	0.216199	0.202051
Q8IZ07	Homo sapiens	Ankyrin repeat domain-containing protein 13A OS=Homo sapiens OX=9606 GN=ANKRD13A PE=1 SV=3	ANKRD13A	13	5	4	33		0.465348	0.429388	0.378257		0.117338	0.139548	0.160397		0.908351	0.782861		0.639421	0.308294		0.252152	0.324993	0.424042
Q6ZTN6	Homo sapiens	Ankyrin repeat domain-containing protein 13D OS=Homo sapiens OX=9606 GN=ANKRD13D PE=1 SV=2	ANKRD13D	5	2	1	18		0.0320998	0.0282582	0.0228745		0.0172812	0.0133696	0.0116046		0.907267	0.741583		0.675833	0.303141		0.538359	0.473123	0.507315
O75179	Homo sapiens	Ankyrin repeat domain-containing protein 17 OS=Homo sapiens OX=9606 GN=ANKRD17 PE=1 SV=3	ANKRD17	9	15	8	128		0.305464	0.336802	0.31655		0.065554	0.0388788	0.0537902		1.12207	1.04827		0.337598	0.755376		0.214605	0.115435	0.169926
Q9UPS8	Homo sapiens	Ankyrin repeat domain-containing protein 26 OS=Homo sapiens OX=9606 GN=ANKRD26 PE=1 SV=4	ANKRD26	0	1	0	1		0.163882	0.168429	0.144992		0.0171849	0.0219305	0.0221583		1.02555	0.880883		0.697743	0.129937		0.104861	0.130206	0.152824
Q96NW4	Homo sapiens	Ankyrin repeat domain-containing protein 27 OS=Homo sapiens OX=9606 GN=ANKRD27 PE=1 SV=2	ANKRD27	1	1	1	1		0.0165583	0.0170321	0.0168149		0.00397029	0.0062369	0.00433469		1.003	1.01014		0.878384	0.916976		0.239776	0.366184	0.257789
O15084	Homo sapiens	Serine/threonine-protein phosphatase 6 regulatory ankyrin repeat subunit A OS=Homo sapiens OX=9606 GN=ANKRD28 PE=1 SV=5	ANKRD28	21	12	11	60		1.19558	1.55316	1.13078		0.235539	0.800893	0.236256		1.21172	0.945648		0.335414	0.644472		0.197008	0.515652	0.208932
Q9BXX2	Homo sapiens	Ankyrin repeat domain-containing protein 30B OS=Homo sapiens OX=9606 GN=ANKRD30B PE=2 SV=3	ANKRD30B	1	1	1	1		0.0312237	0.0207356	0.0257153		0.00987077	0.00880858	0.0108524		0.654784	0.80471		0.080829	0.379352		0.316131	0.424804	0.422023
A6QL64	Homo sapiens	Ankyrin repeat domain-containing protein 36A OS=Homo sapiens OX=9606 GN=ANKRD36 PE=2 SV=3	ANKRD36	0	1	0	2		1.04285	1.06509	0.975652		0.141001	0.250958	0.209214		1.00629	0.924978		0.853675	0.52882		0.135207	0.235621	0.214435
Q8N2N9	Homo sapiens	Ankyrin repeat domain-containing protein 36B OS=Homo sapiens OX=9606 GN=ANKRD36B PE=1 SV=4	ANKRD36B	1	1	0	2		1.04285	1.06509	0.975652		0.141001	0.250958	0.209214		1.00629	0.924978		0.853675	0.52882		0.135207	0.235621	0.214435
Q5JPF3	Homo sapiens	Ankyrin repeat domain-containing protein 36C OS=Homo sapiens OX=9606 GN=ANKRD36C PE=1 SV=3	ANKRD36C	0	1	0	1		1.04285	1.06509	0.975652		0.141001	0.250958	0.209214		1.00629	0.924978		0.853675	0.52882		0.135207	0.235621	0.214435
Q53RE8	Homo sapiens	Ankyrin repeat domain-containing protein 39 OS=Homo sapiens OX=9606 GN=ANKRD39 PE=1 SV=1	ANKRD39	6	1	1	1		0.025055	0.0280725	0.0213231		0.00545657	0.013893	0.00500426		1.02754	0.849206		0.631153	0.245184		0.217784	0.494895	0.234688
Q8N8A2	Homo sapiens	Serine/threonine-protein phosphatase 6 regulatory ankyrin repeat subunit B OS=Homo sapiens OX=9606 GN=ANKRD44 PE=1 SV=3	ANKRD44	7	4	3	20		0.248231	0.257819	0.259524		0.0346834	0.0177706	0.0104093		1.04603	1.05421		0.560184	0.4744		0.139722	0.0689267	0.0401092
Q8NB46	Homo sapiens	Serine/threonine-protein phosphatase 6 regulatory ankyrin repeat subunit C OS=Homo sapiens OX=9606 GN=ANKRD52 PE=1 SV=3	ANKRD52	11	7	7	35		0.528244	0.49596	0.476242		0.0576108	0.0613454	0.0856958		0.937449	0.892425		0.369514	0.245573		0.109061	0.12369	0.179942
Q92625	Homo sapiens	Ankyrin repeat and SAM domain-containing protein 1A OS=Homo sapiens OX=9606 GN=ANKS1A PE=1 SV=4	ANKS1A	6	5	4	12		0.242314	0.249983	0.249168		0.0659042	0.0862888	0.0473811		0.989969	1.04629		0.866106	0.84029		0.271978	0.345179	0.190157
Q7Z6G8	Homo sapiens	Ankyrin repeat and sterile alpha motif domain-containing protein 1B OS=Homo sapiens OX=9606 GN=ANKS1B PE=1 SV=2	ANKS1B	2	2	1	9		0.0349738	0.052293	0.0366403		0.0254838	0.0354753	0.0263287		1.4392	1.03843		0.354338	0.913497		0.728653	0.678394	0.71857
Q9H8Y5	Homo sapiens	Ankyrin repeat and zinc finger domain-containing protein 1 OS=Homo sapiens OX=9606 GN=ANKZF1 PE=1 SV=1	ANKZF1	2	1	1	1		0.0433341	0.0295373	0.0387104		0.0253236	0.0215649	0.0237649		0.671895	0.900922		0.333564	0.751056		0.584381	0.730091	0.613915
Q9NQW6	Homo sapiens	Anillin OS=Homo sapiens OX=9606 GN=ANLN PE=1 SV=2	ANLN	11	13	13	118		5.06722	4.69819	3.53555		0.30436	0.251878	0.228021		0.927459	0.697567		0.045159	1.79956e-06		0.0600645	0.0536118	0.0644936
Q9NW15	Homo sapiens	Anoctamin-10 OS=Homo sapiens OX=9606 GN=ANO10 PE=1 SV=2	ANO10	1	1	1	10		0.074456	0.0954529	0.0913279		0.0134227	0.0106748	0.0111089		1.2941	1.23628		0.0133675	0.0391467		0.180277	0.111833	0.121638
Q4KMQ2	Homo sapiens	Anoctamin-6 OS=Homo sapiens OX=9606 GN=ANO6 PE=1 SV=2	ANO6	3	3	3	13		0.215764	0.23564	0.206854		0.0277328	0.0280279	0.0240317		1.09369	0.960099		0.245132	0.565257		0.128533	0.118944	0.116177
P39687	Homo sapiens	Acidic leucine-rich nuclear phosphoprotein 32 family member A OS=Homo sapiens OX=9606 GN=ANP32A PE=1 SV=1	ANP32A	33	10	5	142		20.9906	21.1507	20.2823		0.837526	1.03166	1.55062		1.00732	0.96454		0.77404	0.348093		0.0398999	0.0487768	0.076452
Q92688	Homo sapiens	Acidic leucine-rich nuclear phosphoprotein 32 family member B OS=Homo sapiens OX=9606 GN=ANP32B PE=1 SV=1	ANP32B	29	7	3	94		5.0978	5.92681	5.71148		0.850674	0.796344	0.66002		1.16713	1.12805		0.111999	0.192889		0.166871	0.134363	0.11556
O43423	Homo sapiens	Acidic leucine-rich nuclear phosphoprotein 32 family member C OS=Homo sapiens OX=9606 GN=ANP32C PE=2 SV=1	ANP32C	5	2	0	14		6.50464	6.6092	7.12477		0.685999	0.798185	1.04065		1.01473	1.09027		0.81265	0.250925		0.105463	0.120769	0.146061
O95626	Homo sapiens	Acidic leucine-rich nuclear phosphoprotein 32 family member D OS=Homo sapiens OX=9606 GN=ANP32D PE=2 SV=2	ANP32D	18	4	1	33		5.89132	6.00026	6.0259		0.312614	0.750022	0.417804		1.01276	1.02191		0.749396	0.541735		0.0530635	0.124998	0.0693348
Q9BTT0	Homo sapiens	Acidic leucine-rich nuclear phosphoprotein 32 family member E OS=Homo sapiens OX=9606 GN=ANP32E PE=1 SV=1	ANP32E	23	6	6	103		6.26783	6.08167	6.20052		0.788602	0.531021	0.664316		0.973542	0.990784		0.641814	0.87615		0.125818	0.087315	0.107139
P04083	Homo sapiens	Annexin A1 OS=Homo sapiens OX=9606 GN=ANXA1 PE=1 SV=2	ANXA1	22	9	9	269		247.026	229.378	217.879		19.2003	6.74354	11.0097		0.930523	0.883239		0.0762287	0.00908575		0.0777259	0.0293993	0.0505312
Q9UJ72	Homo sapiens	Annexin A10 OS=Homo sapiens OX=9606 GN=ANXA10 PE=1 SV=3	ANXA10	21	5	5	73		2.95643	2.95638	3.06863		0.319845	0.341311	0.437146		0.998903	1.03386		0.99979	0.622879		0.108186	0.115449	0.142456
P50995	Homo sapiens	Annexin A11 OS=Homo sapiens OX=9606 GN=ANXA11 PE=1 SV=1	ANXA11	23	12	11	209		26.7688	26.734	25.1112		2.60331	1.26147	1.14677		1.00153	0.940779		0.977074	0.183968		0.0972519	0.047186	0.0456677
P27216	Homo sapiens	Annexin A13 OS=Homo sapiens OX=9606 GN=ANXA13 PE=1 SV=3	ANXA13	26	7	6	71		5.02957	4.39696	4.68003		1.28787	0.800544	1.03968		0.88503	0.937095		0.330925	0.616202		0.256059	0.182068	0.222152
P07355	Homo sapiens	Annexin A2 OS=Homo sapiens OX=9606 GN=ANXA2 PE=1 SV=2	ANXA2	69	28	7	948		605.648	578.04	605.176		38.857	31.3928	47.6984		0.954887	0.998394		0.205604	0.98535		0.0641578	0.0543091	0.0788175
A6NMY6	Homo sapiens	Putative annexin A2-like protein OS=Homo sapiens OX=9606 GN=ANXA2P2 PE=5 SV=2	ANXA2P2	46	21	0	685		423.54	395.965	423.884		28.7767	21.7002	33.0541		0.93551	1.00023		0.0903987	0.985043		0.0679434	0.0548035	0.0779792
P12429	Homo sapiens	Annexin A3 OS=Homo sapiens OX=9606 GN=ANXA3 PE=1 SV=3	ANXA3	29	9	9	106		5.904	5.65329	5.76845		0.67668	0.621258	0.632096		0.957935	0.977861		0.518947	0.727377		0.114614	0.109893	0.109578
P09525	Homo sapiens	Annexin A4 OS=Homo sapiens OX=9606 GN=ANXA4 PE=1 SV=4	ANXA4	30	12	11	248		22.8194	21.6068	22.0393		2.80566	2.47503	2.48836		0.94736	0.966425		0.445681	0.62144		0.122951	0.114548	0.112905
P08758	Homo sapiens	Annexin A5 OS=Homo sapiens OX=9606 GN=ANXA5 PE=1 SV=2	ANXA5	68	19	18	365		25.8039	26.2789	26.4912		5.05546	4.50981	3.80017		1.02182	1.03372		0.867077	0.79552		0.195918	0.171614	0.143451
P20073	Homo sapiens	Annexin A7 OS=Homo sapiens OX=9606 GN=ANXA7 PE=1 SV=3	ANXA7	19	9	9	95		20.3542	18.706	18.4221		2.26073	1.88127	1.59779		0.919594	0.906832		0.199856	0.118139		0.111069	0.10057	0.0867323
P13928	Homo sapiens	Annexin A8 OS=Homo sapiens OX=9606 GN=ANXA8 PE=1 SV=3	ANXA8	19	6	0	154		55.0348	50.8807	52.6029		7.56121	4.70958	5.04767		0.92839	0.959683		0.279943	0.527086		0.137389	0.0925613	0.0959581
Q5VT79	Homo sapiens	Annexin A8-like protein 1 OS=Homo sapiens OX=9606 GN=ANXA8L1 PE=2 SV=2	ANXA8L1	19	6	0	154		55.0348	50.8807	52.6029		7.56121	4.70958	5.04767		0.92839	0.959683		0.279943	0.527086		0.137389	0.0925613	0.0959581
Q10567	Homo sapiens	AP-1 complex subunit beta-1 OS=Homo sapiens OX=9606 GN=AP1B1 PE=1 SV=2	AP1B1	52	43	23	552		14.2589	13.7425	13.6445		0.911924	0.718637	1.26155		0.964303	0.955074		0.301501	0.356416		0.0639546	0.052293	0.0924589
O43747	Homo sapiens	AP-1 complex subunit gamma-1 OS=Homo sapiens OX=9606 GN=AP1G1 PE=1 SV=5	AP1G1	50	31	30	408		20.4679	20.9006	19.6686		1.11756	2.14936	1.49488		1.01813	0.959957		0.671057	0.31886		0.0546005	0.102837	0.0760034
O75843	Homo sapiens	AP-1 complex subunit gamma-like 2 OS=Homo sapiens OX=9606 GN=AP1G2 PE=1 SV=1	AP1G2	14	8	7	60		1.23145	1.11061	1.11392		0.0866092	0.237772	0.114756		0.885793	0.902469		0.284445	0.073102		0.0703311	0.214092	0.10302
Q9BXS5	Homo sapiens	AP-1 complex subunit mu-1 OS=Homo sapiens OX=9606 GN=AP1M1 PE=1 SV=3	AP1M1	43	15	11	139		3.27599	3.27912	3.06057		0.403527	0.584423	0.311351		0.994251	0.935835		0.991591	0.324937		0.123177	0.178225	0.10173
Q9Y6Q5	Homo sapiens	AP-1 complex subunit mu-2 OS=Homo sapiens OX=9606 GN=AP1M2 PE=1 SV=4	AP1M2	42	15	11	207		16.2008	15.9588	15.8306		1.57685	1.37884	1.7867		0.985886	0.976044		0.78294	0.711509		0.0973311	0.0863996	0.112864
P61966	Homo sapiens	AP-1 complex subunit sigma-1A OS=Homo sapiens OX=9606 GN=AP1S1 PE=1 SV=1	AP1S1	44	6	5	81		17.5875	17.2374	19.0538		0.989963	1.32439	2.02402		0.97908	1.07986		0.615252	0.142025		0.0562877	0.0768326	0.106227
P56377	Homo sapiens	AP-1 complex subunit sigma-2 OS=Homo sapiens OX=9606 GN=AP1S2 PE=1 SV=1	AP1S2	15	2	1	19		0.0514088	0.0382687	0.0566281		0.0226031	0.0214563	0.0327641		0.705411	1.05758		0.326043	0.754682		0.439675	0.560674	0.578584
Q96PC3	Homo sapiens	AP-1 complex subunit sigma-3 OS=Homo sapiens OX=9606 GN=AP1S3 PE=1 SV=1	AP1S3	6	1	1	9		0.176512	0.179974	0.178172		0.0460176	0.0407917	0.0396579		1.02789	1.01852		0.89307	0.94798		0.260705	0.226653	0.222583
O95782	Homo sapiens	AP-2 complex subunit alpha-1 OS=Homo sapiens OX=9606 GN=AP2A1 PE=1 SV=3	AP2A1	48	32	23	354		13.002	12.8447	12.9037		0.400639	0.517161	0.837588		0.987636	0.991043		0.568931	0.80059		0.0308136	0.0402626	0.0649108
O94973	Homo sapiens	AP-2 complex subunit alpha-2 OS=Homo sapiens OX=9606 GN=AP2A2 PE=1 SV=2	AP2A2	24	16	7	198		0.940749	0.937648	0.983288		0.0727569	0.0767246	0.0755753		0.996391	1.04535		0.944149	0.344015		0.0773393	0.0818266	0.0768598
P63010	Homo sapiens	AP-2 complex subunit beta OS=Homo sapiens OX=9606 GN=AP2B1 PE=1 SV=1	AP2B1	59	47	27	680		42.5862	41.8014	40.7026		2.11166	2.34654	1.7403		0.98129	0.956005		0.556131	0.122658		0.0495855	0.0561354	0.0427565
Q96CW1	Homo sapiens	AP-2 complex subunit mu OS=Homo sapiens OX=9606 GN=AP2M1 PE=1 SV=2	AP2M1	43	15	15	183		5.54124	5.7343	5.93339		0.530234	0.276232	0.431339		1.03764	1.07236		0.447316	0.190224		0.0956887	0.0481718	0.0726968
P53680	Homo sapiens	AP-2 complex subunit sigma OS=Homo sapiens OX=9606 GN=AP2S1 PE=1 SV=2	AP2S1	38	6	6	63		1.93823	1.87118	1.78335		0.219009	0.184576	0.0680374		0.966462	0.924241		0.579013	0.149517		0.112994	0.0986415	0.0381515
O00203	Homo sapiens	AP-3 complex subunit beta-1 OS=Homo sapiens OX=9606 GN=AP3B1 PE=1 SV=3	AP3B1	30	26	19	221		9.13166	8.44083	8.06619		0.410525	0.261524	0.772929		0.924749	0.880834		0.00595587	0.0137592		0.0449562	0.0309832	0.0958232
Q13367	Homo sapiens	AP-3 complex subunit beta-2 OS=Homo sapiens OX=9606 GN=AP3B2 PE=1 SV=2	AP3B2	7	7	0	61		1.90431	1.7167	1.90309		0.150126	0.10783	0.260046		0.902248	0.994413		0.0321948	0.992276		0.0788346	0.0628125	0.136644
O14617	Homo sapiens	AP-3 complex subunit delta-1 OS=Homo sapiens OX=9606 GN=AP3D1 PE=1 SV=1	AP3D1	25	20	20	206		4.99091	4.86896	5.02318		0.245138	0.401556	0.374949		0.973878	1.00512		0.539742	0.863461		0.049117	0.0824727	0.0746438
Q9Y2T2	Homo sapiens	AP-3 complex subunit mu-1 OS=Homo sapiens OX=9606 GN=AP3M1 PE=1 SV=1	AP3M1	69	18	16	211		6.36523	6.0218	6.3857		0.353325	0.606228	0.603979		0.943273	1.00069		0.258219	0.944264		0.0555087	0.100672	0.0945831
P53677	Homo sapiens	AP-3 complex subunit mu-2 OS=Homo sapiens OX=9606 GN=AP3M2 PE=2 SV=1	AP3M2	5	2	0	18		0.731005	0.660899	0.729931		0.0740155	0.0757026	0.0887546		0.90293	0.996334		0.135876	0.982289		0.101252	0.114545	0.121593
Q92572	Homo sapiens	AP-3 complex subunit sigma-1 OS=Homo sapiens OX=9606 GN=AP3S1 PE=1 SV=1	AP3S1	34	5	5	35		0.664774	0.632311	0.614084		0.0419013	0.0429993	0.0658495		0.95103	0.920925		0.21483	0.142734		0.0630309	0.0680034	0.107232
P59780	Homo sapiens	AP-3 complex subunit sigma-2 OS=Homo sapiens OX=9606 GN=AP3S2 PE=2 SV=1	AP3S2	5	1	1	7		0.294445	0.262146	0.285789		0.0355092	0.031444	0.0513921		0.890669	0.963173		0.126265	0.741307		0.120597	0.119948	0.179825
Q9Y6B7	Homo sapiens	AP-4 complex subunit beta-1 OS=Homo sapiens OX=9606 GN=AP4B1 PE=1 SV=2	AP4B1	1	1	1	5		0.0326069	0.0355489	0.0331717		0.00740213	0.00572522	0.0051492		1.10239	1.02988		0.459056	0.881121		0.227011	0.161052	0.155229
Q9UPM8	Homo sapiens	AP-4 complex subunit epsilon-1 OS=Homo sapiens OX=9606 GN=AP4E1 PE=1 SV=2	AP4E1	2	2	2	12		0.0335739	0.0441445	0.0636952		0.0205518	0.0276924	0.0539722		1.25782	1.81351		0.470056	0.230271		0.612136	0.627312	0.847351
Q9Y587	Homo sapiens	AP-4 complex subunit sigma-1 OS=Homo sapiens OX=9606 GN=AP4S1 PE=1 SV=1	AP4S1	7	1	1	6		0.0887277	0.0834837	0.0742759		0.011748	0.014379	0.00745819		0.936207	0.839841		0.504815	0.0291674		0.132406	0.172238	0.100412
Q2VPB7	Homo sapiens	AP-5 complex subunit beta-1 OS=Homo sapiens OX=9606 GN=AP5B1 PE=1 SV=4	AP5B1	2	1	1	8		0.0253081	0.0240494	0.0213398		0.0113681	0.00550628	0.00576165		0.994293	0.871463		0.812097	0.463254		0.449187	0.228957	0.269996
O14727	Homo sapiens	Apoptotic protease-activating factor 1 OS=Homo sapiens OX=9606 GN=APAF1 PE=1 SV=2	APAF1	4	4	4	19		0.325509	0.289818	0.258329		0.0491353	0.0472877	0.0568631		0.889841	0.786234		0.228765	0.0533647		0.150949	0.163163	0.220119
Q02410	Homo sapiens	Amyloid-beta A4 precursor protein-binding family A member 1 OS=Homo sapiens OX=9606 GN=APBA1 PE=1 SV=3	APBA1	1	1	1	2		0.113303	0.115412	0.0984499		0.0133594	0.0184525	0.0254177		1.01425	0.847617		0.8252	0.233853		0.117909	0.159884	0.258179
Q92870	Homo sapiens	Amyloid-beta A4 precursor protein-binding family B member 2 OS=Homo sapiens OX=9606 GN=APBB2 PE=1 SV=3	APBB2	1	1	1	5		0.0618342	0.059973	0.0493453		0.00588292	0.012244	0.00609701		0.956542	0.795784		0.744107	0.00476265		0.0951403	0.204158	0.123558
P25054	Homo sapiens	Adenomatous polyposis coli protein OS=Homo sapiens OX=9606 GN=APC PE=1 SV=2	APC	0	1	1	2		0.149249	0.121625	0.139837		0.0293399	0.0193063	0.0261526		0.818627	0.936421		0.0829053	0.570506		0.196584	0.158737	0.187023
P13798	Homo sapiens	Acylamino-acid-releasing enzyme OS=Homo sapiens OX=9606 GN=APEH PE=1 SV=4	APEH	10	5	5	45		1.5064	1.43023	1.59393		0.239154	0.177052	0.31342		0.952965	1.05395		0.544677	0.598459		0.158759	0.123793	0.196633
P27695	Homo sapiens	DNA-(apurinic or apyrimidinic site) lyase OS=Homo sapiens OX=9606 GN=APEX1 PE=1 SV=2	APEX1	38	9	9	213		18.142	18.4604	17.9416		1.92051	2.1548	2.11601		1.01667	0.988207		0.792521	0.867042		0.10586	0.116726	0.117939
Q96BI3	Homo sapiens	Gamma-secretase subunit APH-1A OS=Homo sapiens OX=9606 GN=APH1A PE=1 SV=1	APH1A	5	2	2	31		0.281272	0.261746	0.247763		0.0480224	0.0232102	0.0228532		0.937829	0.887345		0.390936	0.153775		0.170733	0.0886745	0.092238
Q9BZZ5	Homo sapiens	Apoptosis inhibitor 5 OS=Homo sapiens OX=9606 GN=API5 PE=1 SV=3	API5	44	16	16	244		12.8701	13.1867	12.9756		0.629301	0.537462	0.58393		1.02492	1.00839		0.370758	0.769356		0.0488965	0.0407579	0.045002
Q96GX9	Homo sapiens	Methylthioribulose-1-phosphate dehydratase OS=Homo sapiens OX=9606 GN=APIP PE=1 SV=1	APIP	29	6	6	35		0.529048	0.526481	0.544708		0.131095	0.112556	0.120919		1.00542	1.03518		0.971691	0.834022		0.247794	0.21379	0.221989
Q9HDC9	Homo sapiens	Adipocyte plasma membrane-associated protein OS=Homo sapiens OX=9606 GN=APMAP PE=1 SV=2	APMAP	10	5	5	52		3.80863	3.91641	3.87455		0.378412	0.540035	0.417427		1.02503	1.01657		0.697301	0.780267		0.0993567	0.13789	0.107736
P02647	Homo sapiens	Apolipoprotein A-I OS=Homo sapiens OX=9606 GN=APOA1 PE=1 SV=1	APOA1	6	1	1	10		0.0380328	0.0651183	0.0709045		0.011468	0.0140756	0.0218363		1.74813	1.87		0.00443136	0.00850822		0.301529	0.216154	0.307967
P02656	Homo sapiens	Apolipoprotein C-III OS=Homo sapiens OX=9606 GN=APOC3 PE=1 SV=1	APOC3	16	1	1	1		0.0144783	0.0173685	0.0360938		0.00637215	0.00938148	0.0242758		1.15661	2.12488		0.546441	0.081972		0.440116	0.540142	0.672576
Q9BUR5	Homo sapiens	MICOS complex subunit MIC26 OS=Homo sapiens OX=9606 GN=APOO PE=1 SV=1	APOO	18	2	2	2		0.060957	0.0640585	0.0238152		0.0978775	0.0990594	0.0285806		1.13887	0.627655		0.957567	0.407479		1.60568	1.54639	1.2001
P05067	Homo sapiens	Amyloid-beta precursor protein OS=Homo sapiens OX=9606 GN=APP PE=1 SV=3	APP	9	5	5	24		0.182969	0.203294	0.158553		0.0230976	0.0254928	0.0306048		1.11063	0.858679		0.178434	0.149874		0.126238	0.125399	0.193025
Q92624	Homo sapiens	Amyloid protein-binding protein 2 OS=Homo sapiens OX=9606 GN=APPBP2 PE=1 SV=2	APPBP2	11	4	4	16		0.266673	0.316932	0.182999		0.0895241	0.0829798	0.0417459		1.21803	0.710738		0.336975	0.064746		0.335707	0.261822	0.228121
Q9UKG1	Homo sapiens	DCC-interacting protein 13-alpha OS=Homo sapiens OX=9606 GN=APPL1 PE=1 SV=1	APPL1	36	19	19	145		3.36461	3.33931	2.92617		0.465015	0.375156	0.214628		0.994596	0.874093		0.91947	0.062399		0.138208	0.112345	0.0733479
Q8NEU8	Homo sapiens	DCC-interacting protein 13-beta OS=Homo sapiens OX=9606 GN=APPL2 PE=1 SV=3	APPL2	2	1	1	2		0.0800743	0.0649938	0.0793025		0.056549	0.0427537	0.0583252		0.87052	0.984726		0.613664	0.981891		0.706207	0.657811	0.735478
P07741	Homo sapiens	Adenine phosphoribosyltransferase OS=Homo sapiens OX=9606 GN=APRT PE=1 SV=2	APRT	11	1	1	35		0.560199	0.502789	0.480828		0.117856	0.0627881	0.0920867		0.909666	0.860571		0.317089	0.222802		0.210383	0.124879	0.191517
Q7Z2E3	Homo sapiens	Aprataxin OS=Homo sapiens OX=9606 GN=APTX PE=1 SV=2	APTX	5	2	2	5		0.193377	0.185427	0.151071		0.0531355	0.0323508	0.050047		0.980994	0.765002		0.760695	0.186113		0.274777	0.174466	0.331282
O60306	Homo sapiens	RNA helicase aquarius OS=Homo sapiens OX=9606 GN=AQR PE=1 SV=4	AQR	17	16	16	128		1.788	1.78799	1.78343		0.335107	0.328165	0.24512		0.99944	1.00354		0.999956	0.97903		0.18742	0.183538	0.137443
P10398	Homo sapiens	Serine/threonine-protein kinase A-Raf OS=Homo sapiens OX=9606 GN=ARAF PE=1 SV=2	ARAF	12	6	4	33		0.887289	0.971171	0.983555		0.0415609	0.0672128	0.0570543		1.09335	1.10794		0.026489	0.00748327		0.0468402	0.069208	0.0580082
Q8WZ64	Homo sapiens	Arf-GAP with Rho-GAP domain, ANK repeat and PH domain-containing protein 2 OS=Homo sapiens OX=9606 GN=ARAP2 PE=1 SV=3	ARAP2	1	1	1	1		0.184691	0.140199	0.141773		0.0294979	0.0227862	0.0233347		0.758375	0.767129		0.0152004	0.0189534		0.159715	0.162528	0.164592
Q8WWN8	Homo sapiens	Arf-GAP with Rho-GAP domain, ANK repeat and PH domain-containing protein 3 OS=Homo sapiens OX=9606 GN=ARAP3 PE=1 SV=1	ARAP3	9	9	9	51		0.617686	0.558564	0.651801		0.0627092	0.06553	0.0717539		0.903078	1.05441		0.141426	0.401107		0.101523	0.117319	0.110086
P48444	Homo sapiens	Coatomer subunit delta OS=Homo sapiens OX=9606 GN=ARCN1 PE=1 SV=1	ARCN1	50	27	27	412		31.5855	31.314	30.047		1.55495	0.534612	1.4395		0.992282	0.951355		0.699561	0.105695		0.04923	0.0170726	0.0479083
P84077	Homo sapiens	ADP-ribosylation factor 1 OS=Homo sapiens OX=9606 GN=ARF1 PE=1 SV=2	ARF1	79	12	2	288		61.7793	65.2344	65.5347		3.32419	3.92065	7.75027		1.05559	1.05628		0.130684	0.30094		0.0538076	0.0601009	0.118262
P61204	Homo sapiens	ADP-ribosylation factor 3 OS=Homo sapiens OX=9606 GN=ARF3 PE=1 SV=2	ARF3	59	10	0	278		61.7189	65.165	65.4451		3.3504	3.92488	7.71735		1.05551	1.05592		0.132936	0.303444		0.0542847	0.0602299	0.117921
P18085	Homo sapiens	ADP-ribosylation factor 4 OS=Homo sapiens OX=9606 GN=ARF4 PE=1 SV=3	ARF4	62	8	4	218		13.8373	14.14	14.4312		0.841286	0.579671	1.57472		1.02277	1.0395		0.484574	0.434097		0.0607986	0.0409951	0.109119
P84085	Homo sapiens	ADP-ribosylation factor 5 OS=Homo sapiens OX=9606 GN=ARF5 PE=1 SV=2	ARF5	64	11	6	218		9.55774	9.50176	10.2364		0.710044	0.49324	0.894136		0.995313	1.06997		0.877134	0.176077		0.07429	0.0519104	0.0873488
P62330	Homo sapiens	ADP-ribosylation factor 6 OS=Homo sapiens OX=9606 GN=ARF6 PE=1 SV=2	ARF6	65	7	6	123		7.38272	6.95754	7.0959		0.557669	0.484837	0.471877		0.942589	0.961677		0.189051	0.358864		0.0755371	0.0696851	0.0665
Q8N6T3	Homo sapiens	ADP-ribosylation factor GTPase-activating protein 1 OS=Homo sapiens OX=9606 GN=ARFGAP1 PE=1 SV=2	ARFGAP1	8	2	2	22		0.480246	0.42039	0.399534		0.0593507	0.0353902	0.0543722		0.87819	0.830941		0.0598457	0.0338972		0.123584	0.0841843	0.136089
Q8N6H7	Homo sapiens	ADP-ribosylation factor GTPase-activating protein 2 OS=Homo sapiens OX=9606 GN=ARFGAP2 PE=1 SV=1	ARFGAP2	23	11	10	113		4.33919	4.45323	4.19798		0.105901	0.490552	0.333923		1.02117	0.965164		0.599811	0.361591		0.0244058	0.110156	0.0795437
Q9NP61	Homo sapiens	ADP-ribosylation factor GTPase-activating protein 3 OS=Homo sapiens OX=9606 GN=ARFGAP3 PE=1 SV=1	ARFGAP3	11	6	5	52		0.839243	0.803652	0.840045		0.210578	0.17095	0.144974		0.965706	1.01651		0.754507	0.99402		0.250914	0.212717	0.172579
Q9Y6D6	Homo sapiens	Brefeldin A-inhibited guanine nucleotide-exchange protein 1 OS=Homo sapiens OX=9606 GN=ARFGEF1 PE=1 SV=2	ARFGEF1	27	37	29	356		10.5116	9.14356	8.76921		1.87411	1.71022	1.40306		0.869505	0.837655		0.216007	0.0982891		0.17829	0.187041	0.159998
Q9Y6D5	Homo sapiens	Brefeldin A-inhibited guanine nucleotide-exchange protein 2 OS=Homo sapiens OX=9606 GN=ARFGEF2 PE=1 SV=3	ARFGEF2	12	16	8	104		3.29652	3.36207	3.12939		1.05542	0.842213	0.619586		1.04037	0.978469		0.907689	0.74491		0.320162	0.250504	0.19799
Q5TH69	Homo sapiens	Brefeldin A-inhibited guanine nucleotide-exchange protein 3 OS=Homo sapiens OX=9606 GN=ARFGEF3 PE=1 SV=3	ARFGEF3	1	2	2	3		0.0203436	0.0249811	0.0233287		0.00688471	0.00746505	0.00844515		1.24613	1.12263		0.289464	0.517382		0.338421	0.298828	0.362007
P53367	Homo sapiens	Arfaptin-1 OS=Homo sapiens OX=9606 GN=ARFIP1 PE=1 SV=2	ARFIP1	34	9	8	130		4.73805	4.69333	5.25539		0.341957	0.677834	0.712782		0.984043	1.10253		0.888143	0.140034		0.0721725	0.144425	0.135629
P53365	Homo sapiens	Arfaptin-2 OS=Homo sapiens OX=9606 GN=ARFIP2 PE=1 SV=1	ARFIP2	35	8	7	66		5.34962	4.57615	4.85787		1.19924	0.515174	0.880847		0.87035	0.914817		0.177262	0.437058		0.224173	0.112578	0.181324
Q13795	Homo sapiens	ADP-ribosylation factor-related protein 1 OS=Homo sapiens OX=9606 GN=ARFRP1 PE=1 SV=1	ARFRP1	21	4	4	24		0.256245	0.276051	0.292478		0.0502039	0.0484318	0.0388671		1.07867	1.15035		0.502594	0.192388		0.195921	0.175445	0.132889
P05089	Homo sapiens	Arginase-1 OS=Homo sapiens OX=9606 GN=ARG1 PE=1 SV=2	ARG1	2	1	1	1		0.70918	0.745427	0.845551		0.154381	0.0805025	0.159353		1.06768	1.19812		0.621155	0.163097		0.21769	0.107995	0.188461
P78540	Homo sapiens	Arginase-2, mitochondrial OS=Homo sapiens OX=9606 GN=ARG2 PE=1 SV=1	ARG2	13	2	2	20		0.823597	0.727355	0.93887		0.0718001	0.136441	0.107539		0.872083	1.13691		0.157254	0.0539094		0.0871788	0.187585	0.114541
Q9NWB6	Homo sapiens	Arginine and glutamate-rich protein 1 OS=Homo sapiens OX=9606 GN=ARGLU1 PE=1 SV=1	ARGLU1	9	3	3	3		0.484629	0.31862	0.760012		0.286975	0.153934	0.27833		0.532246	1.77548		0.240223	0.122436		0.592155	0.483129	0.366217
Q07960	Homo sapiens	Rho GTPase-activating protein 1 OS=Homo sapiens OX=9606 GN=ARHGAP1 PE=1 SV=1	ARHGAP1	40	12	12	130		5.2443	5.43531	5.21351		0.61353	0.748017	0.776845		1.03432	0.991552		0.639071	0.940765		0.11699	0.137622	0.149006
A1A4S6	Homo sapiens	Rho GTPase-activating protein 10 OS=Homo sapiens OX=9606 GN=ARHGAP10 PE=1 SV=1	ARHGAP10	2	1	1	3		0.034525	0.0320364	0.0360249		0.0149319	0.0128969	0.0108356		0.939829	1.10809		0.763703	0.846139		0.432495	0.40257	0.300781
Q8IWW6	Homo sapiens	Rho GTPase-activating protein 12 OS=Homo sapiens OX=9606 GN=ARHGAP12 PE=1 SV=1	ARHGAP12	13	8	8	38		0.560785	0.57962	0.596647		0.0471791	0.0481162	0.0615618		1.03348	1.06224		0.50913	0.283813		0.0841304	0.0830134	0.10318
Q68EM7	Homo sapiens	Rho GTPase-activating protein 17 OS=Homo sapiens OX=9606 GN=ARHGAP17 PE=1 SV=1	ARHGAP17	8	5	4	11		0.346265	0.352954	0.319195		0.0432243	0.072808	0.0750487		1.00761	0.906978		0.850427	0.461591		0.12483	0.206282	0.235119
Q8N392	Homo sapiens	Rho GTPase-activating protein 18 OS=Homo sapiens OX=9606 GN=ARHGAP18 PE=1 SV=3	ARHGAP18	6	4	4	25		0.632571	0.634058	0.683728		0.0795805	0.0937264	0.103958		0.999604	1.07663		0.976949	0.361067		0.125805	0.14782	0.152045
Q5T5U3	Homo sapiens	Rho GTPase-activating protein 21 OS=Homo sapiens OX=9606 GN=ARHGAP21 PE=1 SV=2	ARHGAP21	3	4	4	19		0.231086	0.207179	0.190788		0.0289305	0.0330106	0.0323548		0.891668	0.820985		0.211739	0.0462338		0.125193	0.159334	0.169585
Q6ZUM4	Homo sapiens	Rho GTPase-activating protein 27 OS=Homo sapiens OX=9606 GN=ARHGAP27 PE=1 SV=3	ARHGAP27	7	4	4	24		0.554103	0.4921	0.577658		0.135008	0.136709	0.076614		0.884998	1.06376		0.447607	0.717872		0.243652	0.277808	0.132629
Q52LW3	Homo sapiens	Rho GTPase-activating protein 29 OS=Homo sapiens OX=9606 GN=ARHGAP29 PE=1 SV=2	ARHGAP29	10	9	9	53		1.37492	1.36245	1.02843		0.113154	0.119925	0.11981		0.990348	0.745696		0.856722	0.00043139		0.0822987	0.0880214	0.116498
Q7Z6I6	Homo sapiens	Rho GTPase-activating protein 30 OS=Homo sapiens OX=9606 GN=ARHGAP30 PE=1 SV=3	ARHGAP30	1	1	0	2		0.0340032	0.0404824	0.0334744		0.00964345	0.00953749	0.00424187		1.20279	1.00896		0.26908	0.904576		0.283604	0.235596	0.12672
Q2M1Z3	Homo sapiens	Rho GTPase-activating protein 31 OS=Homo sapiens OX=9606 GN=ARHGAP31 PE=1 SV=2	ARHGAP31	2	3	2	7		0.137079	0.125809	0.139443		0.0298784	0.0355146	0.019879		0.904987	1.0329		0.565181	0.87503		0.217964	0.28229	0.14256
A7KAX9	Homo sapiens	Rho GTPase-activating protein 32 OS=Homo sapiens OX=9606 GN=ARHGAP32 PE=1 SV=1	ARHGAP32	1	2	1	7		0.0310768	0.0329712	0.0247721		0.0127494	0.00724431	0.00946194		1.12946	0.812269		0.758175	0.353645		0.410253	0.219717	0.38196
O14559	Homo sapiens	Rho GTPase-activating protein 33 OS=Homo sapiens OX=9606 GN=ARHGAP33 PE=1 SV=2	ARHGAP33	1	1	0	2		0.0340032	0.0404824	0.0334744		0.00964345	0.00953749	0.00424187		1.20279	1.00896		0.26908	0.904576		0.283604	0.235596	0.12672
Q9NRY4	Homo sapiens	Rho GTPase-activating protein 35 OS=Homo sapiens OX=9606 GN=ARHGAP35 PE=1 SV=3	ARHGAP35	13	14	14	62		1.22366	1.05902	1.06257		0.186082	0.0767704	0.206427		0.871722	0.862445		0.0729644	0.186062		0.15207	0.0724919	0.194272
Q17R89	Homo sapiens	Rho GTPase-activating protein 44 OS=Homo sapiens OX=9606 GN=ARHGAP44 PE=1 SV=1	ARHGAP44	1	1	0	1		0.0555127	0.0632483	0.0521874		0.0235809	0.028396	0.0320783		1.11445	0.831534		0.61885	0.841997		0.424784	0.44896	0.614675
Q13017	Homo sapiens	Rho GTPase-activating protein 5 OS=Homo sapiens OX=9606 GN=ARHGAP5 PE=1 SV=2	ARHGAP5	12	11	11	45		0.696893	0.789736	0.802393		0.150261	0.110681	0.146225		1.145	1.15627		0.250969	0.245942		0.215616	0.140149	0.182236
P52565	Homo sapiens	Rho GDP-dissociation inhibitor 1 OS=Homo sapiens OX=9606 GN=ARHGDIA PE=1 SV=3	ARHGDIA	28	7	7	219		43.0771	43.4252	41.7054		2.25248	3.71505	2.13424		1.00615	0.968143		0.848317	0.304311		0.0522895	0.0855506	0.0511742
Q92888	Homo sapiens	Rho guanine nucleotide exchange factor 1 OS=Homo sapiens OX=9606 GN=ARHGEF1 PE=1 SV=2	ARHGEF1	7	5	5	20		0.807981	0.859813	0.811359		0.0783272	0.104284	0.161317		1.06149	0.98724		0.353279	0.964102		0.0969419	0.121286	0.198823
Q9NZN5	Homo sapiens	Rho guanine nucleotide exchange factor 12 OS=Homo sapiens OX=9606 GN=ARHGEF12 PE=1 SV=1	ARHGEF12	3	4	4	18		0.324868	0.339402	0.35896		0.0491295	0.059281	0.0443026		1.0393	1.10928		0.653689	0.235474		0.151229	0.174663	0.123419
Q96PE2	Homo sapiens	Rho guanine nucleotide exchange factor 17 OS=Homo sapiens OX=9606 GN=ARHGEF17 PE=1 SV=1	ARHGEF17	0	1	1	1		0.190515	0.161217	0.168386		0.0305686	0.032943	0.0442695		0.839955	0.866541		0.141377	0.337425		0.160453	0.20434	0.262906
Q8IW93	Homo sapiens	Rho guanine nucleotide exchange factor 19 OS=Homo sapiens OX=9606 GN=ARHGEF19 PE=1 SV=1	ARHGEF19	2	1	1	1		0.0699458	0.062718	0.0515685		0.00960376	0.0212169	0.0224266		0.861126	0.68909		0.464686	0.094796		0.137303	0.33829	0.43489
Q92974	Homo sapiens	Rho guanine nucleotide exchange factor 2 OS=Homo sapiens OX=9606 GN=ARHGEF2 PE=1 SV=4	ARHGEF2	20	15	15	167		3.19343	3.01259	3.0661		0.151323	0.270481	0.187972		0.941181	0.959519		0.183416	0.225248		0.0473856	0.0897835	0.0613065
Q8N1W1	Homo sapiens	Rho guanine nucleotide exchange factor 28 OS=Homo sapiens OX=9606 GN=ARHGEF28 PE=1 SV=3	ARHGEF28	5	6	6	30		0.480081	0.425508	0.396142		0.0484263	0.0567425	0.0441058		0.883423	0.824499		0.103397	0.0105281		0.100871	0.133352	0.111338
Q9NXL2	Homo sapiens	Rho guanine nucleotide exchange factor 38 OS=Homo sapiens OX=9606 GN=ARHGEF38 PE=2 SV=2	ARHGEF38	2	1	1	4		0.0667564	0.0640518	0.0724115		0.0144754	0.00527373	0.0185743		0.974593	1.07442		0.681494	0.569421		0.21684	0.0823354	0.256511
Q12774	Homo sapiens	Rho guanine nucleotide exchange factor 5 OS=Homo sapiens OX=9606 GN=ARHGEF5 PE=1 SV=3	ARHGEF5	6	7	6	25		0.720342	0.725162	0.702113		0.0480282	0.0991715	0.0347693		1.00067	0.975483		0.916796	0.468745		0.0666742	0.136758	0.049521
Q15052	Homo sapiens	Rho guanine nucleotide exchange factor 6 OS=Homo sapiens OX=9606 GN=ARHGEF6 PE=1 SV=2	ARHGEF6	1	1	0	6		0.184175	0.182541	0.179825		0.0318498	0.0329297	0.0496521		0.990098	0.958197		0.932102	0.860272		0.172933	0.180396	0.276114
Q14155	Homo sapiens	Rho guanine nucleotide exchange factor 7 OS=Homo sapiens OX=9606 GN=ARHGEF7 PE=1 SV=2	ARHGEF7	7	4	3	17		0.385937	0.406483	0.385989		0.0557085	0.0557948	0.0637423		1.05392	0.997769		0.53763	0.998827		0.144346	0.137262	0.16514
O14497	Homo sapiens	AT-rich interactive domain-containing protein 1A OS=Homo sapiens OX=9606 GN=ARID1A PE=1 SV=3	ARID1A	13	18	16	127		1.78498	1.85129	1.79453		0.136223	0.0901034	0.182252		1.03868	1.0037		0.343444	0.920171		0.0763163	0.0486705	0.10156
Q8NFD5	Homo sapiens	AT-rich interactive domain-containing protein 1B OS=Homo sapiens OX=9606 GN=ARID1B PE=1 SV=2	ARID1B	2	2	0	10		0.144834	0.144492	0.143696		0.016852	0.0359442	0.0185698		0.97798	0.991162		0.983595	0.913716		0.116354	0.248763	0.12923
Q9Y4X5	Homo sapiens	E3 ubiquitin-protein ligase ARIH1 OS=Homo sapiens OX=9606 GN=ARIH1 PE=1 SV=2	ARIH1	33	12	12	108		1.54858	1.51109	1.56904		0.159422	0.2333	0.16332		0.971127	1.01336		0.751938	0.830612		0.102948	0.154392	0.104089
O95376	Homo sapiens	E3 ubiquitin-protein ligase ARIH2 OS=Homo sapiens OX=9606 GN=ARIH2 PE=1 SV=1	ARIH2	36	13	13	66		0.856231	0.770595	0.725187		0.0818011	0.0806196	0.117226		0.899186	0.841431		0.0977496	0.0485444		0.0955362	0.10462	0.161649
P40616	Homo sapiens	ADP-ribosylation factor-like protein 1 OS=Homo sapiens OX=9606 GN=ARL1 PE=1 SV=1	ARL1	51	8	8	129		5.78059	5.67866	5.48183		0.923006	0.619364	0.644039		0.98856	0.953164		0.82681	0.530214		0.159673	0.109069	0.117486
Q8N8R7	Homo sapiens	ARL14 effector protein OS=Homo sapiens OX=9606 GN=ARL14EP PE=1 SV=1	ARL14EP	12	2	2	4		0.0540753	0.0951432	0.025311		0.0486294	0.0142003	0.033078		2.77947	0.490385		0.0955323	0.25854		0.89929	0.149252	1.30686
P36404	Homo sapiens	ADP-ribosylation factor-like protein 2 OS=Homo sapiens OX=9606 GN=ARL2 PE=1 SV=4	ARL2	43	6	6	51		2.10328	2.0678	2.05313		0.0895283	0.132873	0.169939		0.982175	0.974129		0.599366	0.536813		0.042566	0.0642582	0.0827706
P36405	Homo sapiens	ADP-ribosylation factor-like protein 3 OS=Homo sapiens OX=9606 GN=ARL3 PE=1 SV=2	ARL3	59	9	9	139		5.32552	5.24345	5.51442		0.529451	0.374731	0.458888		0.986597	1.03668		0.763005	0.523902		0.0994177	0.0714665	0.083216
Q9H0F7	Homo sapiens	ADP-ribosylation factor-like protein 6 OS=Homo sapiens OX=9606 GN=ARL6 PE=1 SV=1	ARL6	12	2	2	6		0.0761119	0.103721	0.0735407		0.0499594	0.0290152	0.0287292		1.53656	1.06195		0.268907	0.915137		0.656394	0.279742	0.390658
Q15041	Homo sapiens	ADP-ribosylation factor-like protein 6-interacting protein 1 OS=Homo sapiens OX=9606 GN=ARL6IP1 PE=1 SV=2	ARL6IP1	23	3	3	47		2.50698	2.56747	2.44934		0.234258	0.274492	0.237078		1.02303	0.976913		0.69002	0.680772		0.0934424	0.106911	0.0967929
O75915	Homo sapiens	PRA1 family protein 3 OS=Homo sapiens OX=9606 GN=ARL6IP5 PE=1 SV=1	ARL6IP5	6	1	1	18		1.0485	1.02022	1.09585		0.118115	0.103201	0.140104		0.97383	1.04349		0.668141	0.54103		0.112651	0.101155	0.12785
Q96BM9	Homo sapiens	ADP-ribosylation factor-like protein 8A OS=Homo sapiens OX=9606 GN=ARL8A PE=1 SV=1	ARL8A	65	12	4	160		0.529643	0.630521	0.545824		0.0858504	0.0568083	0.0849187		1.19952	1.03149		0.0372942	0.749501		0.162091	0.0900974	0.155579
Q9NVJ2	Homo sapiens	ADP-ribosylation factor-like protein 8B OS=Homo sapiens OX=9606 GN=ARL8B PE=1 SV=1	ARL8B	76	13	5	225		12.0095	11.8031	12.0717		1.12042	0.795363	1.43943		0.984925	1.00356		0.720596	0.935086		0.0932947	0.0673858	0.11924
Q9NVT9	Homo sapiens	Armadillo repeat-containing protein 1 OS=Homo sapiens OX=9606 GN=ARMC1 PE=1 SV=1	ARMC1	33	5	5	22		0.877074	0.904261	0.874918		0.253909	0.273953	0.250469		1.02285	0.995557		0.862055	0.988479		0.289495	0.302958	0.286277
Q6NXE6	Homo sapiens	Armadillo repeat-containing protein 6 OS=Homo sapiens OX=9606 GN=ARMC6 PE=1 SV=2	ARMC6	9	4	4	20		0.41852	0.478149	0.443051		0.0349406	0.0747843	0.0487213		1.13392	1.05629		0.107243	0.339877		0.083486	0.156404	0.109968
Q8IUR7	Homo sapiens	Armadillo repeat-containing protein 8 OS=Homo sapiens OX=9606 GN=ARMC8 PE=1 SV=2	ARMC8	31	14	14	92		1.27018	1.42749	1.23787		0.0937068	0.113175	0.169796		1.12337	0.969604		0.0254896	0.691857		0.0737745	0.0792823	0.137167
Q5T2E6	Homo sapiens	Armadillo-like helical domain-containing protein 3 OS=Homo sapiens OX=9606 GN=ARMH3 PE=1 SV=1	ARMH3	16	6	6	50		0.369866	0.399371	0.410833		0.0606051	0.0293829	0.0653618		1.08937	1.10993		0.308472	0.286555		0.163857	0.0735729	0.159096
Q9H993	Homo sapiens	Damage-control phosphatase ARMT1 OS=Homo sapiens OX=9606 GN=ARMT1 PE=1 SV=1	ARMT1	2	1	1	1		0.0785433	0.0840633	0.0825123		0.0368498	0.0201703	0.0238035		1.26527	1.23009		0.754184	0.829078		0.469166	0.239942	0.288485
P27540	Homo sapiens	Aryl hydrocarbon receptor nuclear translocator OS=Homo sapiens OX=9606 GN=ARNT PE=1 SV=1	ARNT	1	1	1	2		0.0406613	0.0307893	0.0288648		0.00655046	0.00963029	0.0114178		0.720699	0.657867		0.0646079	0.052874		0.161098	0.31278	0.39556
Q92747	Homo sapiens	Actin-related protein 2/3 complex subunit 1A OS=Homo sapiens OX=9606 GN=ARPC1A PE=2 SV=2	ARPC1A	37	8	7	99		1.49041	1.50462	1.35542		0.135752	0.253781	0.250807		1.00216	0.896741		0.906114	0.273237		0.0910838	0.168668	0.18504
O15143	Homo sapiens	Actin-related protein 2/3 complex subunit 1B OS=Homo sapiens OX=9606 GN=ARPC1B PE=1 SV=3	ARPC1B	46	12	11	219		26.2809	25.5101	24.3571		1.78776	1.17295	0.739959		0.971621	0.928174		0.397948	0.0351172		0.0680252	0.0459798	0.0303796
O15144	Homo sapiens	Actin-related protein 2/3 complex subunit 2 OS=Homo sapiens OX=9606 GN=ARPC2 PE=1 SV=1	ARPC2	77	20	20	345		30.9151	31.2685	30.6958		2.21216	1.60809	2.91673		1.01256	0.991299		0.75813	0.886214		0.0715558	0.0514284	0.0950207
O15145	Homo sapiens	Actin-related protein 2/3 complex subunit 3 OS=Homo sapiens OX=9606 GN=ARPC3 PE=1 SV=3	ARPC3	31	6	6	127		7.58851	7.47535	6.89559		0.348377	0.647942	0.452872		0.983005	0.90792		0.714198	0.0140315		0.0459085	0.0866772	0.0656756
P59998	Homo sapiens	Actin-related protein 2/3 complex subunit 4 OS=Homo sapiens OX=9606 GN=ARPC4 PE=1 SV=3	ARPC4	65	9	9	175		17.7136	17.9894	16.8032		0.915552	1.12177	1.37462		1.01502	0.946972		0.650903	0.206717		0.0516863	0.0623572	0.0818068
O15511	Homo sapiens	Actin-related protein 2/3 complex subunit 5 OS=Homo sapiens OX=9606 GN=ARPC5 PE=1 SV=3	ARPC5	50	7	6	78		7.10096	7.03627	6.956		0.629941	0.427796	0.722285		0.992813	0.978877		0.839339	0.718757		0.0887121	0.0607987	0.103836
Q9BPX5	Homo sapiens	Actin-related protein 2/3 complex subunit 5-like protein OS=Homo sapiens OX=9606 GN=ARPC5L PE=1 SV=1	ARPC5L	39	5	4	69		7.04447	6.83605	6.46326		0.650092	0.525848	0.454833		0.971474	0.918776		0.555104	0.10299		0.092284	0.0769228	0.0703721
P56211	Homo sapiens	cAMP-regulated phosphoprotein 19 OS=Homo sapiens OX=9606 GN=ARPP19 PE=1 SV=2	ARPP19	40	4	3	51		1.56831	1.56762	1.56158		0.481775	0.418437	0.451822		1.00788	0.998333		0.99795	0.980596		0.307195	0.266925	0.289336
P32121	Homo sapiens	Beta-arrestin-2 OS=Homo sapiens OX=9606 GN=ARRB2 PE=1 SV=2	ARRB2	4	1	1	4		0.0508885	0.0518048	0.0401867		0.0109696	0.00787096	0.0150377		1.02537	0.726262		0.87129	0.189357		0.215561	0.151935	0.374194
Q8N5I2	Homo sapiens	Arrestin domain-containing protein 1 OS=Homo sapiens OX=9606 GN=ARRDC1 PE=1 SV=1	ARRDC1	3	1	1	1		0.399653	0.399065	0.377811		0.0643231	0.0582768	0.0312029		1.00053	0.953505		0.987088	0.471469		0.160947	0.146033	0.0825887
O00192	Homo sapiens	Armadillo repeat protein deleted in velo-cardio-facial syndrome OS=Homo sapiens OX=9606 GN=ARVCF PE=1 SV=1	ARVCF	3	2	2	3		0.0220007	0.0234196	0.0231711		0.00899809	0.00686706	0.011124		1.09699	1.01252		0.765099	0.845197		0.408991	0.293219	0.480081
Q13510	Homo sapiens	Acid ceramidase OS=Homo sapiens OX=9606 GN=ASAH1 PE=1 SV=5	ASAH1	13	3	3	53		2.23708	2.19166	2.15956		0.146984	0.302082	0.365823		0.973884	0.955732		0.74735	0.640445		0.0657037	0.137833	0.169397
Q9ULH1	Homo sapiens	Arf-GAP with SH3 domain, ANK repeat and PH domain-containing protein 1 OS=Homo sapiens OX=9606 GN=ASAP1 PE=1 SV=4	ASAP1	1	1	0	3		0.0839546	0.0782408	0.0770151		0.00872041	0.00716446	0.0121406		0.932528	0.912434		0.243248	0.281984		0.103871	0.0915694	0.157639
O43150	Homo sapiens	Arf-GAP with SH3 domain, ANK repeat and PH domain-containing protein 2 OS=Homo sapiens OX=9606 GN=ASAP2 PE=1 SV=3	ASAP2	6	4	3	14		0.0993042	0.110677	0.134186		0.0224012	0.0397294	0.0648608		1.07353	1.26147		0.554978	0.258235		0.225582	0.358968	0.483365
Q9Y575	Homo sapiens	Ankyrin repeat and SOCS box protein 3 OS=Homo sapiens OX=9606 GN=ASB3 PE=1 SV=1	ASB3	2	1	1	2		0.0325562	0.033237	0.0263833		0.00758072	0.00487938	0.00502732		1.03448	0.813984		0.856964	0.127434		0.23285	0.146806	0.190549
Q9NWX5	Homo sapiens	Ankyrin repeat and SOCS box protein 6 OS=Homo sapiens OX=9606 GN=ASB6 PE=1 SV=1	ASB6	2	1	1	2		0.0391982	0.036151	0.0355193		0.0053399	0.00763117	0.0109041		0.913585	0.87775		0.441543	0.475044		0.136228	0.211091	0.30699
Q9H1I8	Homo sapiens	Activating signal cointegrator 1 complex subunit 2 OS=Homo sapiens OX=9606 GN=ASCC2 PE=1 SV=3	ASCC2	9	5	5	37		1.16984	1.16517	1.15934		0.106697	0.100698	0.0806862		0.996514	0.992603		0.939385	0.851399		0.0912071	0.0864236	0.0695968
Q8N3C0	Homo sapiens	Activating signal cointegrator 1 complex subunit 3 OS=Homo sapiens OX=9606 GN=ASCC3 PE=1 SV=3	ASCC3	7	11	11	45		0.707772	0.765713	0.756427		0.142299	0.0844811	0.123796		1.09745	1.07807		0.411182	0.541638		0.201052	0.11033	0.163659
L0R819	Homo sapiens	ASNSD1 upstream open reading frame protein OS=Homo sapiens OX=9606 GN=ASDURF PE=1 SV=1	ASDURF	10	1	1	4		0.10808	0.115813	0.108106		0.0207537	0.0179676	0.0302743		1.07904	0.9866		0.505895	0.998678		0.192021	0.155143	0.280043
Q9Y294	Homo sapiens	Histone chaperone ASF1A OS=Homo sapiens OX=9606 GN=ASF1A PE=1 SV=1	ASF1A	52	5	4	30		0.632155	0.640079	0.616252		0.0727588	0.0922715	0.0745287		1.0085	0.974383		0.87209	0.716214		0.115096	0.144156	0.120939
Q9NVP2	Homo sapiens	Histone chaperone ASF1B OS=Homo sapiens OX=9606 GN=ASF1B PE=1 SV=1	ASF1B	28	3	2	43		0.264088	0.26389	0.241455		0.0555368	0.0538932	0.024389		0.999542	0.928716		0.995109	0.382222		0.210296	0.204226	0.101008
Q9UBL3	Homo sapiens	Set1/Ash2 histone methyltransferase complex subunit ASH2 OS=Homo sapiens OX=9606 GN=ASH2L PE=1 SV=1	ASH2L	18	6	6	21		0.294124	0.299037	0.338839		0.081255	0.0696324	0.0725555		1.02972	1.16781		0.912678	0.338386		0.276261	0.232855	0.21413
P04424	Homo sapiens	Argininosuccinate lyase OS=Homo sapiens OX=9606 GN=ASL PE=1 SV=4	ASL	2	1	1	3		0.605204	0.477368	3.12567		0.403695	0.409434	6.43739		0.725021	1.61535		0.597965	0.382111		0.66704	0.85769	2.05953
O95671	Homo sapiens	Probable bifunctional dTTP/UTP pyrophosphatase/methyltransferase protein OS=Homo sapiens OX=9606 GN=ASMTL PE=1 SV=3	ASMTL	4	1	1	15		0.0994852	0.110165	0.0939082		0.0151115	0.0286768	0.022821		1.08043	0.931051		0.4384	0.628503		0.151897	0.260307	0.243014
O43681	Homo sapiens	ATPase ASNA1 OS=Homo sapiens OX=9606 GN=ASNA1 PE=1 SV=2	ASNA1	55	12	12	114		10.3849	10.2813	11.2171		0.795993	1.17545	3.45519		0.987171	1.04526		0.8617	0.587928		0.0766492	0.114329	0.308027
P08243	Homo sapiens	Asparagine synthetase [glutamine-hydrolyzing] OS=Homo sapiens OX=9606 GN=ASNS PE=1 SV=4	ASNS	40	19	19	397		46.3447	45.1388	45.1667		4.13299	3.61255	5.7473		0.974556	0.971163		0.602273	0.692141		0.0891794	0.0800319	0.127247
A6ND91	Homo sapiens	Putative L-aspartate dehydrogenase OS=Homo sapiens OX=9606 GN=ASPDH PE=1 SV=2	ASPDH	4	1	1	1		5.5632	5.62028	5.76684		0.578806	0.703567	0.426663		1.00832	1.03897		0.881081	0.503658		0.104042	0.125184	0.0739855
Q12797	Homo sapiens	Aspartyl/asparaginyl beta-hydroxylase OS=Homo sapiens OX=9606 GN=ASPH PE=1 SV=3	ASPH	10	6	6	61		0.566826	0.530356	0.513761		0.0209849	0.083105	0.104699		0.926019	0.890029		0.339932	0.273992		0.0370217	0.156697	0.203789
Q9BZE9	Homo sapiens	Tether containing UBX domain for GLUT4 OS=Homo sapiens OX=9606 GN=ASPSCR1 PE=1 SV=1	ASPSCR1	4	2	2	24		0.245826	0.190408	0.265671		0.0462915	0.04507	0.0406972		0.768588	1.08554		0.0619657	0.44863		0.18831	0.236702	0.153187
Q7L266	Homo sapiens	Isoaspartyl peptidase/L-asparaginase OS=Homo sapiens OX=9606 GN=ASRGL1 PE=1 SV=2	ASRGL1	9	2	2	24		0.696277	0.666388	0.693541		0.0705527	0.0723829	0.0804394		0.956478	0.995105		0.48548	0.951288		0.101328	0.10862	0.115984
Q8NBU5	Homo sapiens	ATPase family AAA domain-containing protein 1 OS=Homo sapiens OX=9606 GN=ATAD1 PE=1 SV=1	ATAD1	33	6	6	26		0.946803	0.93613	0.925024		0.0991402	0.124094	0.14689		0.98551	0.970505		0.872541	0.769555		0.10471	0.132561	0.158796
Q6PL18	Homo sapiens	ATPase family AAA domain-containing protein 2 OS=Homo sapiens OX=9606 GN=ATAD2 PE=1 SV=1	ATAD2	11	10	9	65		0.967487	0.850024	0.928006		0.121753	0.160027	0.111364		0.871056	0.959945		0.182956	0.5708		0.125845	0.188262	0.120003
Q9ULI0	Homo sapiens	ATPase family AAA domain-containing protein 2B OS=Homo sapiens OX=9606 GN=ATAD2B PE=1 SV=3	ATAD2B	9	10	9	30		0.55074	0.526201	0.509505		0.10333	0.101519	0.111237		0.955473	0.919943		0.686944	0.520929		0.187621	0.192927	0.218323
Q9NVI7	Homo sapiens	ATPase family AAA domain-containing protein 3A OS=Homo sapiens OX=9606 GN=ATAD3A PE=1 SV=2	ATAD3A	15	8	1	64		1.78499	1.79797	1.81027		0.184618	0.194064	0.184845		1.00689	1.01418		0.907876	0.81746		0.103428	0.107935	0.10211
Q5T9A4	Homo sapiens	ATPase family AAA domain-containing protein 3B OS=Homo sapiens OX=9606 GN=ATAD3B PE=1 SV=1	ATAD3B	13	7	1	59		0.736768	0.741764	0.667851		0.12505	0.166916	0.148391		0.996266	0.899977		0.954372	0.404737		0.169727	0.225026	0.222191
Q5T2N8	Homo sapiens	ATPase family AAA domain-containing protein 3C OS=Homo sapiens OX=9606 GN=ATAD3C PE=2 SV=2	ATAD3C	13	4	0	31		0.735164	0.714785	0.777919		0.0779334	0.0851386	0.0326145		0.971091	1.06261		0.674572	0.243411		0.106008	0.119111	0.0419253
Q86WG3	Homo sapiens	Caytaxin OS=Homo sapiens OX=9606 GN=ATCAY PE=1 SV=2	ATCAY	3	1	0	11		0.112805	0.115247	0.0906293		0.044724	0.0359148	0.0275892		1.0451	0.825313		0.919021	0.325629		0.396471	0.311634	0.304419
O95260	Homo sapiens	Arginyl-tRNA--protein transferase 1 OS=Homo sapiens OX=9606 GN=ATE1 PE=1 SV=2	ATE1	8	3	3	20		0.588356	0.589428	0.576372		0.0836861	0.0331193	0.0408856		1.0089	0.985641		0.977299	0.759124		0.142237	0.0561889	0.0709361
P18846	Homo sapiens	Cyclic AMP-dependent transcription factor ATF-1 OS=Homo sapiens OX=9606 GN=ATF1 PE=1 SV=2	ATF1	3	1	0	3		0.420661	0.423375	0.404221		0.0733051	0.0850512	0.0691588		0.999555	0.961244		0.953952	0.697878		0.174262	0.200889	0.171091
Q9Y2D1	Homo sapiens	Cyclic AMP-dependent transcription factor ATF-5 OS=Homo sapiens OX=9606 GN=ATF5 PE=1 SV=4	ATF5	3	1	1	7		0.115667	0.105524	0.108424		0.0127514	0.0148925	0.0199555		0.908837	0.928449		0.233747	0.470997		0.110242	0.141129	0.184051
Q9BSB4	Homo sapiens	Autophagy-related protein 101 OS=Homo sapiens OX=9606 GN=ATG101 PE=1 SV=1	ATG101	15	2	2	11		2.37259	2.5038	2.29023		0.283085	0.414079	0.333942		1.0488	0.962417		0.536085	0.654793		0.119315	0.16538	0.145812
O94817	Homo sapiens	Ubiquitin-like protein ATG12 OS=Homo sapiens OX=9606 GN=ATG12 PE=1 SV=1	ATG12	7	1	1	5		0.141374	0.126002	0.131919		0.0234069	0.0195379	0.0132729		0.893437	0.940154		0.24507	0.409576		0.165567	0.155061	0.100613
Q676U5	Homo sapiens	Autophagy-related protein 16-1 OS=Homo sapiens OX=9606 GN=ATG16L1 PE=1 SV=2	ATG16L1	4	2	2	13		0.36901	0.345379	0.331742		0.0367922	0.0898491	0.0782153		0.908137	0.876659		0.5643	0.315757		0.0997052	0.260146	0.235772
Q96BY7	Homo sapiens	Autophagy-related protein 2 homolog B OS=Homo sapiens OX=9606 GN=ATG2B PE=1 SV=5	ATG2B	1	2	2	4		0.0875816	0.0735376	0.0725369		0.0261239	0.0286617	0.0255822		0.824091	0.812821		0.395883	0.337278		0.298281	0.389756	0.352678
Q9NT62	Homo sapiens	Ubiquitin-like-conjugating enzyme ATG3 OS=Homo sapiens OX=9606 GN=ATG3 PE=1 SV=1	ATG3	46	9	9	95		3.71623	3.52446	3.73834		0.445885	0.281568	0.198713		0.952013	1.01113		0.393981	0.91384		0.119983	0.0798898	0.0531553
Q9Y4P1	Homo sapiens	Cysteine protease ATG4B OS=Homo sapiens OX=9606 GN=ATG4B PE=1 SV=2	ATG4B	30	7	7	68		1.0802	1.06149	1.05331		0.14363	0.159314	0.0637286		0.981054	0.981863		0.835086	0.683931		0.132966	0.150086	0.0605033
Q9H1Y0	Homo sapiens	Autophagy protein 5 OS=Homo sapiens OX=9606 GN=ATG5 PE=1 SV=2	ATG5	24	5	5	28		0.48815	0.42745	0.591746		0.131323	0.138955	0.174651		0.867284	1.20066		0.454768	0.272494		0.269022	0.325079	0.295145
O95352	Homo sapiens	Ubiquitin-like modifier-activating enzyme ATG7 OS=Homo sapiens OX=9606 GN=ATG7 PE=1 SV=1	ATG7	6	3	3	30		0.18107	0.165144	0.16769		0.0209148	0.0462934	0.0341767		0.877418	0.911906		0.460265	0.432426		0.115507	0.280321	0.203809
P31939	Homo sapiens	Bifunctional purine biosynthesis protein PURH OS=Homo sapiens OX=9606 GN=ATIC PE=1 SV=3	ATIC	40	18	18	362		29.4118	29.7983	28.9009		1.7986	2.16943	1.8869		1.01247	0.982508		0.743796	0.64155		0.0611523	0.0728036	0.0652885
Q8WXF7	Homo sapiens	Atlastin-1 OS=Homo sapiens OX=9606 GN=ATL1 PE=1 SV=1	ATL1	14	5	5	40		0.50868	0.518625	0.530372		0.0445309	0.0538317	0.0583664		1.01849	1.04079		0.734575	0.485799		0.0875419	0.103797	0.110048
Q8NHH9	Homo sapiens	Atlastin-2 OS=Homo sapiens OX=9606 GN=ATL2 PE=1 SV=2	ATL2	32	13	12	144		2.86747	2.83087	2.66304		0.19594	0.272711	0.318732		0.985339	0.925007		0.794882	0.210387		0.0683318	0.0963349	0.119687
Q6DD88	Homo sapiens	Atlastin-3 OS=Homo sapiens OX=9606 GN=ATL3 PE=1 SV=1	ATL3	41	14	13	215		11.643	11.5172	11.3739		0.850073	0.959584	1.09951		0.988486	0.975045		0.814899	0.645423		0.0730114	0.0833174	0.0966699
P98196	Homo sapiens	Probable phospholipid-transporting ATPase IH OS=Homo sapiens OX=9606 GN=ATP11A PE=1 SV=3	ATP11A	6	6	5	29		0.961293	1.0175	0.807004		0.529463	0.517746	0.43676		1.07797	0.862911		0.85622	0.593977		0.550783	0.50884	0.541212
Q9Y2G3	Homo sapiens	Probable phospholipid-transporting ATPase IF OS=Homo sapiens OX=9606 GN=ATP11B PE=1 SV=2	ATP11B	1	2	1	3		0.058733	0.0707769	0.0483161		0.0233261	0.00757938	0.0190521		1.37897	0.836519		0.274032	0.416696		0.397155	0.107088	0.394323
Q8NB49	Homo sapiens	Phospholipid-transporting ATPase IG OS=Homo sapiens OX=9606 GN=ATP11C PE=1 SV=3	ATP11C	6	4	3	11		0.0941761	0.075207	0.0683132		0.0618123	0.0517146	0.0352442		0.717702	0.77577		0.576998	0.394204		0.656348	0.68763	0.515921
P54707	Homo sapiens	Potassium-transporting ATPase alpha chain 2 OS=Homo sapiens OX=9606 GN=ATP12A PE=1 SV=3	ATP12A	4	4	0	62		14.2276	14.3377	16.1645		1.3912	1.11981	1.33823		1.00965	1.13792		0.882975	0.0338045		0.0977814	0.0781025	0.0827879
Q9HD20	Homo sapiens	Manganese-transporting ATPase 13A1 OS=Homo sapiens OX=9606 GN=ATP13A1 PE=1 SV=2	ATP13A1	22	20	20	151		4.30865	4.01966	4.10996		0.749024	0.566523	0.566531		0.937066	0.958178		0.468386	0.615573		0.173842	0.140938	0.137843
P05023	Homo sapiens	Sodium/potassium-transporting ATPase subunit alpha-1 OS=Homo sapiens OX=9606 GN=ATP1A1 PE=1 SV=1	ATP1A1	44	39	20	677		149.691	151.636	161.811		11.6651	6.27516	6.85477		1.01483	1.0829		0.726523	0.0529511		0.0779281	0.0413831	0.0423628
P50993	Homo sapiens	Sodium/potassium-transporting ATPase subunit alpha-2 OS=Homo sapiens OX=9606 GN=ATP1A2 PE=1 SV=1	ATP1A2	19	16	0	280		0.882879	0.902474	0.935087		0.103886	0.16406	0.157884		1.01242	1.05246		0.80977	0.513976		0.117667	0.181789	0.168845
Q13733	Homo sapiens	Sodium/potassium-transporting ATPase subunit alpha-4 OS=Homo sapiens OX=9606 GN=ATP1A4 PE=1 SV=3	ATP1A4	10	9	0	141		24.9729	25.1781	27.5731		1.33335	0.999639	1.05576		1.00877	1.10475		0.769177	0.00381527		0.0533919	0.0397027	0.0382895
P05026	Homo sapiens	Sodium/potassium-transporting ATPase subunit beta-1 OS=Homo sapiens OX=9606 GN=ATP1B1 PE=1 SV=1	ATP1B1	14	4	4	45		5.63913	5.40628	6.32667		0.0815026	0.436904	0.572894		0.956158	1.11837		0.252175	0.0318537		0.014453	0.0808142	0.0905524
P54709	Homo sapiens	Sodium/potassium-transporting ATPase subunit beta-3 OS=Homo sapiens OX=9606 GN=ATP1B3 PE=1 SV=1	ATP1B3	8	2	2	15		1.37539	1.13882	1.01411		0.414367	0.480338	0.398018		0.799917	0.714511		0.382494	0.154525		0.301271	0.421785	0.39248
O14983	Homo sapiens	Sarcoplasmic/endoplasmic reticulum calcium ATPase 1 OS=Homo sapiens OX=9606 GN=ATP2A1 PE=1 SV=1	ATP2A1	14	11	0	118		7.361	6.96747	7.83043		0.443014	0.52109	0.405352		0.945773	1.06414		0.189057	0.0845145		0.060184	0.0747889	0.0517663
P16615	Homo sapiens	Sarcoplasmic/endoplasmic reticulum calcium ATPase 2 OS=Homo sapiens OX=9606 GN=ATP2A2 PE=1 SV=1	ATP2A2	41	37	24	502		22.4146	22.474	24.4216		0.493011	1.38355	1.59732		1.00131	1.08773		0.924217	0.0262039		0.0219951	0.0615622	0.0654058
Q93084	Homo sapiens	Sarcoplasmic/endoplasmic reticulum calcium ATPase 3 OS=Homo sapiens OX=9606 GN=ATP2A3 PE=1 SV=2	ATP2A3	7	5	0	73		4.2736	4.39559	4.72894		0.26694	0.366971	0.607658		1.02717	1.10029		0.525096	0.123782		0.0624626	0.0834861	0.128498
P20020	Homo sapiens	Plasma membrane calcium-transporting ATPase 1 OS=Homo sapiens OX=9606 GN=ATP2B1 PE=1 SV=4	ATP2B1	19	15	7	143		1.81627	1.77306	1.6305		0.119952	0.167332	0.253179		0.974483	0.889387		0.618347	0.135384		0.066043	0.0943751	0.155277
Q01814	Homo sapiens	Plasma membrane calcium-transporting ATPase 2 OS=Homo sapiens OX=9606 GN=ATP2B2 PE=1 SV=2	ATP2B2	6	5	0	58		0.636965	0.656883	0.587131		0.0642299	0.0815678	0.0900412		1.02904	0.916835		0.648483	0.295589		0.100837	0.124174	0.153358
Q16720	Homo sapiens	Plasma membrane calcium-transporting ATPase 3 OS=Homo sapiens OX=9606 GN=ATP2B3 PE=1 SV=3	ATP2B3	7	6	0	70		0.931299	0.95186	0.8328		0.140315	0.0943815	0.16234		1.02837	0.887026		0.771932	0.2871		0.150666	0.0991548	0.194933
P23634	Homo sapiens	Plasma membrane calcium-transporting ATPase 4 OS=Homo sapiens OX=9606 GN=ATP2B4 PE=1 SV=2	ATP2B4	12	10	2	94		0.119488	0.13626	0.115194		0.0265433	0.00683154	0.0359016		1.16327	0.950606		0.187466	0.818539		0.222143	0.0501362	0.311661
P98194	Homo sapiens	Calcium-transporting ATPase type 2C member 1 OS=Homo sapiens OX=9606 GN=ATP2C1 PE=1 SV=3	ATP2C1	6	3	3	14		0.198854	0.170824	0.170262		0.0437981	0.0298853	0.0308294		0.868519	0.866108		0.224455	0.22027		0.220253	0.174948	0.18107
P20648	Homo sapiens	Potassium-transporting ATPase alpha chain 1 OS=Homo sapiens OX=9606 GN=ATP4A PE=2 SV=5	ATP4A	4	4	0	72		11.9049	11.9887	13.3254		1.12459	1.26028	1.45909		1.00673	1.1184		0.905712	0.0882512		0.0944642	0.105122	0.109497
P25705	Homo sapiens	ATP synthase subunit alpha, mitochondrial OS=Homo sapiens OX=9606 GN=ATP5F1A PE=1 SV=1	ATP5F1A	58	30	30	684		149.86	150.627	152.334		6.21624	11.9952	12.6733		1.0031	1.01422		0.892187	0.676817		0.0414804	0.0796356	0.0831946
P06576	Homo sapiens	ATP synthase subunit beta, mitochondrial OS=Homo sapiens OX=9606 GN=ATP5F1B PE=1 SV=3	ATP5F1B	63	25	25	908		176.103	174.389	175.992		8.72126	10.0271	5.29559		0.989847	1.00001		0.758668	0.979282		0.0495238	0.0574982	0.03009
P36542	Homo sapiens	ATP synthase subunit gamma, mitochondrial OS=Homo sapiens OX=9606 GN=ATP5F1C PE=1 SV=1	ATP5F1C	16	5	5	56		9.01817	9.54402	9.68432		1.03885	1.1467	1.60554		1.05733	1.06847		0.424585	0.413481		0.115195	0.120149	0.165788
P30049	Homo sapiens	ATP synthase subunit delta, mitochondrial OS=Homo sapiens OX=9606 GN=ATP5F1D PE=1 SV=2	ATP5F1D	5	1	1	16		5.6908	5.22348	4.91591		1.00194	1.01096	0.789511		0.91629	0.865166		0.439969	0.167602		0.176063	0.193542	0.160603
P56381	Homo sapiens	ATP synthase subunit epsilon, mitochondrial OS=Homo sapiens OX=9606 GN=ATP5F1E PE=1 SV=2	ATP5F1E	16	1	0	24		1.1961	1.02386	1.03973		0.297205	0.341922	0.241486		0.843543	0.872074		0.373646	0.340795		0.248479	0.333955	0.232259
Q5VTU8	Homo sapiens	ATP synthase subunit epsilon-like protein, mitochondrial OS=Homo sapiens OX=9606 GN=ATP5F1EP2 PE=1 SV=1	ATP5F1EP2	16	1	0	24		1.1961	1.02386	1.03973		0.297205	0.341922	0.241486		0.843543	0.872074		0.373646	0.340795		0.248479	0.333955	0.232259
Q9UII2	Homo sapiens	ATPase inhibitor, mitochondrial OS=Homo sapiens OX=9606 GN=ATP5IF1 PE=1 SV=1	ATP5IF1	14	3	3	26		4.96213	4.78818	4.85952		0.825482	0.557238	0.72471		0.969644	0.979998		0.67785	0.82363		0.166356	0.116378	0.149132
P05496	Homo sapiens	ATP synthase F(0) complex subunit C1, mitochondrial OS=Homo sapiens OX=9606 GN=ATP5MC1 PE=1 SV=2	ATP5MC1	23	1	0	7		0.0242629	0.0174048	0.0208214		0.0137974	0.00867199	0.0126542		0.766209	0.882559		0.32691	0.662116		0.568664	0.498252	0.607748
Q06055	Homo sapiens	ATP synthase F(0) complex subunit C2, mitochondrial OS=Homo sapiens OX=9606 GN=ATP5MC2 PE=1 SV=1	ATP5MC2	22	1	0	7		0.0244764	0.017604	0.0207134		0.0135651	0.00851503	0.0127594		0.765402	0.858253		0.317971	0.631337		0.554214	0.483699	0.615998
P48201	Homo sapiens	ATP synthase F(0) complex subunit C3, mitochondrial OS=Homo sapiens OX=9606 GN=ATP5MC3 PE=1 SV=1	ATP5MC3	22	1	0	7		0.0243631	0.0179605	0.0207337		0.0136799	0.00826654	0.012726		0.793755	0.86822		0.349638	0.644429		0.561499	0.460261	0.613781
Q96IX5	Homo sapiens	ATP synthase membrane subunit DAPIT, mitochondrial OS=Homo sapiens OX=9606 GN=ATP5MD PE=1 SV=1	ATP5MD	17	1	1	15		0.812382	0.809568	0.760139		0.0647785	0.109353	0.209553		0.990977	0.902909		0.957807	0.581033		0.0797389	0.135076	0.275677
P56385	Homo sapiens	ATP synthase subunit e, mitochondrial OS=Homo sapiens OX=9606 GN=ATP5ME PE=1 SV=2	ATP5ME	17	1	1	6		0.355037	0.352938	0.373602		0.103224	0.122152	0.0853002		0.985543	1.0681		0.974982	0.741189		0.290742	0.346101	0.228319
P24539	Homo sapiens	ATP synthase F(0) complex subunit B1, mitochondrial OS=Homo sapiens OX=9606 GN=ATP5PB PE=1 SV=2	ATP5PB	13	4	4	92		8.90579	9.28846	9.20697		1.05404	0.301206	0.856151		1.04945	1.03678		0.426356	0.598844		0.118354	0.032428	0.0929895
O75947	Homo sapiens	ATP synthase subunit d, mitochondrial OS=Homo sapiens OX=9606 GN=ATP5PD PE=1 SV=3	ATP5PD	10	2	2	30		3.92575	3.83755	4.07385		0.331997	0.174001	0.120659		0.979683	1.04055		0.577118	0.342229		0.0845691	0.0453417	0.0296179
P48047	Homo sapiens	ATP synthase subunit O, mitochondrial OS=Homo sapiens OX=9606 GN=ATP5PO PE=1 SV=1	ATP5PO	5	1	1	2		2.52231	3.08124	3.04323		0.853755	1.10721	1.0244		1.20661	1.2063		0.350565	0.361195		0.338482	0.359339	0.336615
Q15904	Homo sapiens	V-type proton ATPase subunit S1 OS=Homo sapiens OX=9606 GN=ATP6AP1 PE=1 SV=2	ATP6AP1	9	3	3	15		0.213433	0.253706	0.182408		0.0322285	0.0662429	0.0307105		1.1674	0.850572		0.210175	0.118609		0.151	0.261101	0.168362
O75787	Homo sapiens	Renin receptor OS=Homo sapiens OX=9606 GN=ATP6AP2 PE=1 SV=2	ATP6AP2	9	2	2	20		0.23879	0.204342	0.176466		0.0184545	0.0559189	0.0473806		0.827835	0.710021		0.201245	0.0132902		0.0772834	0.273654	0.268497
Q93050	Homo sapiens	V-type proton ATPase 116 kDa subunit a isoform 1 OS=Homo sapiens OX=9606 GN=ATP6V0A1 PE=1 SV=3	ATP6V0A1	31	18	17	188		3.78529	3.57799	3.64342		0.261481	0.175607	0.183663		0.94623	0.963523		0.138016	0.302298		0.0690782	0.0490799	0.0504096
Q9Y487	Homo sapiens	V-type proton ATPase 116 kDa subunit a isoform 2 OS=Homo sapiens OX=9606 GN=ATP6V0A2 PE=1 SV=2	ATP6V0A2	4	3	2	22		0.0998599	0.0759407	0.0734812		0.0757171	0.0774691	0.0585481		0.763704	0.783512		0.600439	0.514926		0.758233	1.02013	0.796777
P61421	Homo sapiens	V-type proton ATPase subunit d 1 OS=Homo sapiens OX=9606 GN=ATP6V0D1 PE=1 SV=1	ATP6V0D1	36	8	8	100		4.40314	4.52441	4.13687		0.207709	0.217816	0.429798		1.02746	0.93611		0.346946	0.201767		0.047173	0.0481425	0.103895
P38606	Homo sapiens	V-type proton ATPase catalytic subunit A OS=Homo sapiens OX=9606 GN=ATP6V1A PE=1 SV=2	ATP6V1A	64	31	31	515		30.8972	30.4252	30.21		1.33302	1.14514	0.946349		0.984915	0.978124		0.525485	0.327427		0.0431438	0.0376378	0.0313257
P15313	Homo sapiens	V-type proton ATPase subunit B, kidney isoform OS=Homo sapiens OX=9606 GN=ATP6V1B1 PE=1 SV=3	ATP6V1B1	38	11	4	138		0.209909	0.159246	0.163347		0.0396958	0.0381756	0.0508889		0.751967	0.755773		0.0479103	0.107647		0.18911	0.239727	0.311539
P21281	Homo sapiens	V-type proton ATPase subunit B, brain isoform OS=Homo sapiens OX=9606 GN=ATP6V1B2 PE=1 SV=3	ATP6V1B2	66	20	13	340		16.4949	16.5253	17.0498		1.12156	1.70135	1.06331		0.999344	1.034		0.971568	0.399792		0.0679943	0.102954	0.0623649
P21283	Homo sapiens	V-type proton ATPase subunit C 1 OS=Homo sapiens OX=9606 GN=ATP6V1C1 PE=1 SV=4	ATP6V1C1	52	18	17	140		3.6928	3.56486	3.66546		0.24388	0.236514	0.273802		0.965347	0.992134		0.377999	0.858762		0.0660421	0.0663461	0.0746977
Q8NEY4	Homo sapiens	V-type proton ATPase subunit C 2 OS=Homo sapiens OX=9606 GN=ATP6V1C2 PE=1 SV=2	ATP6V1C2	2	1	0	13		0.342289	0.32313	0.324185		0.0256901	0.0393452	0.0410146		0.940608	0.943274		0.341481	0.381067		0.0750537	0.121763	0.126516
Q9Y5K8	Homo sapiens	V-type proton ATPase subunit D OS=Homo sapiens OX=9606 GN=ATP6V1D PE=1 SV=1	ATP6V1D	35	9	9	78		8.496	8.84365	8.56106		0.836656	0.750455	0.932889		1.04214	1.00696		0.466126	0.901336		0.0984764	0.084858	0.108969
P36543	Homo sapiens	V-type proton ATPase subunit E 1 OS=Homo sapiens OX=9606 GN=ATP6V1E1 PE=1 SV=1	ATP6V1E1	46	11	8	150		8.27507	8.47134	7.96808		0.534846	0.419234	0.409881		1.02442	0.963483		0.495437	0.290539		0.0646334	0.0494884	0.0514404
Q96A05	Homo sapiens	V-type proton ATPase subunit E 2 OS=Homo sapiens OX=9606 GN=ATP6V1E2 PE=1 SV=1	ATP6V1E2	12	3	0	56		2.08294	2.31961	2.06772		0.12467	0.234852	0.136145		1.11067	0.992409		0.054214	0.844043		0.0598531	0.101246	0.0658429
Q16864	Homo sapiens	V-type proton ATPase subunit F OS=Homo sapiens OX=9606 GN=ATP6V1F PE=1 SV=2	ATP6V1F	50	4	4	45		0.837921	0.815197	0.772791		0.0804532	0.0631322	0.0247133		0.974113	0.925441		0.598168	0.107356		0.0960152	0.0774441	0.0319792
O75348	Homo sapiens	V-type proton ATPase subunit G 1 OS=Homo sapiens OX=9606 GN=ATP6V1G1 PE=1 SV=3	ATP6V1G1	29	2	2	24		2.21749	2.25546	2.22023		0.237972	0.330701	0.186336		1.01258	1.00293		0.824015	0.982701		0.107316	0.146622	0.0839266
Q9UI12	Homo sapiens	V-type proton ATPase subunit H OS=Homo sapiens OX=9606 GN=ATP6V1H PE=1 SV=1	ATP6V1H	49	16	16	228		6.43521	6.52849	6.43706		0.310324	0.311683	0.208479		1.0145	1.0008		0.614729	0.990586		0.0482227	0.047742	0.0323873
O43520	Homo sapiens	Phospholipid-transporting ATPase IC OS=Homo sapiens OX=9606 GN=ATP8B1 PE=1 SV=3	ATP8B1	11	10	9	44		1.12236	1.08858	1.04523		0.0950544	0.0690863	0.0942413		0.971146	0.930953		0.497465	0.188484		0.0846919	0.0634646	0.0901632
Q8TF62	Homo sapiens	Probable phospholipid-transporting ATPase IM OS=Homo sapiens OX=9606 GN=ATP8B4 PE=1 SV=3	ATP8B4	1	1	0	1		0.234235	0.259778	0.271956		0.0428689	0.0280731	0.0635391		1.11978	1.14887		0.250111	0.255774		0.183016	0.108066	0.233637
O75110	Homo sapiens	Probable phospholipid-transporting ATPase IIA OS=Homo sapiens OX=9606 GN=ATP9A PE=1 SV=3	ATP9A	4	2	2	8		0.0415077	0.0392486	0.0492621		0.0151661	0.0190537	0.0125607		0.907741	1.2623		0.824821	0.357511		0.36538	0.485461	0.254977
Q5TC12	Homo sapiens	ATP synthase mitochondrial F1 complex assembly factor 1 OS=Homo sapiens OX=9606 GN=ATPAF1 PE=1 SV=1	ATPAF1	9	2	2	16		0.105018	0.113836	0.112925		0.045473	0.0498118	0.0344326		1.07902	1.13854		0.755363	0.741207		0.433001	0.437573	0.304915
Q8N5M1	Homo sapiens	ATP synthase mitochondrial F1 complex assembly factor 2 OS=Homo sapiens OX=9606 GN=ATPAF2 PE=1 SV=1	ATPAF2	26	4	4	11		0.314185	0.299657	0.273115		0.0129489	0.0679703	0.0546949		0.933883	0.855829		0.627512	0.127591		0.0412141	0.226827	0.200263
P46100	Homo sapiens	Transcriptional regulator ATRX OS=Homo sapiens OX=9606 GN=ATRX PE=1 SV=5	ATRX	3	5	5	25		0.16627	0.199327	0.185773		0.0438001	0.0319872	0.0377879		1.21985	1.12578		0.166316	0.428164		0.263427	0.160476	0.203409
Q9UBB4	Homo sapiens	Ataxin-10 OS=Homo sapiens OX=9606 GN=ATXN10 PE=1 SV=1	ATXN10	18	7	7	81		1.37951	1.43753	1.40766		0.313068	0.152584	0.18896		1.05875	1.03304		0.691858	0.854214		0.226941	0.106144	0.134236
Q99700	Homo sapiens	Ataxin-2 OS=Homo sapiens OX=9606 GN=ATXN2 PE=1 SV=2	ATXN2	15	12	11	137		2.42565	2.18387	2.04463		0.194203	0.202686	0.266484		0.899342	0.83899		0.0610686	0.0178393		0.0800622	0.0928105	0.130334
Q8WWM7	Homo sapiens	Ataxin-2-like protein OS=Homo sapiens OX=9606 GN=ATXN2L PE=1 SV=2	ATXN2L	15	14	13	144		6.76528	6.75909	6.55645		0.499402	0.552966	0.394977		0.998508	0.969845		0.984187	0.440437		0.0738184	0.0818107	0.0602425
P54252	Homo sapiens	Ataxin-3 OS=Homo sapiens OX=9606 GN=ATXN3 PE=1 SV=5	ATXN3	30	6	6	31		0.559336	0.536631	0.932313		0.195378	0.148523	0.430129		0.972517	1.62717		0.825291	0.0819089		0.349303	0.276769	0.461357
Q13825	Homo sapiens	Methylglutaconyl-CoA hydratase, mitochondrial OS=Homo sapiens OX=9606 GN=AUH PE=1 SV=1	AUH	15	4	4	32		0.642486	0.605488	0.660292		0.0821377	0.0721803	0.0885884		0.942901	1.02711		0.426557	0.725593		0.127844	0.11921	0.134166
Q9Y679	Homo sapiens	Ancient ubiquitous protein 1 OS=Homo sapiens OX=9606 GN=AUP1 PE=1 SV=2	AUP1	12	4	4	46		1.04851	1.09319	1.06079		0.0985918	0.0798113	0.113936		1.04431	1.01081		0.408459	0.845805		0.0940301	0.0730075	0.107406
O14965	Homo sapiens	Aurora kinase A OS=Homo sapiens OX=9606 GN=AURKA PE=1 SV=2	AURKA	4	1	1	5		0.212664	0.140167	0.150776		0.0486259	0.0375354	0.0470435		0.650388	0.689597		0.0160828	0.0489546		0.228652	0.267791	0.312009
Q96GD4	Homo sapiens	Aurora kinase B OS=Homo sapiens OX=9606 GN=AURKB PE=1 SV=3	AURKB	12	3	3	34		0.291654	0.243605	0.238232		0.0451344	0.05249	0.032513		0.826535	0.8189		0.119935	0.0404701		0.154753	0.215472	0.136476
Q9NQS1	Homo sapiens	Cell death regulator Aven OS=Homo sapiens OX=9606 GN=AVEN PE=1 SV=1	AVEN	8	2	2	29		0.0921686	0.103316	0.104078		0.0266308	0.0124038	0.016241		1.16547	1.16929		0.374538	0.371724		0.288935	0.120057	0.156047
Q8NBF6	Homo sapiens	Late secretory pathway protein AVL9 homolog OS=Homo sapiens OX=9606 GN=AVL9 PE=1 SV=1	AVL9	14	7	7	30		0.555241	0.539162	0.461141		0.157601	0.108137	0.0547601		0.985546	0.852799		0.840879	0.21492		0.283842	0.200564	0.118749
Q96A70	Homo sapiens	Antizyme inhibitor 2 OS=Homo sapiens OX=9606 GN=AZIN2 PE=1 SV=1	AZIN2	2	1	0	3		0.276057	0.337701	0.267448		0.0815165	0.076572	0.0832363		1.24967	0.967431		0.206749	0.859985		0.295288	0.226745	0.311224
O75752	Homo sapiens	UDP-GalNAc:beta-1,3-N-acetylgalactosaminyltransferase 1 OS=Homo sapiens OX=9606 GN=B3GALNT1 PE=1 SV=1	B3GALNT1	5	1	1	1		0.0316546	0.0291024	0.032303		0.0126564	0.0189609	0.0175977		0.813269	0.945239		0.789488	0.943038		0.399827	0.651524	0.54477
Q96L58	Homo sapiens	Beta-1,3-galactosyltransferase 6 OS=Homo sapiens OX=9606 GN=B3GALT6 PE=1 SV=2	B3GALT6	6	1	1	5		0.0571784	0.0585808	0.0582906		0.00755638	0.00932898	0.0111427		1.02102	1.01171		0.780612	0.843697		0.132154	0.15925	0.191158
O94766	Homo sapiens	Galactosylgalactosylxylosylprotein 3-beta-glucuronosyltransferase 3 OS=Homo sapiens OX=9606 GN=B3GAT3 PE=1 SV=2	B3GAT3	15	3	3	22		0.520877	0.485701	0.507482		0.0367199	0.0587911	0.0698182		0.928379	0.968939		0.242214	0.686245		0.0704963	0.121044	0.137578
Q6Y288	Homo sapiens	Beta-1,3-glucosyltransferase OS=Homo sapiens OX=9606 GN=B3GLCT PE=1 SV=2	B3GLCT	3	1	1	1		0.361478	0.323213	0.332459		0.059959	0.0317281	0.0398516		0.900887	0.924813		0.197149	0.34678		0.165872	0.0981646	0.119869
Q9NY97	Homo sapiens	N-acetyllactosaminide beta-1,3-N-acetylglucosaminyltransferase 2 OS=Homo sapiens OX=9606 GN=B3GNT2 PE=1 SV=2	B3GNT2	5	1	1	2		0.0330092	0.0352659	0.0318927		0.00391338	0.0100375	0.00960788		1.03595	0.935509		0.619025	0.797428		0.118554	0.284623	0.301257
Q6UX72	Homo sapiens	UDP-GlcNAc:betaGal beta-1,3-N-acetylglucosaminyltransferase 9 OS=Homo sapiens OX=9606 GN=B3GNT9 PE=2 SV=1	B3GNT9	2	1	1	6		2.23504	2.28924	2.20931		0.321743	0.3113	0.347197		1.02465	0.986999		0.772897	0.896703		0.143954	0.135984	0.157152
P15291	Homo sapiens	Beta-1,4-galactosyltransferase 1 OS=Homo sapiens OX=9606 GN=B4GALT1 PE=1 SV=5	B4GALT1	2	1	0	5		0.226528	0.206537	0.243063		0.0390759	0.0462161	0.0191525		0.904776	1.08307		0.437296	0.373911		0.1725	0.223767	0.0787963
O60513	Homo sapiens	Beta-1,4-galactosyltransferase 4 OS=Homo sapiens OX=9606 GN=B4GALT4 PE=1 SV=1	B4GALT4	8	2	2	4		0.196069	0.196637	0.143169		0.0475467	0.0406928	0.102804		1.00734	0.424734		0.982685	0.279271		0.2425	0.206944	0.718057
O43286	Homo sapiens	Beta-1,4-galactosyltransferase 5 OS=Homo sapiens OX=9606 GN=B4GALT5 PE=1 SV=1	B4GALT5	2	1	0	11		0.226528	0.206537	0.243063		0.0390759	0.0462161	0.0191525		0.904776	1.08307		0.437296	0.373911		0.1725	0.223767	0.0787963
Q9UBV7	Homo sapiens	Beta-1,4-galactosyltransferase 7 OS=Homo sapiens OX=9606 GN=B4GALT7 PE=1 SV=1	B4GALT7	2	1	1	16		0.0747605	0.0726949	0.070558		0.0146291	0.00987786	0.0104198		0.980566	0.949028		0.780241	0.579202		0.195679	0.135881	0.147677
O43505	Homo sapiens	Beta-1,4-glucuronyltransferase 1 OS=Homo sapiens OX=9606 GN=B4GAT1 PE=1 SV=1	B4GAT1	4	1	1	2		0.0344091	0.0332881	0.0429544		0.0198409	0.014384	0.00583163		1.04453	1.48103		0.912999	0.351432		0.576618	0.432108	0.135763
Q9NWV8	Homo sapiens	BRISC and BRCA1-A complex member 1 OS=Homo sapiens OX=9606 GN=BABAM1 PE=1 SV=1	BABAM1	18	4	4	25		0.574548	0.573125	0.531288		0.0723493	0.0393013	0.063927		1.00166	0.924291		0.967072	0.298125		0.125924	0.0685737	0.120324
Q9NXR7	Homo sapiens	BRISC and BRCA1-A complex member 2 OS=Homo sapiens OX=9606 GN=BABAM2 PE=1 SV=2	BABAM2	36	8	8	49		1.67036	1.74365	1.49882		0.119528	0.0969073	0.210498		1.04465	0.891047		0.270414	0.113244		0.0715579	0.0555771	0.140442
O14867	Homo sapiens	Transcription regulator protein BACH1 OS=Homo sapiens OX=9606 GN=BACH1 PE=1 SV=2	BACH1	2	1	1	7		0.0740119	0.0509571	0.0556765		0.0108892	0.0136907	0.0204054		0.670716	0.724721		0.00904754	0.0808381		0.147127	0.268671	0.366498
Q99933	Homo sapiens	BAG family molecular chaperone regulator 1 OS=Homo sapiens OX=9606 GN=BAG1 PE=1 SV=4	BAG1	10	2	2	40		0.44423	0.332043	0.330556		0.13043	0.176351	0.237801		0.693673	0.633474		0.238771	0.328788		0.29361	0.531109	0.719396
O95816	Homo sapiens	BAG family molecular chaperone regulator 2 OS=Homo sapiens OX=9606 GN=BAG2 PE=1 SV=1	BAG2	29	5	5	69		0.92834	0.93307	0.876282		0.0868112	0.133448	0.0945467		0.99984	0.942185		0.94341	0.34392		0.0935124	0.14302	0.107895
O95817	Homo sapiens	BAG family molecular chaperone regulator 3 OS=Homo sapiens OX=9606 GN=BAG3 PE=1 SV=3	BAG3	5	3	3	17		0.607279	0.59781	0.602179		0.0972925	0.115782	0.191765		0.977904	0.941954		0.881167	0.954822		0.160211	0.193676	0.318452
Q9UL15	Homo sapiens	BAG family molecular chaperone regulator 5 OS=Homo sapiens OX=9606 GN=BAG5 PE=1 SV=1	BAG5	4	1	1	1		0.109558	0.0899665	0.0726546		0.0172491	0.0400049	0.0481034		0.681982	0.464802		0.296455	0.125226		0.157442	0.444664	0.662083
P46379	Homo sapiens	Large proline-rich protein BAG6 OS=Homo sapiens OX=9606 GN=BAG6 PE=1 SV=2	BAG6	22	18	18	188		5.01057	5.08877	4.99222		0.267376	0.25657	0.259792		1.01567	0.996347		0.616486	0.906419		0.0533623	0.0504189	0.0520393
Q9UQB8	Homo sapiens	Brain-specific angiogenesis inhibitor 1-associated protein 2 OS=Homo sapiens OX=9606 GN=BAIAP2 PE=1 SV=1	BAIAP2	35	17	17	158		6.22536	5.98195	5.73849		0.412954	0.349888	0.656886		0.961206	0.91829		0.29645	0.1553		0.0663342	0.0584907	0.11447
Q9UHR4	Homo sapiens	Brain-specific angiogenesis inhibitor 1-associated protein 2-like protein 1 OS=Homo sapiens OX=9606 GN=BAIAP2L1 PE=1 SV=2	BAIAP2L1	20	10	10	84		3.31653	4.00489	3.43455		0.298156	0.326007	0.374257		1.20847	1.03441		0.00339238	0.559221		0.0899001	0.0814023	0.108968
Q16611	Homo sapiens	Bcl-2 homologous antagonist/killer OS=Homo sapiens OX=9606 GN=BAK1 PE=1 SV=1	BAK1	5	1	1	18		0.495889	0.553927	0.573401		0.0304723	0.0306449	0.0585372		1.11743	1.1533		0.00815618	0.0164692		0.0614498	0.0553231	0.102088
O75531	Homo sapiens	Barrier-to-autointegration factor OS=Homo sapiens OX=9606 GN=BANF1 PE=1 SV=1	BANF1	48	3	3	55		7.43379	6.60691	6.63746		0.873085	1.39323	1.40566		0.878055	0.88265		0.246173	0.265764		0.117448	0.210875	0.211776
Q8N9N5	Homo sapiens	Protein BANP OS=Homo sapiens OX=9606 GN=BANP PE=1 SV=3	BANP	2	1	1	8		0.019963	0.0190899	0.0160568		0.00525986	0.00365271	0.0044701		0.968805	0.80346		0.7453	0.195825		0.26348	0.191342	0.278394
Q8IXM2	Homo sapiens	Chromatin complexes subunit BAP18 OS=Homo sapiens OX=9606 GN=BAP18 PE=1 SV=1	BAP18	27	3	3	41		3.62724	3.73706	3.28401		0.204479	0.43896	0.393993		1.02595	0.901165		0.590768	0.0874814		0.0563733	0.117461	0.119973
Q6ZT62	Homo sapiens	Bargin OS=Homo sapiens OX=9606 GN=BARGIN PE=1 SV=2	BARGIN	2	1	0	5		0.10358	0.0911374	0.0916089		0.0140843	0.017938	0.0207989		0.872042	0.872299		0.211033	0.270133		0.135975	0.196824	0.22704
Q07812	Homo sapiens	Apoptosis regulator BAX OS=Homo sapiens OX=9606 GN=BAX PE=1 SV=1	BAX	36	6	6	80		3.11899	3.11474	3.08577		0.0914531	0.170346	0.143356		0.997718	0.988827		0.958064	0.642553		0.0293214	0.0546905	0.046457
Q9NRL2	Homo sapiens	Bromodomain adjacent to zinc finger domain protein 1A OS=Homo sapiens OX=9606 GN=BAZ1A PE=1 SV=2	BAZ1A	13	15	15	68		1.49203	1.47476	1.47304		0.193238	0.127924	0.124626		0.992369	0.991341		0.858874	0.84381		0.129514	0.0867418	0.0846043
Q9UIG0	Homo sapiens	Tyrosine-protein kinase BAZ1B OS=Homo sapiens OX=9606 GN=BAZ1B PE=1 SV=2	BAZ1B	16	18	17	129		3.63743	3.82973	3.58903		0.19491	0.129436	0.157268		1.05365	0.987103		0.0717924	0.646105		0.0535844	0.0337978	0.0438191
Q9UIF9	Homo sapiens	Bromodomain adjacent to zinc finger domain protein 2A OS=Homo sapiens OX=9606 GN=BAZ2A PE=1 SV=4	BAZ2A	1	1	1	3		0.0450575	0.0517111	0.0484219		0.00636319	0.00545563	0.00742048		1.15215	1.07296		0.0804828	0.418903		0.141224	0.105502	0.153246
Q9UHQ4	Homo sapiens	B-cell receptor-associated protein 29 OS=Homo sapiens OX=9606 GN=BCAP29 PE=1 SV=2	BCAP29	4	1	1	17		0.238761	0.210748	0.140746		0.0326119	0.0144335	0.017623		0.887253	0.589986		0.0832503	7.10192e-05		0.136588	0.0684871	0.125211
P51572	Homo sapiens	B-cell receptor-associated protein 31 OS=Homo sapiens OX=9606 GN=BCAP31 PE=1 SV=3	BCAP31	26	12	12	176		12.044	13.6805	13.0748		1.62035	2.47083	1.90045		1.12882	1.08375		0.204718	0.335823		0.134536	0.18061	0.145352
P56945	Homo sapiens	Breast cancer anti-estrogen resistance protein 1 OS=Homo sapiens OX=9606 GN=BCAR1 PE=1 SV=2	BCAR1	16	8	8	81		1.29612	1.3412	1.36569		0.197878	0.190923	0.166429		1.03589	1.05647		0.69639	0.524728		0.15267	0.142352	0.121865
O75363	Homo sapiens	Breast carcinoma-amplified sequence 1 OS=Homo sapiens OX=9606 GN=BCAS1 PE=1 SV=2	BCAS1	4	2	2	22		0.253718	0.208178	0.214103		0.0747454	0.0358884	0.0436683		0.840772	0.858068		0.208219	0.288509		0.294601	0.172393	0.203959
O75934	Homo sapiens	Pre-mRNA-splicing factor SPF27 OS=Homo sapiens OX=9606 GN=BCAS2 PE=1 SV=1	BCAS2	56	9	9	87		3.03248	3.17804	2.94542		0.290584	0.438107	0.459842		1.04369	0.964491		0.513036	0.703266		0.0958239	0.137855	0.156121
Q9H6U6	Homo sapiens	Breast carcinoma-amplified sequence 3 OS=Homo sapiens OX=9606 GN=BCAS3 PE=1 SV=3	BCAS3	15	7	7	30		1.5824	1.69323	1.60305		0.215442	0.104384	0.180543		1.07655	1.01563		0.283274	0.860829		0.136149	0.0616476	0.112625
P54687	Homo sapiens	Branched-chain-amino-acid aminotransferase, cytosolic OS=Homo sapiens OX=9606 GN=BCAT1 PE=1 SV=3	BCAT1	15	4	4	94		6.41676	6.25601	6.22928		0.619966	0.450161	0.724619		0.97659	0.968855		0.618463	0.640484		0.0966166	0.0719565	0.116325
O15382	Homo sapiens	Branched-chain-amino-acid aminotransferase, mitochondrial OS=Homo sapiens OX=9606 GN=BCAT2 PE=1 SV=2	BCAT2	3	1	1	14		0.465937	0.455725	0.437444		0.21281	0.144229	0.100065		1.01963	0.996205		0.924411	0.7727		0.456735	0.316483	0.22875
Q9P287	Homo sapiens	BRCA2 and CDKN1A-interacting protein OS=Homo sapiens OX=9606 GN=BCCIP PE=1 SV=1	BCCIP	10	2	2	28		0.482349	0.539219	0.482071		0.0504615	0.0837532	0.0742097		1.11165	0.993951		0.184709	0.994085		0.104616	0.155323	0.153939
P06276	Homo sapiens	Cholinesterase OS=Homo sapiens OX=9606 GN=BCHE PE=1 SV=1	BCHE	3	2	2	5		0.22434	0.260996	0.290422		0.0221279	0.0517222	0.0419376		1.14814	1.28721		0.141555	0.00661732		0.0986357	0.198172	0.144402
P12694	Homo sapiens	2-oxoisovalerate dehydrogenase subunit alpha, mitochondrial OS=Homo sapiens OX=9606 GN=BCKDHA PE=1 SV=2	BCKDHA	30	8	8	89		6.68278	7.02431	6.65497		0.258981	0.172821	0.543389		1.05151	0.993756		0.0228215	0.912135		0.0387535	0.0246032	0.0816516
P21953	Homo sapiens	2-oxoisovalerate dehydrogenase subunit beta, mitochondrial OS=Homo sapiens OX=9606 GN=BCKDHB PE=1 SV=2	BCKDHB	18	5	5	62		1.39283	1.45787	1.59703		0.272236	0.196501	0.173696		1.05595	1.16021		0.645316	0.15244		0.195455	0.134786	0.108761
O14874	Homo sapiens	[3-methyl-2-oxobutanoate dehydrogenase [lipoamide]] kinase, mitochondrial OS=Homo sapiens OX=9606 GN=BCKDK PE=1 SV=2	BCKDK	13	3	3	36		0.456842	0.477143	0.519699		0.0510188	0.0806099	0.0634584		1.03817	1.13691		0.613541	0.0879273		0.111677	0.168943	0.122106
O95999	Homo sapiens	B-cell lymphoma/leukemia 10 OS=Homo sapiens OX=9606 GN=BCL10 PE=1 SV=1	BCL10	12	3	3	32		0.384766	0.383442	0.372455		0.0397407	0.0391686	0.0162432		0.99629	0.971539		0.95481	0.498448		0.103285	0.10215	0.0436113
P10415	Homo sapiens	Apoptosis regulator Bcl-2 OS=Homo sapiens OX=9606 GN=BCL2 PE=1 SV=2	BCL2	4	1	1	1		0.0370021	0.0292457	0.0368811		0.00638896	0.00747378	0.00622614		0.779287	0.998343		0.0821203	0.974151		0.172665	0.255551	0.168816
Q07817	Homo sapiens	Bcl-2-like protein 1 OS=Homo sapiens OX=9606 GN=BCL2L1 PE=1 SV=1	BCL2L1	4	1	1	3		0.0701866	0.0642883	0.0658399		0.0133452	0.00904888	0.0116846		0.921734	0.939898		0.391277	0.561681		0.190139	0.140755	0.17747
Q9BXK5	Homo sapiens	Bcl-2-like protein 13 OS=Homo sapiens OX=9606 GN=BCL2L13 PE=1 SV=1	BCL2L13	3	1	1	1		0.0525668	0.0476557	0.0535389		0.0237451	0.0183552	0.00778878		0.932644	1.16234		0.69698	0.92716		0.451713	0.385162	0.145479
Q8WUZ0	Homo sapiens	B-cell CLL/lymphoma 7 protein family member C OS=Homo sapiens OX=9606 GN=BCL7C PE=1 SV=3	BCL7C	14	2	2	6		0.0243274	0.0186801	0.0152716		0.0192829	0.0162854	0.00739348		0.804034	0.746463		0.59567	0.308013		0.792643	0.871804	0.484132
Q86UU0	Homo sapiens	B-cell CLL/lymphoma 9-like protein OS=Homo sapiens OX=9606 GN=BCL9L PE=1 SV=1	BCL9L	1	1	1	1		0.0227153	0.0191227	0.0205501		0.00879439	0.00627638	0.0113962		0.851484	0.850057		0.434334	0.720227		0.387157	0.328216	0.554554
Q9NYF8	Homo sapiens	Bcl-2-associated transcription factor 1 OS=Homo sapiens OX=9606 GN=BCLAF1 PE=1 SV=2	BCLAF1	18	15	14	212		7.27699	7.72354	7.41777		0.421382	0.578925	0.659664		1.06021	1.01717		0.157608	0.668932		0.0579061	0.0749559	0.0889303
A2AJT9	Homo sapiens	BCLAF1 and THRAP3 family member 3 OS=Homo sapiens OX=9606 GN=BCLAF3 PE=1 SV=1	BCLAF3	1	1	1	1		0.0421736	0.0115022	0.0122327		0.0745229	0.000795278	0.000652415		0.613212	0.652604		0.359672	0.370257		1.76705	0.0691412	0.0533337
Q9HAY6	Homo sapiens	Beta,beta-carotene 15,15'-dioxygenase OS=Homo sapiens OX=9606 GN=BCO1 PE=1 SV=1	BCO1	1	1	0	3		0.0640241	0.0410325	0.048479		0.0238896	0.0181741	0.0231487		0.623331	0.747206		0.0900846	0.279008		0.373134	0.442919	0.477499
P11274	Homo sapiens	Breakpoint cluster region protein OS=Homo sapiens OX=9606 GN=BCR PE=1 SV=2	BCR	1	1	0	22		0.358052	0.407487	0.394943		0.0341185	0.104349	0.0999109		1.11087	1.07669		0.311928	0.424138		0.0952892	0.256081	0.252976
Q9Y276	Homo sapiens	Mitochondrial chaperone BCS1 OS=Homo sapiens OX=9606 GN=BCS1L PE=1 SV=1	BCS1L	20	4	4	35		0.247758	0.259344	0.281058		0.0500128	0.0884174	0.0405324		1.00392	1.1437		0.785648	0.23385		0.201861	0.340927	0.144214
Q14457	Homo sapiens	Beclin-1 OS=Homo sapiens OX=9606 GN=BECN1 PE=1 SV=2	BECN1	14	4	4	26		0.272099	0.311994	0.268631		0.0634463	0.0134994	0.134164		1.17098	0.855513		0.187525	0.955479		0.233173	0.0432683	0.499438
Q5T5X7	Homo sapiens	BEN domain-containing protein 3 OS=Homo sapiens OX=9606 GN=BEND3 PE=1 SV=1	BEND3	2	1	1	11		0.0497823	0.0458139	0.0555015		0.00694619	0.00758872	0.0167189		0.916218	1.08427		0.366996	0.456953		0.139531	0.165642	0.301233
O15155	Homo sapiens	BET1 homolog OS=Homo sapiens OX=9606 GN=BET1 PE=1 SV=1	BET1	25	2	2	10		0.845249	0.838999	0.85893		0.142696	0.0540936	0.0865674		1.00362	1.02491		0.922075	0.844895		0.168821	0.064474	0.100785
Q9NYM9	Homo sapiens	BET1-like protein OS=Homo sapiens OX=9606 GN=BET1L PE=1 SV=1	BET1L	7	1	1	1		0.0925082	0.0951367	0.089702		0.00574456	0.0113062	0.0163333		1.02436	0.958379		0.622674	0.70463		0.0620978	0.118842	0.182084
Q9H694	Homo sapiens	Protein bicaudal C homolog 1 OS=Homo sapiens OX=9606 GN=BICC1 PE=1 SV=2	BICC1	24	17	17	115		3.38222	2.93323	2.54079		0.280354	0.140688	0.166187		0.868837	0.751973		0.00566799	8.63532e-05		0.0828906	0.0479635	0.0654077
Q96G01	Homo sapiens	Protein bicaudal D homolog 1 OS=Homo sapiens OX=9606 GN=BICD1 PE=1 SV=3	BICD1	1	1	0	9		0.124362	0.12191	0.122296		0.0404752	0.0265164	0.0212483		1.00395	1.01648		0.903677	0.914048		0.325464	0.217509	0.173745
Q8TD16	Homo sapiens	Protein bicaudal D homolog 2 OS=Homo sapiens OX=9606 GN=BICD2 PE=1 SV=1	BICD2	9	6	5	39		0.326959	0.316482	0.451345		0.0325241	0.0471344	0.288666		0.962834	1.23586		0.663594	0.341153		0.0994747	0.148933	0.639569
O00499	Homo sapiens	Myc box-dependent-interacting protein 1 OS=Homo sapiens OX=9606 GN=BIN1 PE=1 SV=1	BIN1	3	1	1	2		0.0523457	0.0412196	0.0354104		0.0106358	0.0156931	0.0183232		0.72651	0.586706		0.181096	0.0786964		0.203183	0.380719	0.517453
Q9NQY0	Homo sapiens	Bridging integrator 3 OS=Homo sapiens OX=9606 GN=BIN3 PE=1 SV=1	BIN3	7	2	2	3		6.56439	6.36946	6.2386		0.685103	1.12437	0.964533		0.960602	0.944016		0.72442	0.515275		0.104367	0.176525	0.154607
Q9NR09	Homo sapiens	Baculoviral IAP repeat-containing protein 6 OS=Homo sapiens OX=9606 GN=BIRC6 PE=1 SV=2	BIRC6	16	44	44	208		3.59726	2.91552	3.00071		1.34218	0.388744	0.405988		0.841225	0.865273		0.278375	0.338128		0.373111	0.133336	0.135297
P51451	Homo sapiens	Tyrosine-protein kinase Blk OS=Homo sapiens OX=9606 GN=BLK PE=1 SV=3	BLK	2	1	0	18		3.56594	3.52081	3.2956		0.298653	0.27109	0.276889		0.987815	0.924234		0.789606	0.135012		0.0837517	0.0769964	0.0840179
Q13867	Homo sapiens	Bleomycin hydrolase OS=Homo sapiens OX=9606 GN=BLMH PE=1 SV=1	BLMH	27	8	8	94		3.67575	3.37388	3.55974		0.490689	0.123804	0.151907		0.923932	0.974638		0.197407	0.600275		0.133494	0.036695	0.0426736
Q6QNY1	Homo sapiens	Biogenesis of lysosome-related organelles complex 1 subunit 2 OS=Homo sapiens OX=9606 GN=BLOC1S2 PE=1 SV=1	BLOC1S2	31	2	2	19		0.153055	0.203158	0.124807		0.100842	0.0553237	0.0752961		1.92589	0.901514		0.311051	0.59453		0.658862	0.272318	0.6033
Q9NUP1	Homo sapiens	Biogenesis of lysosome-related organelles complex 1 subunit 4 OS=Homo sapiens OX=9606 GN=BLOC1S4 PE=1 SV=1	BLOC1S4	6	1	1	1		0.0303428	0.0329079	0.0372246		0.0148133	0.0125612	0.0066237		1.10879	1.35244		0.752967	0.323345		0.488197	0.381707	0.177939
Q9UL45	Homo sapiens	Biogenesis of lysosome-related organelles complex 1 subunit 6 OS=Homo sapiens OX=9606 GN=BLOC1S6 PE=1 SV=1	BLOC1S6	11	1	1	2		0.0363756	0.0263235	0.030532		0.0181161	0.0185916	0.0183281		0.687869	0.805882		0.365212	0.590799		0.498027	0.706274	0.600291
P53004	Homo sapiens	Biliverdin reductase A OS=Homo sapiens OX=9606 GN=BLVRA PE=1 SV=2	BLVRA	23	6	6	59		5.72992	5.68539	5.53668		0.811389	0.53018	0.620119		0.996789	0.969088		0.912633	0.652932		0.141606	0.093253	0.112002
P30043	Homo sapiens	Flavin reductase (NADPH) OS=Homo sapiens OX=9606 GN=BLVRB PE=1 SV=3	BLVRB	24	3	3	110		9.25428	8.24673	9.54135		0.631529	0.870325	0.79604		0.888795	1.0299		0.0446225	0.504672		0.0682418	0.105536	0.0834305
P35226	Homo sapiens	Polycomb complex protein BMI-1 OS=Homo sapiens OX=9606 GN=BMI1 PE=1 SV=2	BMI1	10	3	1	24		0.259963	0.229682	0.343064		0.205042	0.254884	0.354183		0.821719	1.10143		0.825193	0.62967		0.788735	1.10973	1.03241
Q9NSY1	Homo sapiens	BMP-2-inducible protein kinase OS=Homo sapiens OX=9606 GN=BMP2K PE=1 SV=2	BMP2K	5	3	2	15		0.530605	0.513595	0.552601		0.0384517	0.0381546	0.0441089		0.96792	1.041		0.459583	0.378854		0.0724676	0.0742893	0.0798206
Q14692	Homo sapiens	Ribosome biogenesis protein BMS1 homolog OS=Homo sapiens OX=9606 GN=BMS1 PE=1 SV=1	BMS1	10	10	10	83		1.58672	1.43648	1.42828		0.151517	0.272117	0.216341		0.894745	0.894505		0.26469	0.172472		0.0954902	0.189434	0.151469
Q12982	Homo sapiens	BCL2/adenovirus E1B 19 kDa protein-interacting protein 2 OS=Homo sapiens OX=9606 GN=BNIP2 PE=1 SV=1	BNIP2	6	2	1	12		0.161452	0.161428	0.138455		0.0144028	0.0609619	0.0142702		0.945315	0.856419		0.999276	0.0195083		0.0892078	0.377642	0.103067
Q12983	Homo sapiens	BCL2/adenovirus E1B 19 kDa protein-interacting protein 3 OS=Homo sapiens OX=9606 GN=BNIP3 PE=1 SV=3	BNIP3	8	2	1	4		0.158668	0.15492	0.0937327		0.0339438	0.0271771	0.0178792		0.984425	0.593502		0.837048	0.0019929		0.21393	0.175427	0.190747
O60238	Homo sapiens	BCL2/adenovirus E1B 19 kDa protein-interacting protein 3-like OS=Homo sapiens OX=9606 GN=BNIP3L PE=1 SV=1	BNIP3L	5	1	0	3		0.0847128	0.0677219	0.0440878		0.0142428	0.0108851	0.0063613		0.801318	0.522197		0.0426482	8.04242e-05		0.16813	0.160732	0.144287
Q9H3K6	Homo sapiens	BolA-like protein 2 OS=Homo sapiens OX=9606 GN=BOLA2 PE=1 SV=1	BOLA2	10	1	1	19		0.358262	0.297957	0.285765		0.133734	0.0844374	0.101916		0.852417	0.804485		0.372325	0.315754		0.373285	0.283387	0.356642
Q53S33	Homo sapiens	BolA-like protein 3 OS=Homo sapiens OX=9606 GN=BOLA3 PE=1 SV=1	BOLA3	12	1	1	2		0.0381745	0.0386003	0.0254293		0.0106304	0.0125379	0.0147178		0.998258	0.585533		0.950651	0.116256		0.278468	0.324813	0.578773
Q14137	Homo sapiens	Ribosome biogenesis protein BOP1 OS=Homo sapiens OX=9606 GN=BOP1 PE=1 SV=2	BOP1	6	5	5	41		1.27801	1.30586	1.23601		0.10357	0.177964	0.142811		1.01639	0.964214		0.747272	0.572675		0.08104	0.136282	0.115542
Q969J3	Homo sapiens	BLOC-1-related complex subunit 5 OS=Homo sapiens OX=9606 GN=BORCS5 PE=1 SV=1	BORCS5	6	1	1	4		0.071227	0.084041	0.0684626		0.00784005	0.0232832	0.0123883		1.15286	0.952144		0.247715	0.654056		0.110071	0.277045	0.18095
Q86WA6	Homo sapiens	Valacyclovir hydrolase OS=Homo sapiens OX=9606 GN=BPHL PE=1 SV=1	BPHL	7	1	1	4		0.0391149	0.0414192	0.0443509		0.0106092	0.0115958	0.00688678		1.05801	1.15521		0.726969	0.334488		0.271232	0.279961	0.155279
O95861	Homo sapiens	3'(2'),5'-bisphosphate nucleotidase 1 OS=Homo sapiens OX=9606 GN=BPNT1 PE=1 SV=1	BPNT1	44	11	11	121		6.88422	6.82869	6.62678		0.257751	0.476184	0.389172		0.990512	0.961827		0.806714	0.206489		0.0374408	0.0697329	0.0587272
Q12830	Homo sapiens	Nucleosome-remodeling factor subunit BPTF OS=Homo sapiens OX=9606 GN=BPTF PE=1 SV=3	BPTF	2	5	4	16		0.212338	0.220252	0.242747		0.0285387	0.0164412	0.0266819		1.04325	1.1465		0.569164	0.0856849		0.134403	0.074647	0.109916
P15056	Homo sapiens	Serine/threonine-protein kinase B-raf OS=Homo sapiens OX=9606 GN=BRAF PE=1 SV=4	BRAF	1	1	0	1		0.389201	0.439523	0.43738		0.05236	0.0666602	0.0670213		1.12613	1.12078		0.176555	0.195403		0.134532	0.151665	0.153234
Q7Z569	Homo sapiens	BRCA1-associated protein OS=Homo sapiens OX=9606 GN=BRAP PE=1 SV=2	BRAP	5	2	2	4		0.0633946	0.0811464	0.0747554		0.0395746	0.022203	0.0252415		1.63434	1.44971		0.360535	0.566445		0.624258	0.273617	0.337655
Q6PJG6	Homo sapiens	BRCA1-associated ATM activator 1 OS=Homo sapiens OX=9606 GN=BRAT1 PE=1 SV=2	BRAT1	1	1	1	12		0.0369579	0.0379109	0.0356061		0.0132344	0.00841017	0.0148257		1.05958	0.955825		0.884613	0.870997		0.358093	0.221841	0.41638
P46736	Homo sapiens	Lys-63-specific deubiquitinase BRCC36 OS=Homo sapiens OX=9606 GN=BRCC3 PE=1 SV=2	BRCC3	18	4	4	24		0.318149	0.385469	0.354652		0.0425803	0.0222183	0.0391396		1.21848	1.11635		0.00640199	0.153134		0.133838	0.0576397	0.11036
O95696	Homo sapiens	Bromodomain-containing protein 1 OS=Homo sapiens OX=9606 GN=BRD1 PE=1 SV=1	BRD1	2	3	1	8		0.0975034	0.0927693	0.0893495		0.0136019	0.0206516	0.0168649		0.93986	0.908921		0.649173	0.378323		0.139502	0.222612	0.188752
P25440	Homo sapiens	Bromodomain-containing protein 2 OS=Homo sapiens OX=9606 GN=BRD2 PE=1 SV=2	BRD2	8	4	4	17		0.22559	0.190933	0.229224		0.038588	0.0783263	0.0376768		0.783618	1.01745		0.353855	0.872214		0.171054	0.41023	0.164367
Q15059	Homo sapiens	Bromodomain-containing protein 3 OS=Homo sapiens OX=9606 GN=BRD3 PE=1 SV=1	BRD3	14	7	6	46		0.565144	0.498588	0.521804		0.113908	0.0770906	0.0731207		0.888971	0.931914		0.263301	0.451045		0.201556	0.154618	0.140131
O60885	Homo sapiens	Bromodomain-containing protein 4 OS=Homo sapiens OX=9606 GN=BRD4 PE=1 SV=2	BRD4	5	5	4	49		0.710643	0.651544	0.673937		0.10353	0.1325	0.110948		0.909256	0.946552		0.409452	0.566676		0.145685	0.203363	0.164627
Q8WY22	Homo sapiens	BRI3-binding protein OS=Homo sapiens OX=9606 GN=BRI3BP PE=1 SV=1	BRI3BP	8	1	1	35		0.559344	0.547525	0.527357		0.0889047	0.0641466	0.0583759		0.983916	0.948589		0.797087	0.47824		0.158945	0.117157	0.110695
Q9BX63	Homo sapiens	Fanconi anemia group J protein OS=Homo sapiens OX=9606 GN=BRIP1 PE=1 SV=2	BRIP1	2	2	2	2		0.0322873	0.0349963	0.033106		0.00413677	0.00562995	0.00662303		1.07854	1.01282		0.364599	0.802518		0.128124	0.160873	0.200055
Q8TDN6	Homo sapiens	Ribosome biogenesis protein BRX1 homolog OS=Homo sapiens OX=9606 GN=BRIX1 PE=1 SV=2	BRIX1	36	11	11	75		3.40065	3.45505	3.41794		0.294611	0.440968	0.292223		1.01194	1.00519		0.806717	0.92072		0.0866338	0.12763	0.0854967
Q5VW32	Homo sapiens	BRO1 domain-containing protein BROX OS=Homo sapiens OX=9606 GN=BROX PE=1 SV=1	BROX	25	7	7	106		2.48684	2.43485	2.29844		0.244662	0.211748	0.106979		0.98004	0.927082		0.70215	0.114642		0.0983826	0.0869654	0.0465443
P55201	Homo sapiens	Peregrin OS=Homo sapiens OX=9606 GN=BRPF1 PE=1 SV=2	BRPF1	1	1	1	5		0.127991	0.126074	0.10949		0.011638	0.0126331	0.0144888		0.984046	0.852036		0.79005	0.0349334		0.0909278	0.100204	0.13233
Q9ULD4	Homo sapiens	Bromodomain and PHD finger-containing protein 3 OS=Homo sapiens OX=9606 GN=BRPF3 PE=1 SV=2	BRPF3	1	2	0	4		0.0576133	0.0534927	0.0527238		0.0130315	0.0167682	0.0151535		0.910297	0.89897		0.644797	0.562336		0.226189	0.313467	0.287412
Q9NSI6	Homo sapiens	Bromodomain and WD repeat-containing protein 1 OS=Homo sapiens OX=9606 GN=BRWD1 PE=1 SV=4	BRWD1	1	1	0	7		0.0317014	0.0289001	0.0274695		0.0172021	0.0102018	0.0130917		0.980397	0.887504		0.738634	0.641878		0.542629	0.353001	0.476591
Q9NW68	Homo sapiens	BSD domain-containing protein 1 OS=Homo sapiens OX=9606 GN=BSDC1 PE=1 SV=1	BSDC1	15	4	4	16		0.344143	0.421339	0.400387		0.0816558	0.037713	0.0671364		1.25216	1.17883		0.0618359	0.221692		0.237273	0.0895074	0.167679
Q5W0U4	Homo sapiens	B box and SPRY domain-containing protein OS=Homo sapiens OX=9606 GN=BSPRY PE=2 SV=1	BSPRY	3	1	1	5		0.036142	0.0337886	0.0367222		0.00765209	0.0151386	0.00544967		0.883572	1.02772		0.741004	0.88276		0.211723	0.448039	0.148403
O14981	Homo sapiens	TATA-binding protein-associated factor 172 OS=Homo sapiens OX=9606 GN=BTAF1 PE=1 SV=2	BTAF1	8	11	11	42		1.75494	1.77012	1.81394		0.060872	0.0890139	0.060417		1.00807	1.03366		0.737464	0.122861		0.0346861	0.050287	0.033307
P20290	Homo sapiens	Transcription factor BTF3 OS=Homo sapiens OX=9606 GN=BTF3 PE=1 SV=1	BTF3	60	9	9	172		18.7704	20.4097	19.49		1.71921	1.70464	1.20885		1.08823	1.04046		0.1282	0.421267		0.0915913	0.0835211	0.0620241
Q96K17	Homo sapiens	Transcription factor BTF3 homolog 4 OS=Homo sapiens OX=9606 GN=BTF3L4 PE=1 SV=1	BTF3L4	67	7	7	98		3.85398	3.85495	3.86884		0.362066	0.36902	0.339596		1.00006	1.00427		0.996433	0.942997		0.0939461	0.0957263	0.0877772
O43683	Homo sapiens	Mitotic checkpoint serine/threonine-protein kinase BUB1 OS=Homo sapiens OX=9606 GN=BUB1 PE=1 SV=1	BUB1	1	1	1	2		0.0759019	0.071496	0.0639237		0.0126364	0.0106388	0.029831		0.941573	0.715174		0.528274	0.386418		0.166484	0.148802	0.466666
O60566	Homo sapiens	Mitotic checkpoint serine/threonine-protein kinase BUB1 beta OS=Homo sapiens OX=9606 GN=BUB1B PE=1 SV=3	BUB1B	4	3	3	8		0.12114	0.104014	0.103958		0.051127	0.040252	0.0169751		0.885651	0.944101		0.533642	0.463947		0.422051	0.386988	0.163289
O43684	Homo sapiens	Mitotic checkpoint protein BUB3 OS=Homo sapiens OX=9606 GN=BUB3 PE=1 SV=1	BUB3	65	15	15	300		16.1379	16.8906	15.5076		0.848124	1.06812	1.16946		1.04608	0.959738		0.206207	0.310304		0.0525547	0.0632372	0.0754118
P41223	Homo sapiens	Protein BUD31 homolog OS=Homo sapiens OX=9606 GN=BUD31 PE=1 SV=2	BUD31	61	11	11	140		2.54633	2.58636	2.87977		0.275286	0.364534	0.464756		1.01189	1.12402		0.834381	0.161464		0.108111	0.140945	0.161387
Q13895	Homo sapiens	Bystin OS=Homo sapiens OX=9606 GN=BYSL PE=1 SV=3	BYSL	19	7	7	70		1.51566	1.42256	1.36337		0.21592	0.160632	0.135742		0.941731	0.903654		0.416599	0.174275		0.142459	0.112917	0.0995636
Q7L1Q6	Homo sapiens	Basic leucine zipper and W2 domain-containing protein 1 OS=Homo sapiens OX=9606 GN=BZW1 PE=1 SV=1	BZW1	66	23	21	331		33.9074	34.9405	33.2153		0.721528	2.00677	1.92579		1.02932	0.978399		0.278377	0.428953		0.0212794	0.057434	0.0579791
Q9Y6E2	Homo sapiens	Basic leucine zipper and W2 domain-containing protein 2 OS=Homo sapiens OX=9606 GN=BZW2 PE=1 SV=1	BZW2	66	26	24	439		44.7456	45.3936	44.0089		1.55142	1.52777	1.02823		1.01453	0.983814		0.482737	0.35512		0.0346719	0.0336561	0.0233642
C_protein_(C)	Sendai Virus	C_protein_(C)	C	65	13	13	195		1.30891	23.0393	48.7346		0.132114	4.91612	8.29157		17.3303	36.9124		0.000115819	3.3212e-05		0.100935	0.213379	0.170137
Q8IYJ2	Homo sapiens	Uncharacterized protein C10orf67, mitochondrial OS=Homo sapiens OX=9606 GN=C10orf67 PE=1 SV=3	C10orf67	2	1	1	3		0.0628123	0.0815448	0.0774461		0.0255613	0.0214198	0.0138552		1.47422	1.42586		0.198889	0.245823		0.406947	0.262676	0.178901
Q9H3H3	Homo sapiens	UPF0696 protein C11orf68 OS=Homo sapiens OX=9606 GN=C11orf68 PE=1 SV=3	C11orf68	8	2	2	7		0.285724	0.284254	0.243494		0.0313916	0.0282224	0.0395411		0.995193	0.846796		0.933711	0.067637		0.109867	0.099286	0.162391
Q9HB07	Homo sapiens	UPF0160 protein MYG1, mitochondrial OS=Homo sapiens OX=9606 GN=C12orf10 PE=1 SV=2	C12orf10	6	2	2	20		0.489228	0.496121	0.493253		0.0406927	0.0635945	0.0619744		1.00961	1.00404		0.827543	0.896839		0.0831774	0.128183	0.125644
Q9NQ89	Homo sapiens	Protein C12orf4 OS=Homo sapiens OX=9606 GN=C12orf4 PE=1 SV=1	C12orf4	9	3	3	16		0.135122	0.15962	0.15329		0.0457305	0.0541434	0.0579258		1.17845	1.11045		0.416962	0.559948		0.338438	0.339201	0.377884
Q9BSU1	Homo sapiens	UPF0183 protein C16orf70 OS=Homo sapiens OX=9606 GN=C16orf70 PE=1 SV=1	C16orf70	14	3	3	33		0.166557	0.159983	0.162948		0.0259462	0.0432314	0.039766		0.939156	0.96329		0.756014	0.85602		0.15578	0.270224	0.244041
Q6PH81	Homo sapiens	UPF0547 protein C16orf87 OS=Homo sapiens OX=9606 GN=C16orf87 PE=1 SV=1	C16orf87	9	1	1	3		0.0250335	0.0375612	0.0323163		0.0171737	0.0148924	0.0145251		1.6415	1.38876		0.206791	0.446119		0.68603	0.396484	0.449468
A6NNT2	Homo sapiens	Uncharacterized protein C16orf96 OS=Homo sapiens OX=9606 GN=C16orf96 PE=4 SV=3	C16orf96	1	1	1	1		1.14692	1.31863	1.17998		0.167755	0.260434	0.224274		1.14288	1.02226		0.204415	0.778427		0.146265	0.197504	0.190067
Q9HAS0	Homo sapiens	Protein Njmu-R1 OS=Homo sapiens OX=9606 GN=C17orf75 PE=1 SV=2	C17orf75	8	3	3	8		0.22905	0.215553	0.208044		0.0509677	0.040322	0.0211525		0.94646	0.922815		0.621974	0.373066		0.222517	0.187063	0.101673
Q96B23	Homo sapiens	Uncharacterized protein C18orf25 OS=Homo sapiens OX=9606 GN=C18orf25 PE=1 SV=3	C18orf25	5	1	1	1		0.0179092	0.0537474	0.01877		0.00906927	0.00476775	0.00566542		3.2754	1.10341		6.4278e-06	0.847641		0.506403	0.0887066	0.301834
Q9UNZ5	Homo sapiens	Leydig cell tumor 10 kDa protein homolog OS=Homo sapiens OX=9606 GN=C19orf53 PE=1 SV=1	C19orf53	9	1	1	4		0.0431099	0.045108	0.0352733		0.0103992	0.0110494	0.00542499		1.04489	0.829061		0.753666	0.132764		0.241225	0.244953	0.153799
Q9NS00	Homo sapiens	Glycoprotein-N-acetylgalactosamine 3-beta-galactosyltransferase 1 OS=Homo sapiens OX=9606 GN=C1GALT1 PE=1 SV=1	C1GALT1	26	5	5	41		1.37189	1.48635	1.46253		0.121523	0.17949	0.176201		1.07935	1.06313		0.22495	0.324038		0.0885804	0.120759	0.120477
Q96EU7	Homo sapiens	C1GALT1-specific chaperone 1 OS=Homo sapiens OX=9606 GN=C1GALT1C1 PE=1 SV=1	C1GALT1C1	16	4	4	11		0.26207	0.258058	0.305328		0.182206	0.176579	0.172699		0.946088	1.19756		0.969864	0.681903		0.695259	0.684261	0.565619
Q9H425	Homo sapiens	Uncharacterized protein C1orf198 OS=Homo sapiens OX=9606 GN=C1orf198 PE=1 SV=1	C1orf198	3	1	1	5		0.104463	0.151004	0.125994		0.0786648	0.0466534	0.0639625		2.27262	1.49282		0.240993	0.614242		0.753043	0.308955	0.507661
Q9BV19	Homo sapiens	Uncharacterized protein C1orf50 OS=Homo sapiens OX=9606 GN=C1orf50 PE=1 SV=2	C1orf50	15	2	2	15		0.451773	0.459176	0.463097		0.0752399	0.0606794	0.0656596		1.02136	1.02865		0.854943	0.786856		0.166544	0.132149	0.141784
Q8N6N3	Homo sapiens	UPF0690 protein C1orf52 OS=Homo sapiens OX=9606 GN=C1orf52 PE=1 SV=1	C1orf52	9	1	1	10		0.0294746	0.0352776	0.0306289		0.0143574	0.0119448	0.0157866		1.27413	1.02659		0.46418	0.897219		0.487109	0.338595	0.515415
Q6P1W5	Homo sapiens	Uncharacterized protein C1orf94 OS=Homo sapiens OX=9606 GN=C1orf94 PE=1 SV=2	C1orf94	1	1	1	1		0.247369	0.251165	0.236361		0.0325718	0.0519663	0.0568887		1.00377	0.937469		0.88251	0.68951		0.131673	0.206901	0.240686
Q07021	Homo sapiens	Complement component 1 Q subcomponent-binding protein, mitochondrial OS=Homo sapiens OX=9606 GN=C1QBP PE=1 SV=1	C1QBP	9	1	1	5		0.0121205	0.031346	0.0190272		0.000933415	0.0243159	0.0182683		1.97715	1.24385		0.110569	0.397263		0.0770114	0.775727	0.960114
Q9Y426	Homo sapiens	C2 domain-containing protein 2 OS=Homo sapiens OX=9606 GN=C2CD2 PE=1 SV=2	C2CD2	2	1	1	4		0.148939	0.150947	0.142694		0.0293446	0.0333917	0.0265841		1.00924	0.958879		0.914086	0.70736		0.197024	0.221214	0.186301
Q8NCU7	Homo sapiens	C2 calcium-dependent domain-containing protein 4A OS=Homo sapiens OX=9606 GN=C2CD4A PE=2 SV=2	C2CD4A	3	1	1	1		0.0542375	0.0456215	0.0637197		0.0215024	0.0249727	0.0203964		0.807367	1.27416		0.536294	0.451383		0.39645	0.547389	0.320096
Q8N8R5	Homo sapiens	UPF0565 protein C2orf69 OS=Homo sapiens OX=9606 GN=C2orf69 PE=1 SV=1	C2orf69	4	1	1	1		0.0789923	0.0867345	0.072699		0.0161816	0.0191401	0.0308922		1.094	0.79344		0.466709	0.66787		0.20485	0.220675	0.424933
A6NCS6	Homo sapiens	Uncharacterized protein C2orf72 OS=Homo sapiens OX=9606 GN=C2orf72 PE=1 SV=2	C2orf72	4	1	1	1		0.0863897	0.0901341	0.0762669		0.0194274	0.016893	0.0155717		1.04876	0.885954		0.729047	0.34279		0.224882	0.18742	0.204174
Q96KX1	Homo sapiens	Uncharacterized protein C4orf36 OS=Homo sapiens OX=9606 GN=C4orf36 PE=4 SV=2	C4orf36	6	1	0	2		0.339974	0.322748	0.332221		0.0437644	0.0315446	0.052774		0.952128	0.974199		0.452278	0.787426		0.128729	0.0977374	0.158852
Q7Z6I8	Homo sapiens	UPF0461 protein C5orf24 OS=Homo sapiens OX=9606 GN=C5orf24 PE=1 SV=1	C5orf24	22	2	2	9		0.109495	0.107049	0.111886		0.0236534	0.0252502	0.0338844		0.974182	1.0042		0.865984	0.890086		0.216023	0.235876	0.302847
A6NDU8	Homo sapiens	UPF0600 protein C5orf51 OS=Homo sapiens OX=9606 GN=C5orf51 PE=1 SV=1	C5orf51	13	3	3	14		0.35257	0.331178	0.333502		0.0553504	0.0376515	0.0649271		0.942894	0.939178		0.451906	0.596064		0.156991	0.11369	0.194683
Q96N11	Homo sapiens	Uncharacterized protein C7orf26 OS=Homo sapiens OX=9606 GN=C7orf26 PE=2 SV=1	C7orf26	4	1	1	2		0.0254552	0.0331448	0.0298782		0.0127334	0.0184165	0.0143526		1.25936	1.178		0.419864	0.58475		0.500228	0.555638	0.480371
Q6P1X6	Homo sapiens	UPF0598 protein C8orf82 OS=Homo sapiens OX=9606 GN=C8orf82 PE=1 SV=2	C8orf82	5	1	1	1		0.0570909	0.0610492	0.063487		0.0181319	0.00323533	0.0144902		1.11566	1.13907		0.61981	0.514982		0.317597	0.0529954	0.228239
Q5T6V5	Homo sapiens	Queuosine salvage protein OS=Homo sapiens OX=9606 GN=C9orf64 PE=1 SV=1	C9orf64	11	3	3	54		0.834135	0.926526	0.864368		0.0758546	0.242482	0.144024		1.08103	1.02795		0.407533	0.658866		0.090938	0.261711	0.166623
Q96LT7	Homo sapiens	Guanine nucleotide exchange C9orf72 OS=Homo sapiens OX=9606 GN=C9orf72 PE=1 SV=2	C9orf72	2	1	1	2		0.0294049	0.0241918	0.025425		0.021736	0.00972218	0.012001		0.956389	0.974767		0.603488	0.702829		0.739197	0.401879	0.472017
Q9NZ63	Homo sapiens	Telomere length and silencing protein 1 homolog OS=Homo sapiens OX=9606 GN=C9orf78 PE=1 SV=1	C9orf78	18	4	4	18		0.530617	0.563217	0.51903		0.080789	0.0484889	0.0568414		1.06948	0.983403		0.41655	0.779734		0.152255	0.0860929	0.109515
Q8N1Q1	Homo sapiens	Carbonic anhydrase 13 OS=Homo sapiens OX=9606 GN=CA13 PE=1 SV=1	CA13	4	1	1	5		0.359898	0.362197	0.378874		0.0550775	0.0791896	0.0697785		0.998204	1.04844		0.954586	0.612448		0.153037	0.218637	0.184173
P00918	Homo sapiens	Carbonic anhydrase 2 OS=Homo sapiens OX=9606 GN=CA2 PE=1 SV=2	CA2	19	5	5	148		59.9666	59.1111	60.0199		7.95009	8.64541	12.0108		0.983842	0.991452		0.861947	0.992948		0.132575	0.146257	0.200114
Q9Y376	Homo sapiens	Calcium-binding protein 39 OS=Homo sapiens OX=9606 GN=CAB39 PE=1 SV=1	CAB39	44	15	13	194		71.1132	67.7792	66.2039		6.33403	7.28881	4.13079		0.951599	0.932476		0.41749	0.142864		0.0890697	0.107538	0.062395
Q9H9S4	Homo sapiens	Calcium-binding protein 39-like OS=Homo sapiens OX=9606 GN=CAB39L PE=1 SV=3	CAB39L	23	6	4	49		0.460701	0.419016	0.485937		0.0205581	0.0189642	0.0342849		0.909478	1.05348		0.00445762	0.153062		0.0446236	0.0452588	0.0705541
Q86Y37	Homo sapiens	CDK2-associated and cullin domain-containing protein 1 OS=Homo sapiens OX=9606 GN=CACUL1 PE=1 SV=1	CACUL1	5	1	1	15		0.0380141	0.0357789	0.0320051		0.00641419	0.00809398	0.00832923		0.932019	0.828178		0.60758	0.191735		0.168732	0.226222	0.260247
Q9HB71	Homo sapiens	Calcyclin-binding protein OS=Homo sapiens OX=9606 GN=CACYBP PE=1 SV=2	CACYBP	59	12	12	244		17.3904	16.9081	17.3544		0.963099	1.4671	1.26054		0.970469	0.996963		0.516093	0.956777		0.0553811	0.0867695	0.0726354
P27708	Homo sapiens	CAD protein OS=Homo sapiens OX=9606 GN=CAD PE=1 SV=3	CAD	45	70	70	1036		54.0345	53.0949	50.5344		0.706585	2.21521	2.22296		0.981972	0.934526		0.360447	0.010385		0.0130766	0.0417217	0.0439891
Q9BY67	Homo sapiens	Cell adhesion molecule 1 OS=Homo sapiens OX=9606 GN=CADM1 PE=1 SV=2	CADM1	15	5	5	20		0.816808	0.638683	0.729669		0.0583876	0.145443	0.0694955		0.767938	0.891822		0.0193197	0.0405317		0.0714826	0.227724	0.0952426
Q8TC20	Homo sapiens	Cancer-associated gene 1 protein OS=Homo sapiens OX=9606 GN=CAGE1 PE=1 SV=2	CAGE1	1	1	1	3		2.10481	2.04053	1.98838		0.262595	0.34819	0.48759		0.963626	0.930115		0.725584	0.617781		0.12476	0.170637	0.24522
Q9P1Z2	Homo sapiens	Calcium-binding and coiled-coil domain-containing protein 1 OS=Homo sapiens OX=9606 GN=CALCOCO1 PE=1 SV=2	CALCOCO1	1	1	1	2		1.66955	1.56623	1.57618		0.229293	0.146589	0.0702115		0.942606	0.951132		0.374324	0.377478		0.137339	0.0935936	0.0445454
Q13137	Homo sapiens	Calcium-binding and coiled-coil domain-containing protein 2 OS=Homo sapiens OX=9606 GN=CALCOCO2 PE=1 SV=1	CALCOCO2	9	2	2	16		0.169155	0.245154	0.142853		0.0634186	0.0196027	0.0655633		1.60173	0.816239		0.0312775	0.496122		0.374913	0.0799608	0.458957
P0DP25	Homo sapiens	Calmodulin-3 OS=Homo sapiens OX=9606 GN=CALM3 PE=1 SV=1	CALM3	74	10	8	217		35.2615	37.0262	37.6695		3.81087	1.95162	3.36053		1.05399	1.06989		0.336501	0.272651		0.108075	0.0527092	0.0892108
P27482	Homo sapiens	Calmodulin-like protein 3 OS=Homo sapiens OX=9606 GN=CALML3 PE=1 SV=2	CALML3	10	2	0	42		9.97639	10.5243	10.8287		1.09589	0.861963	0.810131		1.05738	1.08851		0.358433	0.156534		0.109848	0.081902	0.0748132
Q9NZT1	Homo sapiens	Calmodulin-like protein 5 OS=Homo sapiens OX=9606 GN=CALML5 PE=1 SV=2	CALML5	16	1	1	1		0.0329023	0.0471429	0.0120284		0.0175945	0.0542469	0.00104505		0.921642	0.428054		0.56306	0.033475		0.534749	1.15069	0.0868816
P27797	Homo sapiens	Calreticulin OS=Homo sapiens OX=9606 GN=CALR PE=1 SV=1	CALR	50	20	20	563		75.2945	78.3257	88.0883		6.27377	3.52985	5.69098		1.04231	1.17125		0.32663	0.00411028		0.0833231	0.0450663	0.0646055
O43852	Homo sapiens	Calumenin OS=Homo sapiens OX=9606 GN=CALU PE=1 SV=2	CALU	59	19	19	442		33.4822	35.0377	34.9424		2.65696	2.7955	3.14754		1.04633	1.04275		0.346493	0.405569		0.0793544	0.0797857	0.090078
Q9UQM7	Homo sapiens	Calcium/calmodulin-dependent protein kinase type II subunit alpha OS=Homo sapiens OX=9606 GN=CAMK2A PE=1 SV=2	CAMK2A	18	6	0	98		0.0124267	0.0123247	0.107206		0.000624308	0.000604473	0.233519		0.991868	1.82599		0.779567	0.365782		0.0502391	0.0490456	2.17823
Q13557	Homo sapiens	Calcium/calmodulin-dependent protein kinase type II subunit delta OS=Homo sapiens OX=9606 GN=CAMK2D PE=1 SV=3	CAMK2D	54	20	14	429		41.5674	41.2864	42.1998		2.61413	3.65413	2.84875		0.991612	1.01495		0.881313	0.697106		0.062889	0.0885067	0.0675063
Q13555	Homo sapiens	Calcium/calmodulin-dependent protein kinase type II subunit gamma OS=Homo sapiens OX=9606 GN=CAMK2G PE=1 SV=4	CAMK2G	24	10	6	129		0.693677	0.720194	0.788801		0.183047	0.134115	0.157253		1.05262	1.15063		0.780541	0.357036		0.263879	0.186221	0.199357
P49069	Homo sapiens	Calcium signal-modulating cyclophilin ligand OS=Homo sapiens OX=9606 GN=CAMLG PE=1 SV=1	CAMLG	7	1	1	6		0.0512021	0.0401144	0.0516925		0.0132646	0.00611877	0.0143416		0.798585	1.01021		0.0926315	0.952185		0.259063	0.152533	0.277441
Q08AD1	Homo sapiens	Calmodulin-regulated spectrin-associated protein 2 OS=Homo sapiens OX=9606 GN=CAMSAP2 PE=1 SV=3	CAMSAP2	3	3	3	12		0.229943	0.203088	0.147848		0.0276114	0.0346891	0.0600208		0.877107	0.585802		0.168715	0.0123834		0.120079	0.170808	0.405963
Q86VP6	Homo sapiens	Cullin-associated NEDD8-dissociated protein 1 OS=Homo sapiens OX=9606 GN=CAND1 PE=1 SV=2	CAND1	57	55	53	797		52.4357	52.3956	48.0855		5.94379	3.97768	4.6984		1.00209	0.918406		0.989327	0.18991		0.113354	0.0759164	0.0977094
O75155	Homo sapiens	Cullin-associated NEDD8-dissociated protein 2 OS=Homo sapiens OX=9606 GN=CAND2 PE=1 SV=3	CAND2	2	2	0	24		1.27382	1.1313	1.28389		0.495466	0.435138	0.528873		0.907288	1.00883		0.608073	0.973529		0.38896	0.384635	0.411931
P27824	Homo sapiens	Calnexin OS=Homo sapiens OX=9606 GN=CANX PE=1 SV=2	CANX	34	22	22	346		68.0913	68.7658	72.7848		2.44235	0.7332	4.25074		1.01042	1.06792		0.541445	0.0409806		0.0358687	0.0106623	0.0584015
Q01518	Homo sapiens	Adenylyl cyclase-associated protein 1 OS=Homo sapiens OX=9606 GN=CAP1 PE=1 SV=5	CAP1	40	17	16	319		47.0413	45.9711	44.9792		4.25789	4.1052	6.11277		0.977324	0.952375		0.667051	0.513136		0.090514	0.0892996	0.135902
P40123	Homo sapiens	Adenylyl cyclase-associated protein 2 OS=Homo sapiens OX=9606 GN=CAP2 PE=1 SV=1	CAP2	4	2	1	18		0.0760664	0.074274	0.0735013		0.018723	0.0205543	0.0148989		0.964194	0.970689		0.877669	0.798191		0.24614	0.276736	0.202702
P40121	Homo sapiens	Macrophage-capping protein OS=Homo sapiens OX=9606 GN=CAPG PE=1 SV=2	CAPG	36	7	7	209		34.0427	32.064	29.7847		8.241	5.24143	5.37119		0.952354	0.882875		0.630438	0.313944		0.242078	0.163468	0.180334
P07384	Homo sapiens	Calpain-1 catalytic subunit OS=Homo sapiens OX=9606 GN=CAPN1 PE=1 SV=1	CAPN1	42	25	25	338		14.1702	13.2134	13.8293		0.908072	0.479293	1.00764		0.933624	0.97547		0.0455811	0.551926		0.0640832	0.0362734	0.0728629
P17655	Homo sapiens	Calpain-2 catalytic subunit OS=Homo sapiens OX=9606 GN=CAPN2 PE=1 SV=6	CAPN2	19	11	11	180		15.7334	15.5308	14.3548		1.18666	1.54021	1.08588		0.985408	0.912405		0.803742	0.06215		0.075423	0.0991716	0.0756456
O15484	Homo sapiens	Calpain-5 OS=Homo sapiens OX=9606 GN=CAPN5 PE=1 SV=2	CAPN5	12	6	6	25		0.491368	0.450976	0.453926		0.110455	0.122248	0.155736		0.909992	0.895189		0.561527	0.64131		0.224791	0.271075	0.343087
Q9Y6W3	Homo sapiens	Calpain-7 OS=Homo sapiens OX=9606 GN=CAPN7 PE=1 SV=1	CAPN7	3	2	2	4		0.143044	0.131741	0.1655		0.0144898	0.0112597	0.0325297		0.92204	1.1414		0.162286	0.153467		0.101296	0.0854685	0.196554
P04632	Homo sapiens	Calpain small subunit 1 OS=Homo sapiens OX=9606 GN=CAPNS1 PE=1 SV=1	CAPNS1	47	8	8	241		16.0988	15.8113	15.9922		1.22563	0.855546	0.825196		0.983346	0.994698		0.647673	0.863344		0.076132	0.0541098	0.0515998
Q14444	Homo sapiens	Caprin-1 OS=Homo sapiens OX=9606 GN=CAPRIN1 PE=1 SV=2	CAPRIN1	22	14	14	222		18.7973	20.3234	18.8109		2.2414	1.49473	0.976948		1.08563	1.00597		0.195426	0.989372		0.11924	0.0735473	0.0519351
P52907	Homo sapiens	F-actin-capping protein subunit alpha-1 OS=Homo sapiens OX=9606 GN=CAPZA1 PE=1 SV=3	CAPZA1	39	8	6	220		10.7393	10.6339	11.0698		0.925252	1.16037	1.64903		0.988124	1.0234		0.865302	0.677663		0.0861556	0.10912	0.148967
P47755	Homo sapiens	F-actin-capping protein subunit alpha-2 OS=Homo sapiens OX=9606 GN=CAPZA2 PE=1 SV=3	CAPZA2	64	12	10	259		23.5259	23.6337	23.5417		2.03673	1.86237	2.0936		1.00512	1.00037		0.925655	0.989702		0.0865741	0.0788017	0.0889317
P47756	Homo sapiens	F-actin-capping protein subunit beta OS=Homo sapiens OX=9606 GN=CAPZB PE=1 SV=4	CAPZB	59	15	15	344		32.4138	32.9481	31.6578		1.47206	2.55632	1.69142		1.01484	0.976368		0.66675	0.428151		0.0454145	0.0775863	0.0534282
Q9BWT7	Homo sapiens	Caspase recruitment domain-containing protein 10 OS=Homo sapiens OX=9606 GN=CARD10 PE=1 SV=2	CARD10	1	1	1	3		0.016217	0.0175929	0.0163175		0.00561927	0.00356087	0.00482047		1.12049	1.02459		0.623399	0.974125		0.346506	0.202404	0.295418
Q9Y2V2	Homo sapiens	Calcium-regulated heat-stable protein 1 OS=Homo sapiens OX=9606 GN=CARHSP1 PE=1 SV=2	CARHSP1	35	2	2	5		0.362081	0.354228	0.339731		0.0951059	0.0560104	0.0836373		0.99687	0.943138		0.865128	0.674717		0.262665	0.15812	0.246187
Q86X55	Homo sapiens	Histone-arginine methyltransferase CARM1 OS=Homo sapiens OX=9606 GN=CARM1 PE=1 SV=3	CARM1	23	10	10	99		2.94457	2.84442	2.90629		0.225512	0.219022	0.0960749		0.96597	0.988948		0.453262	0.710037		0.0765855	0.0770004	0.0330576
Q5VZK9	Homo sapiens	F-actin-uncapping protein LRRC16A OS=Homo sapiens OX=9606 GN=CARMIL1 PE=1 SV=1	CARMIL1	18	17	17	79		1.82606	1.8517	1.72948		0.192018	0.10516	0.198756		1.0176	0.946675		0.780034	0.412043		0.105155	0.0567911	0.114923
Q8N4J0	Homo sapiens	Carnosine N-methyltransferase OS=Homo sapiens OX=9606 GN=CARNMT1 PE=1 SV=1	CARNMT1	17	6	6	63		2.35583	2.11312	2.46614		0.188769	0.202092	0.238697		0.895945	1.04562		0.0570804	0.395422		0.0801287	0.0956369	0.0967894
P49589	Homo sapiens	Cysteine--tRNA ligase, cytoplasmic OS=Homo sapiens OX=9606 GN=CARS PE=1 SV=3	CARS	21	11	11	164		5.63677	5.71922	5.63119		0.302953	0.437246	0.665016		1.01332	0.994369		0.712113	0.985448		0.0537458	0.076452	0.118095
Q6TDU7	Homo sapiens	Protein CASC1 OS=Homo sapiens OX=9606 GN=CASC1 PE=2 SV=2	CASC1	1	1	1	1		1.67472	1.43945	1.49871		0.358539	0.143574	0.501505		0.871319	0.870864		0.16652	0.500279		0.214088	0.0997423	0.334624
O15234	Homo sapiens	Protein CASC3 OS=Homo sapiens OX=9606 GN=CASC3 PE=1 SV=2	CASC3	5	3	3	15		0.0459079	0.0624834	0.0597077		0.0173076	0.0089411	0.00876601		1.49315	1.42563		0.0637477	0.112065		0.377008	0.143096	0.146815
Q6P4E1	Homo sapiens	Protein CASC4 OS=Homo sapiens OX=9606 GN=CASC4 PE=1 SV=2	CASC4	4	1	1	11		0.0797249	0.0814435	0.0906598		0.0405915	0.014172	0.0170661		1.23806	1.37322		0.925088	0.556558		0.509145	0.174011	0.188244
O14936	Homo sapiens	Peripheral plasma membrane protein CASK OS=Homo sapiens OX=9606 GN=CASK PE=1 SV=3	CASK	5	3	3	11		0.172503	0.151214	0.137554		0.0819305	0.0397984	0.0488067		1.14378	0.984983		0.579615	0.390466		0.474951	0.263193	0.354818
P31944	Homo sapiens	Caspase-14 OS=Homo sapiens OX=9606 GN=CASP14 PE=1 SV=2	CASP14	5	1	1	1		0.0120201	0.0215407	0.0129323		0.000454214	0.023674	0.00231004		1.32777	1.06436		0.369872	0.383172		0.0377879	1.09903	0.178626
P42575	Homo sapiens	Caspase-2 OS=Homo sapiens OX=9606 GN=CASP2 PE=1 SV=2	CASP2	6	2	2	14		0.067149	0.0857121	0.0706		0.0294107	0.0208729	0.014353		1.41432	1.17313		0.236008	0.801416		0.437991	0.243523	0.203301
P42574	Homo sapiens	Caspase-3 OS=Homo sapiens OX=9606 GN=CASP3 PE=1 SV=2	CASP3	15	4	3	27		2.01286	1.93675	1.95693		0.0918441	0.135613	0.202542		0.961063	0.968449		0.281587	0.551668		0.0456288	0.0700206	0.1035
P55212	Homo sapiens	Caspase-6 OS=Homo sapiens OX=9606 GN=CASP6 PE=1 SV=2	CASP6	16	4	3	58		1.85372	1.68338	1.69515		0.173749	0.170778	0.182456		0.907509	0.913156		0.117555	0.15418		0.0937299	0.101449	0.107635
P55210	Homo sapiens	Caspase-7 OS=Homo sapiens OX=9606 GN=CASP7 PE=1 SV=1	CASP7	11	3	3	10		0.489493	0.524119	0.628473		0.0728221	0.103628	0.073323		1.0637	1.289		0.518236	0.00809172		0.148771	0.197718	0.116668
Q14790	Homo sapiens	Caspase-8 OS=Homo sapiens OX=9606 GN=CASP8 PE=1 SV=1	CASP8	1	1	1	11		0.340233	0.361669	0.344034		0.0431329	0.0546822	0.0302897		1.05981	1.0147		0.468282	0.86332		0.126775	0.151194	0.0880429
P20810	Homo sapiens	Calpastatin OS=Homo sapiens OX=9606 GN=CAST PE=1 SV=4	CAST	2	1	1	14		0.185398	0.206366	0.186496		0.0462376	0.0325857	0.0379615		1.12971	1.0169		0.385236	0.965014		0.249397	0.157902	0.203551
Q8WTX7	Homo sapiens	Cytosolic arginine sensor for mTORC1 subunit 1 OS=Homo sapiens OX=9606 GN=CASTOR1 PE=1 SV=1	CASTOR1	3	1	0	13		0.121807	0.123946	0.127768		0.0217144	0.0243714	0.0213816		1.01476	1.05057		0.875636	0.642105		0.178269	0.196628	0.167346
A6NHX0	Homo sapiens	Cytosolic arginine sensor for mTORC1 subunit 2 OS=Homo sapiens OX=9606 GN=CASTOR2 PE=1 SV=3	CASTOR2	8	2	1	14		0.370632	0.352885	0.371306		0.0581447	0.0428381	0.0261996		0.957053	1.0105		0.560637	0.979843		0.15688	0.121394	0.0705607
P04040	Homo sapiens	Catalase OS=Homo sapiens OX=9606 GN=CAT PE=1 SV=3	CAT	27	12	12	191		17.798	16.6946	18.7372		1.77916	1.87024	2.42511		0.937114	1.04996		0.319724	0.462025		0.0999638	0.112026	0.129428
Q03135	Homo sapiens	Caveolin-1 OS=Homo sapiens OX=9606 GN=CAV1 PE=1 SV=4	CAV1	52	10	8	211		90.6821	86.946	86.6534		7.91959	15.7871	9.5482		0.946935	0.953679		0.615632	0.444805		0.0873336	0.181574	0.110188
P51636	Homo sapiens	Caveolin-2 OS=Homo sapiens OX=9606 GN=CAV2 PE=1 SV=2	CAV2	9	1	1	20		0.39003	0.409896	0.385176		0.0593536	0.0329396	0.0687112		1.0579	0.983461		0.489847	0.898431		0.152177	0.0803607	0.178389
P56539	Homo sapiens	Caveolin-3 OS=Homo sapiens OX=9606 GN=CAV3 PE=1 SV=1	CAV3	7	2	0	32		19.2023	18.4634	17.1459		2.64819	1.78358	1.98179		0.966242	0.895757		0.583329	0.158766		0.137911	0.0966008	0.115584
Q6NZI2	Homo sapiens	Caveolae-associated protein 1 OS=Homo sapiens OX=9606 GN=CAVIN1 PE=1 SV=1	CAVIN1	28	10	10	238		21.3853	21.5744	20.7971		4.62442	3.15001	3.82618		1.01901	0.977082		0.935661	0.815141		0.216243	0.146007	0.183976
Q969G5	Homo sapiens	Caveolae-associated protein 3 OS=Homo sapiens OX=9606 GN=CAVIN3 PE=1 SV=3	CAVIN3	14	4	4	57		2.98803	3.0536	3.07868		0.587037	0.555702	0.714197		1.02425	1.02515		0.846498	0.815041		0.196463	0.181983	0.231981
Q13951	Homo sapiens	Core-binding factor subunit beta OS=Homo sapiens OX=9606 GN=CBFB PE=1 SV=2	CBFB	36	6	6	55		1.70406	1.63346	1.65959		0.0901343	0.0876942	0.111931		0.958508	0.973216		0.199086	0.465961		0.0528937	0.0536861	0.0674446
P22681	Homo sapiens	E3 ubiquitin-protein ligase CBL OS=Homo sapiens OX=9606 GN=CBL PE=1 SV=2	CBL	1	1	1	2		0.0203452	0.0229283	0.0201131		0.00794602	0.00728748	0.00586467		1.16236	1.03246		0.570312	0.95523		0.39056	0.317837	0.291584
P16152	Homo sapiens	Carbonyl reductase [NADPH] 1 OS=Homo sapiens OX=9606 GN=CBR1 PE=1 SV=3	CBR1	23	7	6	63		6.28253	6.22944	6.06555		0.531098	0.463449	0.323089		0.992358	0.967253		0.857333	0.412583		0.0845357	0.0743966	0.0532662
O75828	Homo sapiens	Carbonyl reductase [NADPH] 3 OS=Homo sapiens OX=9606 GN=CBR3 PE=1 SV=3	CBR3	7	2	1	23		1.46426	1.42288	1.34753		0.14452	0.154116	0.226625		0.971033	0.91351		0.641699	0.312432		0.0986981	0.108313	0.168178
Q8N4T8	Homo sapiens	Carbonyl reductase family member 4 OS=Homo sapiens OX=9606 GN=CBR4 PE=1 SV=3	CBR4	16	3	3	14		0.515126	0.481004	0.476884		0.053779	0.067541	0.188504		0.930121	0.805569		0.355833	0.650201		0.1044	0.140417	0.395282
P0DN79	Homo sapiens	Cystathionine beta-synthase-like protein OS=Homo sapiens OX=9606 GN=CBSL PE=1 SV=1	CBSL	9	5	5	39		6.30526	6.05309	6.7782		1.35589	1.34704	1.13505		0.958895	1.08291		0.753212	0.527164		0.215041	0.222538	0.167456
P83916	Homo sapiens	Chromobox protein homolog 1 OS=Homo sapiens OX=9606 GN=CBX1 PE=1 SV=1	CBX1	46	6	5	110		0.579333	0.661609	0.595884		0.108854	0.0396146	0.053342		1.15811	1.04109		0.130175	0.744956		0.187895	0.0598762	0.0895174
Q13185	Homo sapiens	Chromobox protein homolog 3 OS=Homo sapiens OX=9606 GN=CBX3 PE=1 SV=4	CBX3	45	7	6	183		20.9322	19.4546	20.0349		1.88887	2.90294	3.95327		0.923252	0.942608		0.320599	0.626763		0.0902373	0.149216	0.197319
P45973	Homo sapiens	Chromobox protein homolog 5 OS=Homo sapiens OX=9606 GN=CBX5 PE=1 SV=1	CBX5	32	5	5	66		2.01333	1.97296	2.01117		0.320439	0.206035	0.244209		0.986076	1.00297		0.800493	0.989824		0.159159	0.104429	0.121426
Q9HC52	Homo sapiens	Chromobox protein homolog 8 OS=Homo sapiens OX=9606 GN=CBX8 PE=1 SV=3	CBX8	2	1	1	4		0.0883003	0.0998217	0.0949169		0.0387743	0.0206398	0.0483048		1.34735	1.04556		0.53501	0.798899		0.439119	0.206767	0.508917
Q6P1N0	Homo sapiens	Coiled-coil and C2 domain-containing protein 1A OS=Homo sapiens OX=9606 GN=CC2D1A PE=1 SV=1	CC2D1A	3	3	3	21		0.415107	0.425178	0.413971		0.0427508	0.0449438	0.045559		1.02425	0.996554		0.699188	0.96535		0.102987	0.105706	0.110054
Q5T0F9	Homo sapiens	Coiled-coil and C2 domain-containing protein 1B OS=Homo sapiens OX=9606 GN=CC2D1B PE=1 SV=1	CC2D1B	2	2	2	7		0.289012	0.263716	0.281349		0.0644944	0.0563749	0.0335749		0.913143	0.987074		0.486046	0.801527		0.223155	0.213771	0.119335
Q8IX12	Homo sapiens	Cell division cycle and apoptosis regulator protein 1 OS=Homo sapiens OX=9606 GN=CCAR1 PE=1 SV=2	CCAR1	33	29	29	299		7.68046	7.5334	7.88383		0.486022	0.467606	0.362823		0.980919	1.02729		0.604937	0.430605		0.0632803	0.062071	0.0460212
Q8N163	Homo sapiens	Cell cycle and apoptosis regulator protein 2 OS=Homo sapiens OX=9606 GN=CCAR2 PE=1 SV=2	CCAR2	26	19	19	251		15.0972	15.3981	14.9803		0.771102	0.483159	0.460314		1.02066	0.992979		0.436748	0.75644		0.0510759	0.0313778	0.030728
Q96A19	Homo sapiens	Coiled-coil domain-containing protein 102A OS=Homo sapiens OX=9606 GN=CCDC102A PE=1 SV=2	CCDC102A	11	4	4	6		0.263907	0.290055	0.309546		0.0776146	0.0506738	0.0627501		1.12038	1.18979		0.505288	0.288864		0.294099	0.174704	0.202717
Q8WUD4	Homo sapiens	Coiled-coil domain-containing protein 12 OS=Homo sapiens OX=9606 GN=CCDC12 PE=1 SV=1	CCDC12	6	1	1	5		0.156072	0.119617	0.144041		0.0211516	0.0552527	0.0266406		0.599908	0.91899		0.162144	0.406604		0.135524	0.461913	0.184951
Q5T0U0	Homo sapiens	Coiled-coil domain-containing protein 122 OS=Homo sapiens OX=9606 GN=CCDC122 PE=2 SV=1	CCDC122	4	1	1	1		0.0559094	0.0557119	0.0561599		0.00386535	0.00828715	0.0101659		0.989964	0.992857		0.958848	0.956117		0.069136	0.14875	0.181017
Q96CT7	Homo sapiens	Coiled-coil domain-containing protein 124 OS=Homo sapiens OX=9606 GN=CCDC124 PE=1 SV=1	CCDC124	34	7	7	84		2.09588	2.01	1.99946		0.193141	0.115145	0.197621		0.960997	0.953389		0.37156	0.412735		0.0921526	0.0572862	0.0988371
Q96EE4	Homo sapiens	Coiled-coil domain-containing protein 126 OS=Homo sapiens OX=9606 GN=CCDC126 PE=2 SV=2	CCDC126	9	1	1	3		0.0234145	0.0236837	0.0245058		0.0124858	0.0104869	0.0106762		1.03911	1.09717		0.96854	0.873985		0.53325	0.442791	0.435661
Q96BQ5	Homo sapiens	Coiled-coil domain-containing protein 127 OS=Homo sapiens OX=9606 GN=CCDC127 PE=1 SV=1	CCDC127	3	1	1	1		0.165294	0.113839	0.154385		0.123377	0.113211	0.116056		0.562509	0.920634		0.468973	0.877781		0.746408	0.994481	0.75173
Q9H6E4	Homo sapiens	Coiled-coil domain-containing protein 134 OS=Homo sapiens OX=9606 GN=CCDC134 PE=1 SV=1	CCDC134	8	2	2	10		0.353956	0.394216	0.420996		0.0481672	0.0659021	0.0361052		1.11007	1.19533		0.254796	0.0212685		0.136082	0.167172	0.0857613
Q8IYA2	Homo sapiens	Putative coiled-coil domain-containing protein 144C OS=Homo sapiens OX=9606 GN=CCDC144CP PE=5 SV=3	CCDC144CP	1	1	0	1		0.163882	0.168429	0.144992		0.0171849	0.0219305	0.0221583		1.02555	0.880883		0.697743	0.129937		0.104861	0.130206	0.152824
A5D8V7	Homo sapiens	Coiled-coil domain-containing protein 151 OS=Homo sapiens OX=9606 GN=CCDC151 PE=1 SV=1	CCDC151	1	1	1	4		0.211467	0.252726	0.226946		0.00863398	0.0279107	0.0223977		1.19036	1.0696		0.0136689	0.145294		0.0408289	0.110439	0.0986918
Q8N6L0	Homo sapiens	Protein KASH5 OS=Homo sapiens OX=9606 GN=CCDC155 PE=1 SV=2	CCDC155	2	1	1	1		0.0679405	0.0620767	0.0648675		0.00528626	0.010852	0.00655464		0.903961	0.95308		0.261573	0.392376		0.0778072	0.174817	0.101047
O60826	Homo sapiens	Coiled-coil domain-containing protein 22 OS=Homo sapiens OX=9606 GN=CCDC22 PE=1 SV=1	CCDC22	7	4	4	31		0.346487	0.313454	0.282015		0.0836604	0.0539298	0.105388		0.915283	0.780386		0.435207	0.267735		0.241453	0.17205	0.373697
Q86WR0	Homo sapiens	Coiled-coil domain-containing protein 25 OS=Homo sapiens OX=9606 GN=CCDC25 PE=1 SV=2	CCDC25	24	5	5	51		2.00221	2.02672	1.90409		0.23814	0.131706	0.165516		1.01703	0.954157		0.829873	0.426552		0.118938	0.0649848	0.0869269
Q96MW1	Homo sapiens	Coiled-coil domain-containing protein 43 OS=Homo sapiens OX=9606 GN=CCDC43 PE=1 SV=2	CCDC43	6	1	1	3		0.12879	0.121991	0.118478		0.0151102	0.0122186	0.0154112		0.948425	0.918843		0.411498	0.268996		0.117324	0.10016	0.130076
Q96A33	Homo sapiens	Coiled-coil domain-containing protein 47 OS=Homo sapiens OX=9606 GN=CCDC47 PE=1 SV=1	CCDC47	36	14	14	195		9.16976	9.31669	9.14858		0.572038	1.34404	1.41147		1.00928	0.989364		0.810356	0.973504		0.0623831	0.144261	0.154283
Q4VC31	Homo sapiens	Coiled-coil domain-containing protein 58 OS=Homo sapiens OX=9606 GN=CCDC58 PE=1 SV=1	CCDC58	28	3	3	35		1.46122	1.45923	1.36906		0.100467	0.24737	0.0745612		0.987377	0.937596		0.985743	0.101317		0.0687556	0.169521	0.0544617
Q16204	Homo sapiens	Coiled-coil domain-containing protein 6 OS=Homo sapiens OX=9606 GN=CCDC6 PE=1 SV=2	CCDC6	33	14	14	98		2.65776	2.60158	2.39292		0.157833	0.158629	0.125774		0.978856	0.900647		0.552353	0.00926395		0.0593858	0.0609742	0.0525608
A2RUB6	Homo sapiens	Coiled-coil domain-containing protein 66 OS=Homo sapiens OX=9606 GN=CCDC66 PE=1 SV=4	CCDC66	1	1	1	4		0.239354	0.237095	0.235321		0.0283003	0.0239057	0.0276981		0.992475	0.983178		0.884202	0.80805		0.118236	0.100828	0.117703
Q9Y3X0	Homo sapiens	Coiled-coil domain-containing protein 9 OS=Homo sapiens OX=9606 GN=CCDC9 PE=1 SV=1	CCDC9	2	1	1	1		0.206543	0.255532	0.224834		0.168319	0.129783	0.1062		1.70659	1.56047		0.584802	0.826424		0.814934	0.507892	0.47235
Q9GZT6	Homo sapiens	Coiled-coil domain-containing protein 90B, mitochondrial OS=Homo sapiens OX=9606 GN=CCDC90B PE=1 SV=2	CCDC90B	15	4	4	34		0.684169	0.59219	0.672485		0.0438006	0.0699353	0.0437994		0.861447	0.982793		0.0211829	0.653932		0.0640201	0.118096	0.0651306
Q7Z6B0	Homo sapiens	Coiled-coil domain-containing protein 91 OS=Homo sapiens OX=9606 GN=CCDC91 PE=1 SV=2	CCDC91	8	3	3	12		0.254516	0.211853	0.161226		0.0854751	0.0804637	0.0280117		0.823999	0.654439		0.394266	0.0436604		0.335834	0.379809	0.173742
Q567U6	Homo sapiens	Coiled-coil domain-containing protein 93 OS=Homo sapiens OX=9606 GN=CCDC93 PE=1 SV=2	CCDC93	4	2	2	8		0.109141	0.0955803	0.0799249		0.0433858	0.0402785	0.0445021		0.844451	0.619273		0.587085	0.276328		0.39752	0.421409	0.556799
O00622	Homo sapiens	CCN family member 1 OS=Homo sapiens OX=9606 GN=CCN1 PE=1 SV=1	CCN1	12	4	4	13		0.535875	0.433686	0.391377		0.0644959	0.0479479	0.042606		0.810261	0.731447		0.0109738	0.00101225		0.120356	0.110559	0.108862
P14635	Homo sapiens	G2/mitotic-specific cyclin-B1 OS=Homo sapiens OX=9606 GN=CCNB1 PE=1 SV=1	CCNB1	3	1	1	6		0.369334	0.267481	0.304878		0.0281719	0.0543309	0.0532394		0.712708	0.817587		0.00222664	0.0255452		0.0762777	0.203121	0.174625
O95067	Homo sapiens	G2/mitotic-specific cyclin-B2 OS=Homo sapiens OX=9606 GN=CCNB2 PE=1 SV=1	CCNB2	6	2	2	6		0.144432	0.154494	0.170071		0.0471854	0.0468328	0.0708864		1.07382	1.13572		0.718583	0.477765		0.326696	0.303137	0.416804
Q8WWL7	Homo sapiens	G2/mitotic-specific cyclin-B3 OS=Homo sapiens OX=9606 GN=CCNB3 PE=1 SV=2	CCNB3	1	1	1	1		0.206623	0.268727	0.289628		0.0693033	0.0451552	0.0314085		1.35848	1.47562		0.0957398	0.0234061		0.33541	0.168034	0.108444
P24863	Homo sapiens	Cyclin-C OS=Homo sapiens OX=9606 GN=CCNC PE=1 SV=2	CCNC	12	2	2	18		0.0991222	0.0913071	0.0839451		0.017303	0.0194239	0.0144262		0.910139	0.84668		0.478699	0.129912		0.174563	0.212731	0.171853
P51946	Homo sapiens	Cyclin-H OS=Homo sapiens OX=9606 GN=CCNH PE=1 SV=1	CCNH	11	2	2	3		0.0833102	0.0793982	0.0811671		0.00745378	0.0113658	0.0152837		0.948066	0.962755		0.496899	0.763871		0.0894701	0.143149	0.1883
O75909	Homo sapiens	Cyclin-K OS=Homo sapiens OX=9606 GN=CCNK PE=1 SV=2	CCNK	7	2	2	20		0.284238	0.270184	0.2848		0.0463346	0.0845547	0.060223		0.916485	0.993445		0.728475	0.985923		0.163013	0.312952	0.211457
Q9UK58	Homo sapiens	Cyclin-L1 OS=Homo sapiens OX=9606 GN=CCNL1 PE=1 SV=1	CCNL1	3	1	1	2		0.025983	0.0296122	0.0249818		0.00871934	0.00787065	0.00685775		1.17591	0.993553		0.46662	0.829479		0.335579	0.265791	0.27451
Q8ND76	Homo sapiens	Cyclin-Y OS=Homo sapiens OX=9606 GN=CCNY PE=1 SV=2	CCNY	18	4	2	19		0.213969	0.17669	0.208785		0.0802772	0.0819973	0.074405		0.807339	0.979621		0.444647	0.90994		0.375181	0.464076	0.356371
Q8N7R7	Homo sapiens	Cyclin-Y-like protein 1 OS=Homo sapiens OX=9606 GN=CCNYL1 PE=1 SV=2	CCNYL1	8	2	0	3		0.0848436	0.0635799	0.076163		0.0706781	0.0797098	0.0635035		0.551082	0.898583		0.635446	0.827432		0.83304	1.25369	0.833783
Q5T2Q4	Homo sapiens	Cyclin-Y-like protein 2 OS=Homo sapiens OX=9606 GN=CCNYL2 PE=3 SV=2	CCNYL2	3	1	0	2		0.0507637	0.037845	0.0512034		0.00851934	0.0228798	0.0156832		0.618371	0.985705		0.239979	0.953059		0.167824	0.604567	0.306291
P78371	Homo sapiens	T-complex protein 1 subunit beta OS=Homo sapiens OX=9606 GN=CCT2 PE=1 SV=4	CCT2	57	28	28	794		85.5205	87.1409	82.4684		5.23806	3.59697	5.39715		1.01979	0.964119		0.54619	0.343657		0.0612492	0.0412776	0.0654451
P49368	Homo sapiens	T-complex protein 1 subunit gamma OS=Homo sapiens OX=9606 GN=CCT3 PE=1 SV=4	CCT3	50	27	26	531		86.3047	89.7453	87.3441		2.42668	2.13429	4.53291		1.03996	1.01122		0.0261385	0.63117		0.0281176	0.0237816	0.0518972
P50991	Homo sapiens	T-complex protein 1 subunit delta OS=Homo sapiens OX=9606 GN=CCT4 PE=1 SV=4	CCT4	70	30	29	639		104.374	107.034	102.712		2.88148	3.28648	5.49117		1.0254	0.983179		0.166912	0.526235		0.0276072	0.030705	0.053462
P48643	Homo sapiens	T-complex protein 1 subunit epsilon OS=Homo sapiens OX=9606 GN=CCT5 PE=1 SV=1	CCT5	71	35	34	752		97.9061	99.2045	94.7206		6.06147	5.53332	5.32638		1.01354	0.967709		0.706495	0.356353		0.0619111	0.0557769	0.0562325
P40227	Homo sapiens	T-complex protein 1 subunit zeta OS=Homo sapiens OX=9606 GN=CCT6A PE=1 SV=3	CCT6A	54	24	19	526		73.4622	73.7713	72.9791		2.2538	3.5829	2.36726		1.00362	0.993382		0.861623	0.724854		0.0306798	0.0485677	0.0324374
Q92526	Homo sapiens	T-complex protein 1 subunit zeta-2 OS=Homo sapiens OX=9606 GN=CCT6B PE=1 SV=5	CCT6B	11	5	0	86		16.8711	17.0723	16.7679		1.25229	1.47268	1.41147		1.01117	0.993335		0.804002	0.896054		0.0742266	0.0862614	0.0841767
Q99832	Homo sapiens	T-complex protein 1 subunit eta OS=Homo sapiens OX=9606 GN=CCT7 PE=1 SV=2	CCT7	61	25	25	632		73.2867	70.8165	67.0155		4.77146	4.02051	5.41436		0.966614	0.913534		0.355036	0.0591669		0.0651068	0.0567736	0.0807926
P50990	Homo sapiens	T-complex protein 1 subunit theta OS=Homo sapiens OX=9606 GN=CCT8 PE=1 SV=4	CCT8	55	28	28	629		95.2932	94.956	89.6877		2.98358	4.2043	5.20842		0.996052	0.940193		0.875901	0.0452061		0.0313095	0.0442763	0.0580728
P86790	Homo sapiens	Vacuolar fusion protein CCZ1 homolog B OS=Homo sapiens OX=9606 GN=CCZ1B PE=1 SV=1	CCZ1B	7	3	3	3		0.253298	0.218683	0.213586		0.0696287	0.073939	0.0974458		0.846384	0.7982		0.423311	0.435587		0.274889	0.33811	0.456237
Q6YHK3	Homo sapiens	CD109 antigen OS=Homo sapiens OX=9606 GN=CD109 PE=1 SV=2	CD109	1	1	1	11		0.103849	0.11486	0.106491		0.0184815	0.0343315	0.0104469		1.08646	1.03428		0.504841	0.76678		0.177965	0.298898	0.0981011
P48509	Homo sapiens	CD151 antigen OS=Homo sapiens OX=9606 GN=CD151 PE=1 SV=3	CD151	10	3	3	35		2.54455	2.6937	2.236		0.285733	0.447624	0.377253		1.0527	0.872429		0.507094	0.141343		0.112292	0.166174	0.168718
P20963	Homo sapiens	T-cell surface glycoprotein CD3 zeta chain OS=Homo sapiens OX=9606 GN=CD247 PE=1 SV=2	CD247	8	1	1	1		0.100233	0.0889875	0.114472		0.0236154	0.0641753	0.0564179		0.593605	0.912917		0.700336	0.581069		0.235605	0.721172	0.492852
Q5ZPR3	Homo sapiens	CD276 antigen OS=Homo sapiens OX=9606 GN=CD276 PE=1 SV=1	CD276	3	1	1	8		1.21675	1.14154	1.04325		0.277925	0.157191	0.207362		0.952589	0.861845		0.576698	0.248436		0.228416	0.137701	0.198765
Q9Y5K6	Homo sapiens	CD2-associated protein OS=Homo sapiens OX=9606 GN=CD2AP PE=1 SV=1	CD2AP	20	12	12	183		8.67712	8.10679	7.95644		0.20931	0.394955	0.426921		0.933612	0.916038		0.0107744	0.00402304		0.0241221	0.0487191	0.0536572
O95400	Homo sapiens	CD2 antigen cytoplasmic tail-binding protein 2 OS=Homo sapiens OX=9606 GN=CD2BP2 PE=1 SV=1	CD2BP2	14	3	3	26		0.473706	0.510803	0.473642		0.0665341	0.038697	0.0612752		1.08435	1.00027		0.265084	0.99865		0.140454	0.0757572	0.12937
P16070	Homo sapiens	CD44 antigen OS=Homo sapiens OX=9606 GN=CD44 PE=1 SV=3	CD44	4	3	3	67		4.89149	4.48261	3.29089		0.576966	0.376921	0.271034		0.918955	0.674733		0.176805	0.000108256		0.117953	0.0840852	0.0823587
Q08722	Homo sapiens	Leukocyte surface antigen CD47 OS=Homo sapiens OX=9606 GN=CD47 PE=1 SV=1	CD47	3	1	1	6		0.895183	0.636101	0.784828		0.0852988	0.186963	0.144611		0.690006	0.865783		0.0114804	0.138468		0.0952865	0.293921	0.184258
P04233	Homo sapiens	HLA class II histocompatibility antigen gamma chain OS=Homo sapiens OX=9606 GN=CD74 PE=1 SV=3	CD74	3	1	1	10		1.1714	1.28132	1.29298		0.103399	0.146229	0.124417		1.09148	1.10315		0.163619	0.0954372		0.0882703	0.114124	0.0962243
P21926	Homo sapiens	CD9 antigen OS=Homo sapiens OX=9606 GN=CD9 PE=1 SV=4	CD9	3	1	1	16		8.95017	9.65788	7.43734		1.0026	1.55971	1.01015		1.07165	0.828873		0.37185	0.0263244		0.11202	0.161496	0.135821
P48960	Homo sapiens	CD97 antigen OS=Homo sapiens OX=9606 GN=CD97 PE=1 SV=4	CD97	2	2	2	18		0.212815	0.263036	0.238679		0.0621513	0.0942529	0.10084		1.21479	1.04932		0.301451	0.604456		0.292044	0.358327	0.422493
O75794	Homo sapiens	Cell division cycle protein 123 homolog OS=Homo sapiens OX=9606 GN=CDC123 PE=1 SV=1	CDC123	15	4	4	31		0.346322	0.351216	0.302007		0.0587578	0.0329714	0.0242388		1.02211	0.879733		0.862355	0.118471		0.169662	0.0938778	0.080259
Q13042	Homo sapiens	Cell division cycle protein 16 homolog OS=Homo sapiens OX=9606 GN=CDC16 PE=1 SV=2	CDC16	8	3	3	6		0.0822329	0.0771975	0.0744238		0.054584	0.0324102	0.0420875		1.13378	0.923859		0.849834	0.787034		0.663774	0.419835	0.565512
Q12834	Homo sapiens	Cell division cycle protein 20 homolog OS=Homo sapiens OX=9606 GN=CDC20 PE=1 SV=2	CDC20	18	5	5	13		0.113823	0.0908858	0.096701		0.0382348	0.0501007	0.0478146		0.706134	0.77406		0.393613	0.508877		0.335915	0.551249	0.494458
Q9UJX2	Homo sapiens	Cell division cycle protein 23 homolog OS=Homo sapiens OX=9606 GN=CDC23 PE=1 SV=3	CDC23	9	4	4	31		0.338819	0.340189	0.337896		0.0981048	0.0955253	0.123689		1.01986	0.980661		0.980937	0.988851		0.289549	0.280801	0.366055
P30260	Homo sapiens	Cell division cycle protein 27 homolog OS=Homo sapiens OX=9606 GN=CDC27 PE=1 SV=2	CDC27	24	12	12	75		1.0451	1.12543	0.876461		0.200598	0.179549	0.0816182		1.08235	0.849702		0.481586	0.0855781		0.191942	0.159538	0.0931224
P49427	Homo sapiens	Ubiquitin-conjugating enzyme E2 R1 OS=Homo sapiens OX=9606 GN=CDC34 PE=1 SV=2	CDC34	31	6	5	46		2.72688	2.99039	2.71702		0.240794	0.233062	0.205419		1.09742	0.99719		0.0829586	0.940715		0.0883041	0.0779368	0.0756044
Q16543	Homo sapiens	Hsp90 co-chaperone Cdc37 OS=Homo sapiens OX=9606 GN=CDC37 PE=1 SV=1	CDC37	25	9	9	140		10.4856	10.8838	11.2902		0.754571	0.699048	0.967649		1.03842	1.0757		0.365369	0.139334		0.0719623	0.0642282	0.0857069
Q7L3B6	Homo sapiens	Hsp90 co-chaperone Cdc37-like 1 OS=Homo sapiens OX=9606 GN=CDC37L1 PE=1 SV=1	CDC37L1	18	4	4	7		0.514575	0.41675	0.492649		0.172033	0.0875801	0.0770497		0.853334	1.01832		0.242829	0.781517		0.334322	0.21015	0.156399
O60508	Homo sapiens	Pre-mRNA-processing factor 17 OS=Homo sapiens OX=9606 GN=CDC40 PE=1 SV=1	CDC40	16	6	6	18		0.502058	0.394937	0.505829		0.144673	0.157473	0.0745609		0.766516	1.03761		0.247912	0.955848		0.288159	0.398731	0.147403
P60953	Homo sapiens	Cell division control protein 42 homolog OS=Homo sapiens OX=9606 GN=CDC42 PE=1 SV=2	CDC42	63	10	9	245		33.629	33.0466	29.9234		2.47946	2.63602	1.62921		0.982396	0.890724		0.701663	0.0120558		0.0737298	0.0797669	0.054446
Q5VT25	Homo sapiens	Serine/threonine-protein kinase MRCK alpha OS=Homo sapiens OX=9606 GN=CDC42BPA PE=1 SV=1	CDC42BPA	1	2	0	4		0.404451	0.447902	0.40917		0.0661577	0.0751687	0.0593055		1.10786	1.01463		0.312823	0.899069		0.163574	0.167824	0.144941
Q9Y5S2	Homo sapiens	Serine/threonine-protein kinase MRCK beta OS=Homo sapiens OX=9606 GN=CDC42BPB PE=1 SV=2	CDC42BPB	15	18	16	118		3.5093	3.68239	3.41471		0.199386	0.266762	0.374882		1.04841	0.969176		0.231778	0.597249		0.0568166	0.0724425	0.109785
Q00587	Homo sapiens	Cdc42 effector protein 1 OS=Homo sapiens OX=9606 GN=CDC42EP1 PE=1 SV=1	CDC42EP1	5	1	1	3		0.362153	0.377412	0.0488969		0.857156	0.893256	0.057166		1.04299	0.927246		0.976508	0.412327		2.36683	2.36679	1.16911
Q9UKI2	Homo sapiens	Cdc42 effector protein 3 OS=Homo sapiens OX=9606 GN=CDC42EP3 PE=1 SV=1	CDC42EP3	10	1	1	7		0.155646	0.120403	0.111796		0.0596805	0.0107283	0.0180246		0.822524	0.758352		0.210424	0.136482		0.383437	0.0891031	0.161227
Q9H3Q1	Homo sapiens	Cdc42 effector protein 4 OS=Homo sapiens OX=9606 GN=CDC42EP4 PE=1 SV=1	CDC42EP4	5	1	1	1		0.0747743	0.0830431	0.0759336		0.0157848	0.0166248	0.0112616		1.1133	1.02818		0.397698	0.886477		0.2111	0.200194	0.148308
Q9NRR8	Homo sapiens	CDC42 small effector protein 1 OS=Homo sapiens OX=9606 GN=CDC42SE1 PE=1 SV=1	CDC42SE1	47	1	1	7		0.0882959	0.143532	0.13446		0.0509833	0.0206761	0.0382521		1.89807	1.72848		0.0337174	0.106438		0.577414	0.144052	0.284487
Q9NRR3	Homo sapiens	CDC42 small effector protein 2 OS=Homo sapiens OX=9606 GN=CDC42SE2 PE=1 SV=1	CDC42SE2	44	1	1	5		0.308416	0.19553	0.225147		0.0922483	0.126372	0.128767		0.454478	0.518344		0.107621	0.226865		0.299103	0.646302	0.571924
O75419	Homo sapiens	Cell division control protein 45 homolog OS=Homo sapiens OX=9606 GN=CDC45 PE=1 SV=1	CDC45	4	2	2	8		0.0892583	0.0843029	0.067067		0.0302302	0.0257066	0.0327114		0.968376	0.717552		0.765969	0.250315		0.338683	0.304931	0.487743
Q99459	Homo sapiens	Cell division cycle 5-like protein OS=Homo sapiens OX=9606 GN=CDC5L PE=1 SV=2	CDC5L	43	26	26	310		7.49406	7.37511	7.31896		0.620505	0.684894	0.576215		0.983232	0.976932		0.759035	0.623479		0.0827996	0.0928657	0.0787292
Q6P1J9	Homo sapiens	Parafibromin OS=Homo sapiens OX=9606 GN=CDC73 PE=1 SV=1	CDC73	31	14	14	95		1.96183	1.97912	1.96869		0.327706	0.344605	0.309888		1.00812	1.00481		0.930785	0.97101		0.167041	0.17412	0.157408
Q53HL2	Homo sapiens	Borealin OS=Homo sapiens OX=9606 GN=CDCA8 PE=1 SV=2	CDCA8	5	1	1	3		0.0545158	0.0535564	0.0521735		0.00880585	0.0142102	0.0120283		0.966938	0.945937		0.890994	0.708378		0.161528	0.265332	0.230545
Q9H5V8	Homo sapiens	CUB domain-containing protein 1 OS=Homo sapiens OX=9606 GN=CDCP1 PE=1 SV=3	CDCP1	6	4	4	19		0.721036	0.756521	0.666381		0.0377764	0.0968894	0.0488937		1.04336	0.923301		0.422772	0.0554774		0.0523919	0.128072	0.0733719
P12830	Homo sapiens	Cadherin-1 OS=Homo sapiens OX=9606 GN=CDH1 PE=1 SV=3	CDH1	2	1	1	1		2.47569	2.42353	2.24039		0.482709	0.764981	0.463669		0.947282	0.904008		0.890475	0.409349		0.194979	0.315648	0.206959
Q9Y6N8	Homo sapiens	Cadherin-10 OS=Homo sapiens OX=9606 GN=CDH10 PE=1 SV=2	CDH10	4	2	0	22		0.26354	0.258741	0.196057		0.0597814	0.107235	0.0460176		0.902729	0.739215		0.925611	0.0532375		0.22684	0.41445	0.234715
P55285	Homo sapiens	Cadherin-6 OS=Homo sapiens OX=9606 GN=CDH6 PE=1 SV=1	CDH6	14	9	7	80		1.56826	1.90132	1.13379		0.118286	0.155226	0.0628771		1.21189	0.723835		0.0018867	1.25162e-05		0.075425	0.0816409	0.0554572
O14735	Homo sapiens	CDP-diacylglycerol--inositol 3-phosphatidyltransferase OS=Homo sapiens OX=9606 GN=CDIPT PE=1 SV=1	CDIPT	10	2	2	22		0.939122	0.886983	0.944592		0.0395189	0.0564178	0.0932072		0.943618	1.0024		0.0934105	0.897336		0.0420806	0.0636065	0.0986746
P06493	Homo sapiens	Cyclin-dependent kinase 1 OS=Homo sapiens OX=9606 GN=CDK1 PE=1 SV=3	CDK1	72	18	16	335		20.7747	20.8198	19.3171		1.72114	1.60205	0.846748		1.00258	0.931807		0.963483	0.0923116		0.0828481	0.0769487	0.0438341
Q15131	Homo sapiens	Cyclin-dependent kinase 10 OS=Homo sapiens OX=9606 GN=CDK10 PE=1 SV=1	CDK10	2	1	1	2		0.445452	0.42178	0.403908		0.0283121	0.0492037	0.0394169		0.942694	0.904762		0.331116	0.0624072		0.063558	0.116657	0.0975888
Q9UQ88	Homo sapiens	Cyclin-dependent kinase 11A OS=Homo sapiens OX=9606 GN=CDK11A PE=1 SV=4	CDK11A	14	10	0	81		4.04133	3.93283	3.73538		0.21717	0.603714	0.31273		0.964799	0.922601		0.692499	0.0773565		0.0537372	0.153506	0.0837211
P21127	Homo sapiens	Cyclin-dependent kinase 11B OS=Homo sapiens OX=9606 GN=CDK11B PE=1 SV=4	CDK11B	14	10	0	81		4.04133	3.93283	3.73538		0.21717	0.603714	0.31273		0.964799	0.922601		0.692499	0.0773565		0.0537372	0.153506	0.0837211
Q9NYV4	Homo sapiens	Cyclin-dependent kinase 12 OS=Homo sapiens OX=9606 GN=CDK12 PE=1 SV=2	CDK12	4	4	2	21		0.0346997	0.0300299	0.0337488		0.00477267	0.00852028	0.00607244		0.844928	0.967149		0.268645	0.769156		0.137542	0.283726	0.179931
Q14004	Homo sapiens	Cyclin-dependent kinase 13 OS=Homo sapiens OX=9606 GN=CDK13 PE=1 SV=2	CDK13	4	4	2	19		0.0791047	0.0659087	0.0837511		0.00957456	0.0306024	0.042187		0.710585	0.867866		0.352528	0.80203		0.121037	0.464315	0.503719
O94921	Homo sapiens	Cyclin-dependent kinase 14 OS=Homo sapiens OX=9606 GN=CDK14 PE=1 SV=3	CDK14	7	3	1	34		0.0841511	0.0785869	0.0725671		0.0066148	0.00927815	0.0121898		0.930632	0.854446		0.259238	0.0679685		0.0786062	0.118062	0.16798
Q96Q40	Homo sapiens	Cyclin-dependent kinase 15 OS=Homo sapiens OX=9606 GN=CDK15 PE=1 SV=2	CDK15	2	1	0	13		3.56594	3.52081	3.2956		0.298653	0.27109	0.276889		0.987815	0.924234		0.789606	0.135012		0.0837517	0.0769964	0.0840179
Q00536	Homo sapiens	Cyclin-dependent kinase 16 OS=Homo sapiens OX=9606 GN=CDK16 PE=1 SV=1	CDK16	3	2	0	30		0.0841511	0.0785869	0.0725671		0.0066148	0.00927815	0.0121898		0.930632	0.854446		0.259238	0.0679685		0.0786062	0.118062	0.16798
Q00537	Homo sapiens	Cyclin-dependent kinase 17 OS=Homo sapiens OX=9606 GN=CDK17 PE=1 SV=2	CDK17	2	1	0	13		3.56594	3.52081	3.2956		0.298653	0.27109	0.276889		0.987815	0.924234		0.789606	0.135012		0.0837517	0.0769964	0.0840179
Q07002	Homo sapiens	Cyclin-dependent kinase 18 OS=Homo sapiens OX=9606 GN=CDK18 PE=1 SV=4	CDK18	5	2	1	26		0.0722452	0.0706456	0.0677673		0.0142374	0.00927984	0.0190343		0.985693	0.924228		0.822305	0.654347		0.19707	0.131358	0.280877
Q9BWU1	Homo sapiens	Cyclin-dependent kinase 19 OS=Homo sapiens OX=9606 GN=CDK19 PE=1 SV=1	CDK19	4	2	1	7		0.0643528	0.0702047	0.0681599		0.0301505	0.0146304	0.0231602		1.19209	1.08267		0.677918	0.811194		0.468518	0.208396	0.339792
P24941	Homo sapiens	Cyclin-dependent kinase 2 OS=Homo sapiens OX=9606 GN=CDK2 PE=1 SV=2	CDK2	56	13	10	102		2.02859	2.02213	2.0745		0.159151	0.100098	0.178054		0.998511	1.02225		0.934562	0.647823		0.0784537	0.0495014	0.0858299
Q8IZL9	Homo sapiens	Cyclin-dependent kinase 20 OS=Homo sapiens OX=9606 GN=CDK20 PE=1 SV=1	CDK20	2	1	0	18		3.56594	3.52081	3.2956		0.298653	0.27109	0.276889		0.987815	0.924234		0.789606	0.135012		0.0837517	0.0769964	0.0840179
O14519	Homo sapiens	Cyclin-dependent kinase 2-associated protein 1 OS=Homo sapiens OX=9606 GN=CDK2AP1 PE=1 SV=1	CDK2AP1	11	1	1	10		0.0553884	0.0491128	0.0372397		0.0156862	0.00759975	0.0135534		0.905078	0.636205		0.398528	0.0576031		0.283204	0.154741	0.363951
Q00526	Homo sapiens	Cyclin-dependent kinase 3 OS=Homo sapiens OX=9606 GN=CDK3 PE=1 SV=1	CDK3	11	3	0	35		0.297291	0.294941	0.329583		0.0684343	0.0919013	0.0896104		0.9739	1.09547		0.960934	0.498975		0.230193	0.311592	0.27189
P11802	Homo sapiens	Cyclin-dependent kinase 4 OS=Homo sapiens OX=9606 GN=CDK4 PE=1 SV=2	CDK4	30	7	6	27		0.927447	0.996204	0.851039		0.15852	0.11618	0.139153		1.08219	0.918695		0.411539	0.395758		0.170921	0.116623	0.16351
Q00535	Homo sapiens	Cyclin-dependent-like kinase 5 OS=Homo sapiens OX=9606 GN=CDK5 PE=1 SV=3	CDK5	25	6	5	69		0.727576	0.687934	0.640835		0.0218211	0.036456	0.103891		0.944783	0.869774		0.0453629	0.0971343		0.0299915	0.0529935	0.162118
Q96SZ6	Homo sapiens	CDK5 regulatory subunit-associated protein 1 OS=Homo sapiens OX=9606 GN=CDK5RAP1 PE=1 SV=2	CDK5RAP1	2	1	1	3		0.0186312	0.0205222	0.0285349		0.00569686	0.00593859	0.00609856		1.1031	1.55841		0.585922	0.0156491		0.30577	0.289374	0.213723
Q96JB5	Homo sapiens	CDK5 regulatory subunit-associated protein 3 OS=Homo sapiens OX=9606 GN=CDK5RAP3 PE=1 SV=2	CDK5RAP3	14	5	5	29		0.376258	0.451057	0.460777		0.0594007	0.127594	0.0747496		1.16904	1.22439		0.222171	0.0553229		0.157872	0.282877	0.162225
Q00534	Homo sapiens	Cyclin-dependent kinase 6 OS=Homo sapiens OX=9606 GN=CDK6 PE=1 SV=1	CDK6	46	13	12	200		7.966	7.32101	7.0631		0.641817	0.789806	0.358502		0.916831	0.88817		0.151612	0.0131533		0.0805695	0.107882	0.050757
P50613	Homo sapiens	Cyclin-dependent kinase 7 OS=Homo sapiens OX=9606 GN=CDK7 PE=1 SV=1	CDK7	10	2	2	29		0.19607	0.21362	0.201093		0.0379726	0.0234749	0.0373722		1.10139	1.02595		0.35827	0.821994		0.193669	0.109891	0.185845
P49336	Homo sapiens	Cyclin-dependent kinase 8 OS=Homo sapiens OX=9606 GN=CDK8 PE=1 SV=1	CDK8	3	1	0	3		0.0439776	0.0328964	0.0372058		0.0287586	0.0138724	0.0130809		0.859041	0.982972		0.41516	0.611011		0.653938	0.421699	0.351581
P50750	Homo sapiens	Cyclin-dependent kinase 9 OS=Homo sapiens OX=9606 GN=CDK9 PE=1 SV=3	CDK9	19	5	3	31		0.229058	0.521532	0.250349		0.0758816	0.625232	0.0579457		1.70356	1.15399		0.305497	0.596884		0.331277	1.19884	0.23146
Q9NXV6	Homo sapiens	CDKN2A-interacting protein OS=Homo sapiens OX=9606 GN=CDKN2AIP PE=1 SV=3	CDKN2AIP	13	5	5	30		0.316083	0.350713	0.35		0.015608	0.0398224	0.0271489		1.1049	1.10548		0.0754694	0.0241909		0.0493793	0.113547	0.0775682
Q16878	Homo sapiens	Cysteine dioxygenase type 1 OS=Homo sapiens OX=9606 GN=CDO1 PE=1 SV=2	CDO1	4	1	0	6		2.73277	3.00043	2.97654		0.511588	0.397667	0.633843		1.10694	1.08621		0.335479	0.480353		0.187204	0.132537	0.212946
O95674	Homo sapiens	Phosphatidate cytidylyltransferase 2 OS=Homo sapiens OX=9606 GN=CDS2 PE=1 SV=1	CDS2	7	2	2	18		0.095861	0.130245	0.110763		0.0179031	0.0633028	0.0235465		1.26193	1.15631		0.249311	0.245406		0.186761	0.48603	0.212584
Q9UKY7	Homo sapiens	Protein CDV3 homolog OS=Homo sapiens OX=9606 GN=CDV3 PE=1 SV=1	CDV3	21	5	5	69		4.86406	4.92309	4.47991		0.697929	0.563293	0.688883		1.01604	0.920231		0.875129	0.359911		0.143487	0.114418	0.153772
Q9Y6F8	Homo sapiens	Testis-specific chromodomain protein Y 1 OS=Homo sapiens OX=9606 GN=CDY1 PE=1 SV=1	CDY1	2	1	0	2		0.0907839	0.0973885	0.0818414		0.0126218	0.017398	0.00620533		1.06609	0.906011		0.468997	0.150429		0.139031	0.178645	0.0758214
Q9Y6F7	Homo sapiens	Testis-specific chromodomain protein Y 2 OS=Homo sapiens OX=9606 GN=CDY2A PE=1 SV=1	CDY2A	2	1	0	2		0.0907839	0.0973885	0.0818414		0.0126218	0.017398	0.00620533		1.06609	0.906011		0.468997	0.150429		0.139031	0.178645	0.0758214
Q9Y232	Homo sapiens	Chromodomain Y-like protein OS=Homo sapiens OX=9606 GN=CDYL PE=1 SV=2	CDYL	8	4	3	22		0.296393	0.395922	0.276492		0.107166	0.110329	0.0627621		1.34378	0.95831		0.144037	0.702919		0.361566	0.278664	0.226994
Q03701	Homo sapiens	CCAAT/enhancer-binding protein zeta OS=Homo sapiens OX=9606 GN=CEBPZ PE=1 SV=3	CEBPZ	10	10	10	96		1.53129	1.55895	1.42451		0.166469	0.164536	0.129213		1.01836	0.931728		0.778064	0.242876		0.108712	0.105543	0.0907068
P19835	Homo sapiens	Bile salt-activated lipase OS=Homo sapiens OX=9606 GN=CEL PE=1 SV=3	CEL	1	1	1	3		0.232005	0.239353	0.239962		0.341332	0.365972	0.357808		0.985593	0.991539		0.972015	0.969334		1.47123	1.529	1.4911
Q92879	Homo sapiens	CUGBP Elav-like family member 1 OS=Homo sapiens OX=9606 GN=CELF1 PE=1 SV=2	CELF1	34	14	13	169		4.43335	4.55945	4.43726		0.338907	0.142435	0.255496		1.03047	1.00189		0.420417	0.982449		0.0764448	0.0312396	0.0575798
O95319	Homo sapiens	CUGBP Elav-like family member 2 OS=Homo sapiens OX=9606 GN=CELF2 PE=1 SV=1	CELF2	2	1	0	14		0.449368	0.474384	0.390924		0.0520238	0.0671608	0.0536954		1.05362	0.867911		0.487242	0.084535		0.115771	0.141575	0.137355
Q9UHN6	Homo sapiens	Cell surface hyaluronidase OS=Homo sapiens OX=9606 GN=CEMIP2 PE=1 SV=1	CEMIP2	2	2	2	6		0.0178371	0.0237702	0.019599		0.00320663	0.00448416	0.00513312		1.33051	1.07623		0.0248938	0.49213		0.179773	0.188647	0.261908
Q03188	Homo sapiens	Centromere protein C OS=Homo sapiens OX=9606 GN=CENPC PE=1 SV=2	CENPC	1	1	1	3		0.026625	0.0244142	0.0351908		0.0141629	0.0144474	0.0120947		0.886927	1.42248		0.7944	0.28623		0.53194	0.591764	0.34369
Q02224	Homo sapiens	Centromere-associated protein E OS=Homo sapiens OX=9606 GN=CENPE PE=1 SV=2	CENPE	0	1	1	1		0.0172358	0.0148432	0.0193155		0.0079388	0.00418584	0.00489445		0.908143	1.17923		0.528481	0.596893		0.4606	0.282003	0.253395
P49454	Homo sapiens	Centromere protein F OS=Homo sapiens OX=9606 GN=CENPF PE=1 SV=3	CENPF	1	2	1	13		5.67671	5.6807	5.30986		0.642157	0.914661	1.74803		0.994579	0.886461		0.993187	0.645676		0.113121	0.161012	0.329204
Q7Z7K6	Homo sapiens	Centromere protein V OS=Homo sapiens OX=9606 GN=CENPV PE=1 SV=1	CENPV	9	2	2	6		0.0639644	0.053987	0.0805669		0.0448609	0.0431543	0.0347296		0.887153	1.58699		0.702841	0.489885		0.701342	0.799347	0.431065
Q66GS9	Homo sapiens	Centrosomal protein of 135 kDa OS=Homo sapiens OX=9606 GN=CEP135 PE=1 SV=2	CEP135	1	1	1	2		2.27021	2.27832	2.23107		0.610631	0.792786	0.691888		0.985521	0.978845		0.984555	0.919291		0.268975	0.347969	0.310115
Q5TB80	Homo sapiens	Centrosomal protein of 162 kDa OS=Homo sapiens OX=9606 GN=CEP162 PE=1 SV=2	CEP162	1	1	1	1		0.818691	0.682199	0.712266		0.181824	0.153722	0.144634		0.834117	0.870938		0.190547	0.288067		0.222091	0.225332	0.203062
Q5SW79	Homo sapiens	Centrosomal protein of 170 kDa OS=Homo sapiens OX=9606 GN=CEP170 PE=1 SV=1	CEP170	3	3	3	6		0.0860455	0.0882092	0.066331		0.0426801	0.0529854	0.0347412		0.954884	0.759119		0.939445	0.400808		0.496018	0.600679	0.523756
O15078	Homo sapiens	Centrosomal protein of 290 kDa OS=Homo sapiens OX=9606 GN=CEP290 PE=1 SV=2	CEP290	0	1	0	4		1.60618	1.76262	1.5827		0.163949	0.0922108	0.122699		1.10077	0.986913		0.0689701	0.784499		0.102074	0.0523146	0.0775254
Q9BYV8	Homo sapiens	Centrosomal protein of 41 kDa OS=Homo sapiens OX=9606 GN=CEP41 PE=1 SV=1	CEP41	11	3	3	11		0.227498	0.259333	0.239682		0.0744884	0.0659694	0.050097		1.1617	1.08642		0.451368	0.746391		0.327425	0.254381	0.209014
Q53EZ4	Homo sapiens	Centrosomal protein of 55 kDa OS=Homo sapiens OX=9606 GN=CEP55 PE=1 SV=3	CEP55	11	4	4	24		0.458277	0.471482	0.442882		0.0736659	0.067997	0.0619092		1.03028	0.967979		0.753594	0.703368		0.160745	0.14422	0.139787
Q9Y6K0	Homo sapiens	Choline/ethanolaminephosphotransferase 1 OS=Homo sapiens OX=9606 GN=CEPT1 PE=1 SV=1	CEPT1	3	1	1	10		0.235738	0.238248	0.21988		0.0766297	0.0329385	0.0392413		1.04207	0.957491		0.942697	0.661481		0.325064	0.138253	0.178467
Q96G23	Homo sapiens	Ceramide synthase 2 OS=Homo sapiens OX=9606 GN=CERS2 PE=1 SV=1	CERS2	5	1	1	21		0.611649	0.753647	0.777931		0.444972	0.312707	0.327584		1.64639	1.67458		0.536844	0.477975		0.727496	0.414925	0.421097
Q9Y5P4	Homo sapiens	Ceramide transfer protein OS=Homo sapiens OX=9606 GN=CERT PE=1 SV=1	CERT	29	14	14	126		1.71085	1.66304	1.79394		0.0615603	0.125806	0.105389		0.97025	1.04762		0.422562	0.126351		0.0359823	0.0756486	0.0587473
Q12798	Homo sapiens	Centrin-1 OS=Homo sapiens OX=9606 GN=CETN1 PE=1 SV=1	CETN1	5	1	0	3		0.248959	0.221867	0.232022		0.0361807	0.0386926	0.045927		0.886736	0.926944		0.238807	0.494174		0.145328	0.174395	0.197942
P41208	Homo sapiens	Centrin-2 OS=Homo sapiens OX=9606 GN=CETN2 PE=1 SV=1	CETN2	43	6	5	45		1.37569	1.16805	1.22074		0.209827	0.106026	0.197167		0.853937	0.886279		0.0557864	0.216837		0.152525	0.0907718	0.161514
Q9Y6A4	Homo sapiens	Cilia- and flagella-associated protein 20 OS=Homo sapiens OX=9606 GN=CFAP20 PE=1 SV=1	CFAP20	26	3	3	14		0.651616	0.642744	0.679437		0.0681051	0.030273	0.0681501		0.989796	1.04309		0.776557	0.495527		0.104517	0.0470995	0.100304
Q96G28	Homo sapiens	Cilia- and flagella-associated protein 36 OS=Homo sapiens OX=9606 GN=CFAP36 PE=1 SV=2	CFAP36	9	2	2	28		0.161722	0.175965	0.134327		0.0834796	0.0480895	0.0275984		1.26776	0.982093		0.724791	0.473894		0.516191	0.27329	0.205457
O43822	Homo sapiens	Cilia- and flagella-associated protein 410 OS=Homo sapiens OX=9606 GN=CFAP410 PE=1 SV=1	CFAP410	4	1	1	9		0.0542481	0.0363102	0.0524658		0.0209119	0.00863004	0.0241499		0.688082	0.948406		0.0807811	0.894014		0.385487	0.237675	0.460297
Q9UL16	Homo sapiens	Cilia- and flagella-associated protein 45 OS=Homo sapiens OX=9606 GN=CFAP45 PE=2 SV=2	CFAP45	1	1	1	4		0.519788	0.498752	0.470462		0.122776	0.100205	0.160652		0.965088	0.886555		0.751771	0.56342		0.236203	0.200912	0.341477
B2RV13	Homo sapiens	Uncharacterized protein CFAP97D1 OS=Homo sapiens OX=9606 GN=CFAP97D1 PE=2 SV=1	CFAP97D1	4	1	0	3		0.326165	0.348318	0.336474		0.0456606	0.0273522	0.037962		1.07333	1.03405		0.332002	0.679655		0.139992	0.0785267	0.112823
Q9UEE9	Homo sapiens	Craniofacial development protein 1 OS=Homo sapiens OX=9606 GN=CFDP1 PE=1 SV=1	CFDP1	15	4	4	14		0.468301	0.567138	0.490678		0.153271	0.0508498	0.140011		1.28502	1.05893		0.183783	0.797117		0.327291	0.0896603	0.285341
P23528	Homo sapiens	Cofilin-1 OS=Homo sapiens OX=9606 GN=CFL1 PE=1 SV=3	CFL1	76	20	16	516		276.781	271.265	264.56		8.76592	10.7804	7.44753		0.979818	0.955927		0.353804	0.026378		0.0316709	0.0397413	0.0281506
Q9Y281	Homo sapiens	Cofilin-2 OS=Homo sapiens OX=9606 GN=CFL2 PE=1 SV=1	CFL2	72	14	10	229		7.30078	7.15335	6.4846		0.479368	0.282386	0.602029		0.980856	0.886435		0.530904	0.026589		0.0656599	0.0394761	0.0928398
Q9UFW8	Homo sapiens	CGG triplet repeat-binding protein 1 OS=Homo sapiens OX=9606 GN=CGGBP1 PE=1 SV=2	CGGBP1	16	2	2	6		0.132819	0.14567	0.133941		0.0552788	0.00925926	0.0302621		1.19989	1.08015		0.59738	0.966074		0.416198	0.0635634	0.225937
Q9P2M7	Homo sapiens	Cingulin OS=Homo sapiens OX=9606 GN=CGN PE=1 SV=2	CGN	5	5	5	13		0.964712	0.854913	0.970127		0.0978494	0.0520345	0.108975		0.888357	1.00406		0.0356443	0.929626		0.101429	0.0608652	0.112331
Q0VF96	Homo sapiens	Cingulin-like protein 1 OS=Homo sapiens OX=9606 GN=CGNL1 PE=1 SV=2	CGNL1	1	1	1	1		0.387159	0.39549	0.438516		0.0220625	0.0478904	0.0393664		1.01664	1.13016		0.706848	0.0191969		0.0569856	0.121091	0.0897718
Q9BUX1	Homo sapiens	Glutathione-specific gamma-glutamylcyclotransferase 1 OS=Homo sapiens OX=9606 GN=CHAC1 PE=1 SV=3	CHAC1	12	1	1	2		0.030234	0.0185559	0.197381		0.0343693	0.00732622	0.280198		0.826695	2.58175		0.449713	0.205007		1.13678	0.394818	1.41958
Q13111	Homo sapiens	Chromatin assembly factor 1 subunit A OS=Homo sapiens OX=9606 GN=CHAF1A PE=1 SV=3	CHAF1A	1	1	1	2		0.147594	0.119146	0.134287		0.0290348	0.010548	0.0285748		0.818079	0.906206		0.0628606	0.44224		0.196721	0.0885305	0.212789
Q13112	Homo sapiens	Chromatin assembly factor 1 subunit B OS=Homo sapiens OX=9606 GN=CHAF1B PE=1 SV=1	CHAF1B	2	1	1	2		0.0528087	0.0388053	0.0442998		0.00439667	0.0184055	0.0229687		0.649221	0.723956		0.123642	0.410973		0.0832565	0.474305	0.518483
Q96JM3	Homo sapiens	Chromosome alignment-maintaining phosphoprotein 1 OS=Homo sapiens OX=9606 GN=CHAMP1 PE=1 SV=2	CHAMP1	9	5	5	34		0.631767	0.544772	0.58118		0.0874843	0.129719	0.111061		0.848523	0.913702		0.203102	0.401346		0.138475	0.238117	0.191096
Q9Y6H1	Homo sapiens	Coiled-coil-helix-coiled-coil-helix domain-containing protein 2 OS=Homo sapiens OX=9606 GN=CHCHD2 PE=1 SV=1	CHCHD2	9	1	0	12		2.3193	2.12847	2.54489		0.295433	0.204782	0.491287		0.920306	1.08984		0.22264	0.357838		0.12738	0.0962111	0.193049
Q5T1J5	Homo sapiens	Putative coiled-coil-helix-coiled-coil-helix domain-containing protein CHCHD2P9, mitochondrial OS=Homo sapiens OX=9606 GN=CHCHD2P9 PE=5 SV=1	CHCHD2P9	9	1	0	12		2.3193	2.12847	2.54489		0.295433	0.204782	0.491287		0.920306	1.08984		0.22264	0.357838		0.12738	0.0962111	0.193049
Q9NX63	Homo sapiens	MICOS complex subunit MIC19 OS=Homo sapiens OX=9606 GN=CHCHD3 PE=1 SV=1	CHCHD3	14	4	4	56		4.68787	4.51994	4.41191		0.219962	0.270112	0.273416		0.963665	0.940517		0.264989	0.0829384		0.0469215	0.0597602	0.0619722
Q9BRQ6	Homo sapiens	MICOS complex subunit MIC25 OS=Homo sapiens OX=9606 GN=CHCHD6 PE=1 SV=1	CHCHD6	3	1	1	1		0.167455	0.151422	0.123186		0.0422499	0.040433	0.0423976		0.903005	0.713243		0.517077	0.100128		0.252306	0.267021	0.344176
O14646	Homo sapiens	Chromodomain-helicase-DNA-binding protein 1 OS=Homo sapiens OX=9606 GN=CHD1 PE=1 SV=2	CHD1	8	9	7	59		0.954607	0.945764	1.0748		0.0856464	0.0600242	0.0519597		0.992409	1.12859		0.840083	0.0148101		0.089719	0.0634664	0.0483435
Q86WJ1	Homo sapiens	Chromodomain-helicase-DNA-binding protein 1-like OS=Homo sapiens OX=9606 GN=CHD1L PE=1 SV=3	CHD1L	1	1	1	18		0.14319	0.148214	0.139672		0.0267952	0.0178424	0.0361895		1.04404	0.959772		0.710253	0.852072		0.187131	0.120383	0.259104
O14647	Homo sapiens	Chromodomain-helicase-DNA-binding protein 2 OS=Homo sapiens OX=9606 GN=CHD2 PE=1 SV=2	CHD2	1	2	0	23		0.165793	0.166241	0.182689		0.0477478	0.0169176	0.0144252		1.0314	1.13537		0.983407	0.438938		0.287996	0.101766	0.0789602
Q12873	Homo sapiens	Chromodomain-helicase-DNA-binding protein 3 OS=Homo sapiens OX=9606 GN=CHD3 PE=1 SV=3	CHD3	17	23	8	189		0.438962	0.409486	0.480233		0.0664219	0.0581224	0.0968982		0.934179	1.0864		0.432399	0.409656		0.151316	0.14194	0.201773
Q14839	Homo sapiens	Chromodomain-helicase-DNA-binding protein 4 OS=Homo sapiens OX=9606 GN=CHD4 PE=1 SV=2	CHD4	41	57	39	636		17.6022	17.7822	17.2746		0.84159	0.981616	0.774998		1.00995	0.981526		0.740066	0.499116		0.0478117	0.055202	0.0448633
Q8TD26	Homo sapiens	Chromodomain-helicase-DNA-binding protein 6 OS=Homo sapiens OX=9606 GN=CHD6 PE=1 SV=4	CHD6	0	1	0	13		0.0766496	0.0684809	0.0690404		0.0189522	0.0157029	0.00839696		0.898558	0.921007		0.435164	0.389711		0.247258	0.229303	0.121624
Q9P2D1	Homo sapiens	Chromodomain-helicase-DNA-binding protein 7 OS=Homo sapiens OX=9606 GN=CHD7 PE=1 SV=3	CHD7	1	2	1	15		0.742082	0.723734	0.75098		0.0533669	0.0920862	0.0783473		0.97126	1.00967		0.68176	0.822785		0.0719151	0.127238	0.104327
Q9HCK8	Homo sapiens	Chromodomain-helicase-DNA-binding protein 8 OS=Homo sapiens OX=9606 GN=CHD8 PE=1 SV=5	CHD8	3	4	3	23		0.14537	0.10328	0.134687		0.0392396	0.0323732	0.0417814		0.696782	0.915628		0.070187	0.657735		0.269928	0.313451	0.310212
Q3L8U1	Homo sapiens	Chromodomain-helicase-DNA-binding protein 9 OS=Homo sapiens OX=9606 GN=CHD9 PE=1 SV=2	CHD9	0	1	0	13		0.0766496	0.0684809	0.0690404		0.0189522	0.0157029	0.00839696		0.898558	0.921007		0.435164	0.389711		0.247258	0.229303	0.121624
O14757	Homo sapiens	Serine/threonine-protein kinase Chk1 OS=Homo sapiens OX=9606 GN=CHEK1 PE=1 SV=2	CHEK1	7	3	3	20		0.170569	0.165714	0.133052		0.0157734	0.0760834	0.0158419		0.732828	0.778448		0.883886	0.00210817		0.092475	0.459125	0.119065
Q8IWX8	Homo sapiens	Calcium homeostasis endoplasmic reticulum protein OS=Homo sapiens OX=9606 GN=CHERP PE=1 SV=3	CHERP	18	11	11	88		2.03345	2.15091	2.0218		0.205433	0.195052	0.132423		1.05902	0.997003		0.333743	0.909399		0.101027	0.0906836	0.0654976
Q9UKJ5	Homo sapiens	Cysteine-rich hydrophobic domain-containing protein 2 OS=Homo sapiens OX=9606 GN=CHIC2 PE=1 SV=1	CHIC2	5	1	1	4		0.359425	0.389522	0.379289		0.0845519	0.135384	0.0994715		1.05611	1.04419		0.654058	0.717149		0.235242	0.347564	0.262258
Q9BWS9	Homo sapiens	Chitinase domain-containing protein 1 OS=Homo sapiens OX=9606 GN=CHID1 PE=1 SV=1	CHID1	4	1	1	5		0.0876318	0.12912	0.104342		0.0589023	0.0462427	0.0726544		2.11554	1.1508		0.204602	0.670965		0.672157	0.358138	0.696312
P24386	Homo sapiens	Rab proteins geranylgeranyltransferase component A 1 OS=Homo sapiens OX=9606 GN=CHM PE=1 SV=3	CHM	3	2	2	14		0.118636	0.126057	0.116426		0.0186349	0.0228194	0.0234696		1.0582	0.974634		0.551011	0.860292		0.157076	0.181025	0.201584
P26374	Homo sapiens	Rab proteins geranylgeranyltransferase component A 2 OS=Homo sapiens OX=9606 GN=CHML PE=1 SV=2	CHML	6	2	2	4		0.0453769	0.0485767	0.0360332		0.0266672	0.0236387	0.0282213		1.16023	0.751762		0.830338	0.568632		0.587683	0.486627	0.783202
Q9HD42	Homo sapiens	Charged multivesicular body protein 1a OS=Homo sapiens OX=9606 GN=CHMP1A PE=1 SV=1	CHMP1A	25	6	6	56		3.19802	3.36368	3.11169		0.153923	0.194647	0.187623		1.05135	0.972479		0.133064	0.403949		0.0481308	0.0578672	0.0602962
Q7LBR1	Homo sapiens	Charged multivesicular body protein 1b OS=Homo sapiens OX=9606 GN=CHMP1B PE=1 SV=1	CHMP1B	13	3	3	32		2.71727	2.71675	2.49367		0.235414	0.295451	0.169024		0.997899	0.918598		0.997348	0.0880818		0.0866363	0.108752	0.0677811
O43633	Homo sapiens	Charged multivesicular body protein 2a OS=Homo sapiens OX=9606 GN=CHMP2A PE=1 SV=1	CHMP2A	22	6	5	51		3.12361	2.74919	2.90129		0.531347	0.350498	0.250254		0.884392	0.936755		0.18021	0.375672		0.170107	0.127491	0.0862561
Q9UQN3	Homo sapiens	Charged multivesicular body protein 2b OS=Homo sapiens OX=9606 GN=CHMP2B PE=1 SV=1	CHMP2B	18	4	4	16		1.16022	1.11009	1.03431		0.0539845	0.246376	0.340713		0.93653	0.848981		0.645219	0.410417		0.0465297	0.221944	0.32941
Q9Y3E7	Homo sapiens	Charged multivesicular body protein 3 OS=Homo sapiens OX=9606 GN=CHMP3 PE=1 SV=3	CHMP3	25	6	6	54		4.73375	4.12833	4.69418		0.887575	0.547023	0.623391		0.878211	0.998487		0.185359	0.930561		0.1875	0.132505	0.132801
Q9BY43	Homo sapiens	Charged multivesicular body protein 4a OS=Homo sapiens OX=9606 GN=CHMP4A PE=1 SV=3	CHMP4A	14	3	3	10		0.646264	0.703732	0.688377		0.0451326	0.101246	0.0641483		1.08221	1.06372		0.232872	0.21781		0.0698362	0.14387	0.0931878
Q9H444	Homo sapiens	Charged multivesicular body protein 4b OS=Homo sapiens OX=9606 GN=CHMP4B PE=1 SV=1	CHMP4B	17	3	3	37		2.2822	2.16484	2.19395		0.363249	0.203903	0.320412		0.954591	0.961805		0.505831	0.664894		0.159166	0.0941885	0.146043
Q9NZZ3	Homo sapiens	Charged multivesicular body protein 5 OS=Homo sapiens OX=9606 GN=CHMP5 PE=1 SV=1	CHMP5	32	4	4	72		0.912056	0.995383	0.947788		0.173587	0.128492	0.203903		1.1013	1.03466		0.36689	0.750518		0.190325	0.129088	0.215136
Q96FZ7	Homo sapiens	Charged multivesicular body protein 6 OS=Homo sapiens OX=9606 GN=CHMP6 PE=1 SV=3	CHMP6	6	1	1	7		0.342254	0.277619	0.297258		0.112659	0.120298	0.123984		0.778863	0.839557		0.359401	0.525443		0.329168	0.43332	0.417093
Q8WUX9	Homo sapiens	Charged multivesicular body protein 7 OS=Homo sapiens OX=9606 GN=CHMP7 PE=1 SV=1	CHMP7	24	8	8	73		0.54244	0.532262	0.532412		0.0612744	0.0900134	0.104118		0.974409	0.970255		0.823513	0.842958		0.112961	0.169115	0.195559
Q9UHD1	Homo sapiens	Cysteine and histidine-rich domain-containing protein 1 OS=Homo sapiens OX=9606 GN=CHORDC1 PE=1 SV=2	CHORDC1	32	6	6	93		5.1968	5.28186	5.01823		0.575741	0.375624	0.581368		1.01985	0.965675		0.76803	0.60461		0.110788	0.0711158	0.115851
Q99653	Homo sapiens	Calcineurin B homologous protein 1 OS=Homo sapiens OX=9606 GN=CHP1 PE=1 SV=3	CHP1	46	6	6	83		1.43802	1.57458	1.64636		0.282898	0.233036	0.195249		1.10262	1.15698		0.382893	0.168457		0.196728	0.147999	0.118594
Q9NRG0	Homo sapiens	Chromatin accessibility complex protein 1 OS=Homo sapiens OX=9606 GN=CHRAC1 PE=1 SV=1	CHRAC1	14	1	1	17		0.163326	0.192249	0.209467		0.0432876	0.0430504	0.0411145		1.18613	1.29765		0.272814	0.0876077		0.265039	0.223931	0.196282
P08173	Homo sapiens	Muscarinic acetylcholine receptor M4 OS=Homo sapiens OX=9606 GN=CHRM4 PE=1 SV=2	CHRM4	5	1	1	16		0.17323	0.16576	0.133464		0.0451144	0.0349566	0.0423068		0.971095	0.764958		0.755135	0.14635		0.260431	0.210887	0.316991
Q8NCH0	Homo sapiens	Carbohydrate sulfotransferase 14 OS=Homo sapiens OX=9606 GN=CHST14 PE=1 SV=2	CHST14	2	1	1	3		0.0693042	0.0734586	0.0655053		0.0202572	0.0305707	0.018656		1.02046	0.94132		0.787061	0.742427		0.292294	0.416162	0.284801
Q8NCG5	Homo sapiens	Carbohydrate sulfotransferase 4 OS=Homo sapiens OX=9606 GN=CHST4 PE=1 SV=2	CHST4	3	1	1	10		0.180156	0.0759976	0.162033		0.0858711	0.0988604	0.0801546		0.232212	0.891623		0.0799628	0.71339		0.476648	1.30083	0.494681
Q8WVB6	Homo sapiens	Chromosome transmission fidelity protein 18 homolog OS=Homo sapiens OX=9606 GN=CHTF18 PE=1 SV=1	CHTF18	2	2	2	5		10.4151	10.5849	8.7946		1.27488	0.895676	1.43885		1.01977	0.840405		0.794957	0.065847		0.122406	0.084618	0.163606
Q9Y3Y2	Homo sapiens	Chromatin target of PRMT1 protein OS=Homo sapiens OX=9606 GN=CHTOP PE=1 SV=2	CHTOP	25	4	4	83		3.7925	3.84498	3.79527		0.197986	0.181632	0.314582		1.01405	0.998867		0.642596	0.985783		0.0522046	0.0472387	0.0828878
O15111	Homo sapiens	Inhibitor of nuclear factor kappa-B kinase subunit alpha OS=Homo sapiens OX=9606 GN=CHUK PE=1 SV=2	CHUK	3	2	2	3		0.0592155	0.0750498	0.0756738		0.0400798	0.0327206	0.0347265		1.50025	1.45793		0.470743	0.464679		0.676846	0.435985	0.458898
Q8WUH1	Homo sapiens	Protein Churchill OS=Homo sapiens OX=9606 GN=CHURC1 PE=1 SV=2	CHURC1	22	2	2	9		0.248298	0.254463	0.240133		0.0981177	0.149243	0.0911021		0.940172	0.974385		0.934287	0.884228		0.395161	0.586504	0.379382
O76071	Homo sapiens	Probable cytosolic iron-sulfur protein assembly protein CIAO1 OS=Homo sapiens OX=9606 GN=CIAO1 PE=1 SV=1	CIAO1	24	7	7	68		1.8932	2.3733	2.19646		0.240179	0.159314	0.244556		1.25905	1.16142		0.00221339	0.0554409		0.126864	0.0671277	0.111341
Q9H5X1	Homo sapiens	Cytosolic iron-sulfur assembly component 2A OS=Homo sapiens OX=9606 GN=CIAO2A PE=1 SV=1	CIAO2A	13	2	2	8		0.302389	0.2628	0.298582		0.0307312	0.0304436	0.0502238		0.867995	0.979676		0.0488597	0.877309		0.101628	0.115843	0.168208
Q9Y3D0	Homo sapiens	Cytosolic iron-sulfur assembly component 2B OS=Homo sapiens OX=9606 GN=CIAO2B PE=1 SV=1	CIAO2B	42	4	4	17		0.421885	0.346046	0.395922		0.116096	0.126778	0.145898		0.80024	0.911966		0.305228	0.740099		0.275184	0.366361	0.368501
Q6FI81	Homo sapiens	Anamorsin OS=Homo sapiens OX=9606 GN=CIAPIN1 PE=1 SV=2	CIAPIN1	9	3	3	28		0.488275	0.532686	0.504944		0.0819762	0.0799987	0.0933057		1.09218	1.02996		0.364638	0.749125		0.167889	0.15018	0.184784
Q99828	Homo sapiens	Calcium and integrin-binding protein 1 OS=Homo sapiens OX=9606 GN=CIB1 PE=1 SV=4	CIB1	6	1	1	3		0.0868871	0.0962434	0.108857		0.025321	0.0244649	0.036526		1.11516	1.24116		0.529771	0.253787		0.291425	0.254198	0.33554
Q96RK0	Homo sapiens	Protein capicua homolog OS=Homo sapiens OX=9606 GN=CIC PE=1 SV=2	CIC	2	2	2	3		0.0169507	0.0232605	0.0257097		0.00427048	0.0121514	0.00902982		1.29254	1.48973		0.273868	0.0572622		0.251936	0.522404	0.351222
Q8TCG1	Homo sapiens	Protein CIP2A OS=Homo sapiens OX=9606 GN=CIP2A PE=1 SV=2	CIP2A	5	3	3	16		0.148722	0.185756	0.161533		0.0647795	0.0439933	0.0469136		1.40748	1.21136		0.273587	0.703034		0.435575	0.236834	0.290427
Q14011	Homo sapiens	Cold-inducible RNA-binding protein OS=Homo sapiens OX=9606 GN=CIRBP PE=1 SV=1	CIRBP	38	6	6	109		10.5691	12.1336	10.6383		0.476306	0.45957	0.469732		1.14829	1.00657		0.00017531	0.805054		0.0450659	0.0378758	0.0441548
Q9NZ45	Homo sapiens	CDGSH iron-sulfur domain-containing protein 1 OS=Homo sapiens OX=9606 GN=CISD1 PE=1 SV=1	CISD1	26	2	2	48		2.98244	2.9941	2.83695		0.579145	0.357184	0.637384		1.01474	0.941987		0.967364	0.687734		0.194185	0.119296	0.224673
Q8N5K1	Homo sapiens	CDGSH iron-sulfur domain-containing protein 2 OS=Homo sapiens OX=9606 GN=CISD2 PE=1 SV=1	CISD2	43	6	6	78		5.76859	5.63369	5.86189		0.376579	0.852162	0.705722		0.969495	1.01181		0.730199	0.780943		0.0652809	0.151262	0.120392
O14578	Homo sapiens	Citron Rho-interacting kinase OS=Homo sapiens OX=9606 GN=CIT PE=1 SV=2	CIT	4	6	6	13		0.375348	0.509945	0.389467		0.0555928	0.099854	0.107233		1.35241	1.02051		0.0162511	0.780464		0.14811	0.195813	0.275333
Q8WWK9	Homo sapiens	Cytoskeleton-associated protein 2 OS=Homo sapiens OX=9606 GN=CKAP2 PE=1 SV=1	CKAP2	2	1	1	14		0.0937031	0.0557274	0.0744663		0.0227392	0.0304399	0.0197501		0.509357	0.78899		0.0343627	0.14877		0.242673	0.546228	0.265222
Q07065	Homo sapiens	Cytoskeleton-associated protein 4 OS=Homo sapiens OX=9606 GN=CKAP4 PE=1 SV=2	CKAP4	23	15	14	261		15.0014	15.5582	14.8359		0.73596	0.726218	0.901163		1.03725	0.988507		0.216521	0.734835		0.0490596	0.0466776	0.060742
Q14008	Homo sapiens	Cytoskeleton-associated protein 5 OS=Homo sapiens OX=9606 GN=CKAP5 PE=1 SV=3	CKAP5	29	46	46	464		13.0632	12.8432	12.4547		1.03161	0.701325	0.768576		0.984475	0.954355		0.674987	0.273533		0.0789707	0.0546066	0.0617098
P61024	Homo sapiens	Cyclin-dependent kinases regulatory subunit 1 OS=Homo sapiens OX=9606 GN=CKS1B PE=1 SV=1	CKS1B	33	2	2	5		0.152934	0.176326	0.185927		0.0459708	0.0414762	0.0289975		1.18086	1.26227		0.376543	0.167873		0.300593	0.235225	0.155961
P33552	Homo sapiens	Cyclin-dependent kinases regulatory subunit 2 OS=Homo sapiens OX=9606 GN=CKS2 PE=1 SV=1	CKS2	56	3	3	24		1.23488	1.16417	0.994888		0.112136	0.187824	0.114594		0.936613	0.80429		0.446847	0.00434208		0.0908069	0.161338	0.115183
Q7Z460	Homo sapiens	CLIP-associating protein 1 OS=Homo sapiens OX=9606 GN=CLASP1 PE=1 SV=1	CLASP1	7	9	4	38		0.14306	0.101678	0.0842086		0.0280994	0.040078	0.0430455		0.651091	0.506352		0.0651816	0.0186558		0.196416	0.394167	0.511177
O75122	Homo sapiens	CLIP-associating protein 2 OS=Homo sapiens OX=9606 GN=CLASP2 PE=1 SV=3	CLASP2	18	16	11	90		1.76941	1.67271	1.95238		0.240406	0.13825	0.889269		0.949752	1.04342		0.413045	0.644654		0.135868	0.08265	0.45548
P51790	Homo sapiens	H(+)/Cl(-) exchange transporter 3 OS=Homo sapiens OX=9606 GN=CLCN3 PE=1 SV=2	CLCN3	4	2	2	8		0.0135787	0.0149782	0.0165682		0.0022371	0.00388292	0.00452461		1.08648	1.19495		0.46198	0.177481		0.16475	0.259239	0.27309
P51797	Homo sapiens	Chloride transport protein 6 OS=Homo sapiens OX=9606 GN=CLCN6 PE=1 SV=2	CLCN6	2	1	1	4		0.040027	0.0253134	0.0166124		0.00417012	0.0155631	0.0115784		0.533886	0.365285		0.0688447	0.00308281		0.104183	0.614816	0.696976
Q9Y5I7	Homo sapiens	Claudin-16 OS=Homo sapiens OX=9606 GN=CLDN16 PE=1 SV=1	CLDN16	5	1	1	2		0.0757679	0.0605541	0.0580177		0.0115745	0.0125607	0.0101834		0.792011	0.763559		0.0540801	0.0181521		0.152762	0.20743	0.175522
P57739	Homo sapiens	Claudin-2 OS=Homo sapiens OX=9606 GN=CLDN2 PE=1 SV=1	CLDN2	5	1	1	5		0.24309	0.0702486	0.169856		0.0575574	0.0644629	0.096943		0.168772	0.506704		0.000623997	0.14267		0.236774	0.91764	0.570735
O15551	Homo sapiens	Claudin-3 OS=Homo sapiens OX=9606 GN=CLDN3 PE=1 SV=1	CLDN3	7	1	0	11		0.283637	0.286969	0.271223		0.048842	0.0381581	0.0810703		1.01609	0.926556		0.897872	0.7546		0.172199	0.13297	0.298907
O14493	Homo sapiens	Claudin-4 OS=Homo sapiens OX=9606 GN=CLDN4 PE=1 SV=1	CLDN4	8	1	0	11		0.283637	0.286969	0.271223		0.048842	0.0381581	0.0810703		1.01609	0.926556		0.897872	0.7546		0.172199	0.13297	0.298907
P56747	Homo sapiens	Claudin-6 OS=Homo sapiens OX=9606 GN=CLDN6 PE=1 SV=2	CLDN6	7	1	0	11		0.283637	0.286969	0.271223		0.048842	0.0381581	0.0810703		1.01609	0.926556		0.897872	0.7546		0.172199	0.13297	0.298907
O95471	Homo sapiens	Claudin-7 OS=Homo sapiens OX=9606 GN=CLDN7 PE=1 SV=4	CLDN7	8	1	1	34		0.809736	0.669506	0.744653		0.0967855	0.0823949	0.0634739		0.826889	0.922407		0.0222229	0.198447		0.119527	0.123068	0.0852396
O95484	Homo sapiens	Claudin-9 OS=Homo sapiens OX=9606 GN=CLDN9 PE=1 SV=1	CLDN9	7	1	0	11		0.283637	0.286969	0.271223		0.048842	0.0381581	0.0810703		1.01609	0.926556		0.897872	0.7546		0.172199	0.13297	0.298907
O00299	Homo sapiens	Chloride intracellular channel protein 1 OS=Homo sapiens OX=9606 GN=CLIC1 PE=1 SV=4	CLIC1	62	13	13	358		51.095	49.0059	47.6024		4.19529	2.69819	4.20425		0.960529	0.931117		0.329121	0.180321		0.0821076	0.0550585	0.0883202
O15247	Homo sapiens	Chloride intracellular channel protein 2 OS=Homo sapiens OX=9606 GN=CLIC2 PE=1 SV=3	CLIC2	48	11	10	139		3.47406	3.60361	3.40433		0.551791	0.290266	0.547932		1.04567	0.979141		0.621824	0.830555		0.158832	0.0805486	0.160951
Q9Y696	Homo sapiens	Chloride intracellular channel protein 4 OS=Homo sapiens OX=9606 GN=CLIC4 PE=1 SV=4	CLIC4	59	14	13	243		15.148	14.8096	16.2254		2.41677	2.63842	1.00772		0.974059	1.08061		0.821446	0.337277		0.159543	0.178156	0.0621072
Q14677	Homo sapiens	Clathrin interactor 1 OS=Homo sapiens OX=9606 GN=CLINT1 PE=1 SV=1	CLINT1	28	16	16	205		13.4775	13.5195	13.2789		0.98898	0.672195	0.795946		1.00433	0.986052		0.933052	0.70963		0.0733802	0.0497203	0.0599406
P30622	Homo sapiens	CAP-Gly domain-containing linker protein 1 OS=Homo sapiens OX=9606 GN=CLIP1 PE=1 SV=2	CLIP1	12	15	13	106		2.84663	2.82913	3.07035		0.138482	0.129262	0.20575		0.993949	1.07761		0.825516	0.0515956		0.0486476	0.0456896	0.067012
Q9UDT6	Homo sapiens	CAP-Gly domain-containing linker protein 2 OS=Homo sapiens OX=9606 GN=CLIP2 PE=1 SV=1	CLIP2	13	11	9	70		0.597135	0.646324	0.579536		0.097674	0.0613284	0.107048		1.09166	0.969483		0.320754	0.772198		0.163571	0.0948881	0.184713
P49760	Homo sapiens	Dual specificity protein kinase CLK2 OS=Homo sapiens OX=9606 GN=CLK2 PE=1 SV=1	CLK2	3	1	1	2		0.0504944	0.0534059	0.0543047		0.0269119	0.0252893	0.0184161		1.05069	1.19354		0.850737	0.780558		0.532969	0.473531	0.339125
P49761	Homo sapiens	Dual specificity protein kinase CLK3 OS=Homo sapiens OX=9606 GN=CLK3 PE=1 SV=3	CLK3	6	2	2	17		0.13954	0.12961	0.150779		0.0471196	0.0290318	0.0201134		0.956503	1.12803		0.669662	0.602781		0.337679	0.223994	0.133397
Q9HAZ1	Homo sapiens	Dual specificity protein kinase CLK4 OS=Homo sapiens OX=9606 GN=CLK4 PE=1 SV=1	CLK4	3	1	1	1		0.0323031	0.0261123	0.026921		0.00365039	0.0154715	0.0130067		0.710726	0.741819		0.379752	0.368165		0.113004	0.592498	0.483144
Q96JQ2	Homo sapiens	Calmin OS=Homo sapiens OX=9606 GN=CLMN PE=1 SV=1	CLMN	1	1	1	3		0.0260291	0.0229465	0.0244001		0.00357166	0.00288658	0.0112289		0.88339	0.858094		0.131154	0.746426		0.137218	0.125796	0.460198
Q13286	Homo sapiens	Battenin OS=Homo sapiens OX=9606 GN=CLN3 PE=1 SV=1	CLN3	3	1	1	2		0.0390305	0.04071	0.0363406		0.0163125	0.016742	0.0122316		1.00547	0.923459		0.863809	0.753236		0.417944	0.41125	0.336583
P54105	Homo sapiens	Methylosome subunit pICln OS=Homo sapiens OX=9606 GN=CLNS1A PE=1 SV=1	CLNS1A	27	3	3	34		1.03742	1.25427	1.22981		0.0923748	0.163412	0.330486		1.20447	1.15225		0.0178633	0.220588		0.0890425	0.130284	0.26873
Q92989	Homo sapiens	Polyribonucleotide 5'-hydroxyl-kinase Clp1 OS=Homo sapiens OX=9606 GN=CLP1 PE=1 SV=1	CLP1	4	1	1	4		0.0518377	0.0653416	0.0650213		0.0323638	0.00780862	0.0144833		1.67965	1.64641		0.361554	0.383843		0.624329	0.119505	0.222748
Q9H078	Homo sapiens	Caseinolytic peptidase B protein homolog OS=Homo sapiens OX=9606 GN=CLPB PE=1 SV=1	CLPB	11	4	4	19		0.607688	0.549006	0.623762		0.0535867	0.127685	0.115693		0.885617	1.01388		0.323707	0.763792		0.0881814	0.232575	0.185475
Q16740	Homo sapiens	ATP-dependent Clp protease proteolytic subunit, mitochondrial OS=Homo sapiens OX=9606 GN=CLPP PE=1 SV=1	CLPP	10	2	2	25		0.884452	0.872663	0.759503		0.128843	0.0790321	0.111971		0.992111	0.859455		0.852314	0.103226		0.145676	0.0905643	0.147427
O96005	Homo sapiens	Cleft lip and palate transmembrane protein 1 OS=Homo sapiens OX=9606 GN=CLPTM1 PE=1 SV=1	CLPTM1	14	8	8	64		1.70431	1.72078	1.75369		0.0732255	0.11835	0.151408		1.00846	1.02653		0.777791	0.488524		0.0429649	0.0687767	0.086337
Q96KA5	Homo sapiens	Cleft lip and palate transmembrane protein 1-like protein OS=Homo sapiens OX=9606 GN=CLPTM1L PE=1 SV=1	CLPTM1L	7	4	4	33		0.619539	0.657657	0.616076		0.0629542	0.0761079	0.0774046		1.06039	0.99234		0.366783	0.933908		0.101614	0.115726	0.125641
O76031	Homo sapiens	ATP-dependent Clp protease ATP-binding subunit clpX-like, mitochondrial OS=Homo sapiens OX=9606 GN=CLPX PE=1 SV=2	CLPX	27	13	13	76		1.66518	1.65349	1.6004		0.211455	0.160975	0.120422		0.995183	0.964836		0.916363	0.529078		0.126987	0.0973546	0.0752452
P09496	Homo sapiens	Clathrin light chain A OS=Homo sapiens OX=9606 GN=CLTA PE=1 SV=1	CLTA	16	5	4	49		13.032	12.9683	14.0085		1.21695	1.40495	1.04218		0.994018	1.07602		0.934689	0.166354		0.0933811	0.108337	0.0743966
P09497	Homo sapiens	Clathrin light chain B OS=Homo sapiens OX=9606 GN=CLTB PE=1 SV=1	CLTB	13	4	4	26		1.11712	1.06596	1.04037		0.154698	0.120758	0.0911398		0.956126	0.935391		0.537429	0.319675		0.138479	0.113285	0.0876037
Q00610	Homo sapiens	Clathrin heavy chain 1 OS=Homo sapiens OX=9606 GN=CLTC PE=1 SV=5	CLTC	71	95	74	2323		288.629	290.315	280.615		9.53245	14.6283	10.6955		1.00526	0.972093		0.817785	0.200645		0.0330267	0.0503876	0.0381144
P53675	Homo sapiens	Clathrin heavy chain 2 OS=Homo sapiens OX=9606 GN=CLTCL1 PE=1 SV=2	CLTCL1	12	21	0	466		61.2818	62.3792	59.8937		1.51662	3.57121	3.7937		1.01677	0.976029		0.504179	0.424717		0.0247483	0.0572499	0.0633406
P10909	Homo sapiens	Clusterin OS=Homo sapiens OX=9606 GN=CLU PE=1 SV=1	CLU	2	1	1	10		1.97771	2.02435	1.58158		0.176161	0.0977692	0.403507		1.02586	0.782405		0.583186	0.0521012		0.0890733	0.0482965	0.255129
O75153	Homo sapiens	Clustered mitochondria protein homolog OS=Homo sapiens OX=9606 GN=CLUH PE=1 SV=2	CLUH	33	29	29	260		5.44374	5.40959	5.35146		0.824933	0.718125	0.728562		0.997157	0.986268		0.940545	0.8414		0.151538	0.13275	0.136143
Q8N0X4	Homo sapiens	Citramalyl-CoA lyase, mitochondrial OS=Homo sapiens OX=9606 GN=CLYBL PE=1 SV=2	CLYBL	12	2	2	18		0.212416	0.241447	0.259236		0.064767	0.0548429	0.0253486		1.15668	1.27321		0.421666	0.130178		0.304906	0.227142	0.0977818
Q8NFW8	Homo sapiens	N-acylneuraminate cytidylyltransferase OS=Homo sapiens OX=9606 GN=CMAS PE=1 SV=2	CMAS	16	5	5	34		4.14856	3.63202	4.37145		0.3987	0.563599	0.604399		0.870229	1.04922		0.0967431	0.468203		0.0961055	0.155175	0.13826
P30085	Homo sapiens	UMP-CMP kinase OS=Homo sapiens OX=9606 GN=CMPK1 PE=1 SV=3	CMPK1	47	8	8	160		10.28	10.1333	10.0451		1.00714	0.840401	0.835881		0.986865	0.978395		0.789746	0.669538		0.0979707	0.0829345	0.0832131
Q5EBM0	Homo sapiens	UMP-CMP kinase 2, mitochondrial OS=Homo sapiens OX=9606 GN=CMPK2 PE=1 SV=3	CMPK2	6	2	2	20		0.188174	0.29376	1.15946		0.0881633	0.102347	0.351938		1.65941	6.68035		0.0845613	0.000780745		0.46852	0.348404	0.303535
Q8N1G2	Homo sapiens	Cap-specific mRNA (nucleoside-2'-O-)-methyltransferase 1 OS=Homo sapiens OX=9606 GN=CMTR1 PE=1 SV=1	CMTR1	9	6	6	32		0.302	0.332742	0.353025		0.036448	0.0607342	0.0714998		1.09246	1.154		0.312731	0.15044		0.120689	0.182527	0.202535
Q8N3K9	Homo sapiens	Cardiomyopathy-associated protein 5 OS=Homo sapiens OX=9606 GN=CMYA5 PE=1 SV=3	CMYA5	0	1	1	1		0.135389	0.141786	0.123217		0.0215169	0.0397414	0.0253566		1.02937	0.904441		0.735986	0.391033		0.158927	0.280292	0.205788
P62633	Homo sapiens	Cellular nucleic acid-binding protein OS=Homo sapiens OX=9606 GN=CNBP PE=1 SV=1	CNBP	54	8	8	153		8.75757	9.49058	8.85084		0.192149	0.615893	0.619238		1.08203	1.00867		0.0320726	0.736688		0.0219409	0.0648951	0.0699637
Q96KP4	Homo sapiens	Cytosolic non-specific dipeptidase OS=Homo sapiens OX=9606 GN=CNDP2 PE=1 SV=2	CNDP2	23	7	7	147		6.99362	6.91793	7.30955		0.528672	0.5693	0.389807		0.988775	1.04648		0.816222	0.265997		0.0755935	0.0822933	0.0533284
Q8N9A8	Homo sapiens	Nuclear envelope phosphatase-regulatory subunit 1 OS=Homo sapiens OX=9606 GN=CNEP1R1 PE=1 SV=1	CNEP1R1	12	1	1	5		0.0287548	0.0265008	0.0148121		0.0143755	0.0116258	0.00887915		0.963031	0.536311		0.771339	0.0708299		0.499934	0.438697	0.599454
Q99439	Homo sapiens	Calponin-2 OS=Homo sapiens OX=9606 GN=CNN2 PE=1 SV=4	CNN2	4	1	0	1		0.919095	0.817102	0.772784		0.147971	0.109139	0.089436		0.892264	0.845291		0.204079	0.0649777		0.160997	0.133569	0.115732
Q15417	Homo sapiens	Calponin-3 OS=Homo sapiens OX=9606 GN=CNN3 PE=1 SV=1	CNN3	55	11	10	156		6.91213	6.75555	6.44447		0.484919	0.438003	0.458041		0.977614	0.93231		0.570257	0.116671		0.0701548	0.064836	0.0710751
Q6P4Q7	Homo sapiens	Metal transporter CNNM4 OS=Homo sapiens OX=9606 GN=CNNM4 PE=1 SV=3	CNNM4	9	5	5	40		0.339721	0.335639	0.42493		0.0231015	0.0647055	0.0325353		0.972185	1.25018		0.888869	0.000383905		0.0680015	0.192783	0.0765663
A5YKK6	Homo sapiens	CCR4-NOT transcription complex subunit 1 OS=Homo sapiens OX=9606 GN=CNOT1 PE=1 SV=2	CNOT1	30	51	51	444		8.59231	8.60701	8.22062		1.21522	0.36843	0.331434		1.00839	0.963204		0.978312	0.498179		0.141431	0.0428058	0.0403174
Q9H9A5	Homo sapiens	CCR4-NOT transcription complex subunit 10 OS=Homo sapiens OX=9606 GN=CNOT10 PE=1 SV=1	CNOT10	24	11	11	72		3.82661	3.68941	2.97167		0.603357	0.496718	0.616228		0.965717	0.769388		0.676294	0.0355578		0.157674	0.134633	0.207367
Q9UKZ1	Homo sapiens	CCR4-NOT transcription complex subunit 11 OS=Homo sapiens OX=9606 GN=CNOT11 PE=1 SV=1	CNOT11	28	8	8	75		0.505743	0.545742	0.534955		0.0710234	0.0864433	0.0852263		1.07676	1.05413		0.401714	0.533465		0.140434	0.158396	0.159315
Q9NZN8	Homo sapiens	CCR4-NOT transcription complex subunit 2 OS=Homo sapiens OX=9606 GN=CNOT2 PE=1 SV=1	CNOT2	27	8	8	46		0.768551	0.790571	0.71862		0.150739	0.0822851	0.0686316		1.04004	0.946282		0.759922	0.477221		0.196134	0.104083	0.0955048
O75175	Homo sapiens	CCR4-NOT transcription complex subunit 3 OS=Homo sapiens OX=9606 GN=CNOT3 PE=1 SV=1	CNOT3	12	8	8	66		2.55038	2.70542	2.49947		0.158188	0.171668	0.371152		1.06072	0.97161		0.134824	0.763588		0.0620252	0.0634532	0.148492
O95628	Homo sapiens	CCR4-NOT transcription complex subunit 4 OS=Homo sapiens OX=9606 GN=CNOT4 PE=1 SV=3	CNOT4	3	2	2	2		0.127227	0.116769	0.142178		0.0297976	0.0235492	0.0216635		0.921581	1.13246		0.515294	0.343617		0.234209	0.201674	0.152369
Q9ULM6	Homo sapiens	CCR4-NOT transcription complex subunit 6 OS=Homo sapiens OX=9606 GN=CNOT6 PE=1 SV=2	CNOT6	2	1	0	1		0.107022	0.138559	0.124497		0.0278281	0.0438084	0.0446521		1.27833	1.1301		0.167482	0.43486		0.260021	0.316171	0.358661
Q96LI5	Homo sapiens	CCR4-NOT transcription complex subunit 6-like OS=Homo sapiens OX=9606 GN=CNOT6L PE=1 SV=2	CNOT6L	2	1	0	1		0.107022	0.138559	0.124497		0.0278281	0.0438084	0.0446521		1.27833	1.1301		0.167482	0.43486		0.260021	0.316171	0.358661
Q9UIV1	Homo sapiens	CCR4-NOT transcription complex subunit 7 OS=Homo sapiens OX=9606 GN=CNOT7 PE=1 SV=3	CNOT7	19	4	4	18		0.326385	0.301636	0.332627		0.0505313	0.0245672	0.0658053		0.931124	1.01259		0.305947	0.857468		0.154821	0.0814465	0.197835
Q9UFF9	Homo sapiens	CCR4-NOT transcription complex subunit 8 OS=Homo sapiens OX=9606 GN=CNOT8 PE=1 SV=1	CNOT8	23	5	5	34		0.739215	0.654951	0.668736		0.0658616	0.110175	0.025163		0.877005	0.906943		0.138912	0.0343399		0.0890967	0.168219	0.0376277
Q92600	Homo sapiens	CCR4-NOT transcription complex subunit 9 OS=Homo sapiens OX=9606 GN=CNOT9 PE=1 SV=1	CNOT9	31	7	7	80		1.54967	1.54198	1.55681		0.187466	0.0943153	0.182236		0.99979	1.00526		0.930198	0.948015		0.120971	0.0611651	0.117057
P09543	Homo sapiens	2',3'-cyclic-nucleotide 3'-phosphodiesterase OS=Homo sapiens OX=9606 GN=CNP PE=1 SV=2	CNP	15	8	7	91		3.25571	3.14453	3.8134		0.0795464	0.0988214	0.222081		0.965695	1.16997		0.0573821	0.000998741		0.0244329	0.0314264	0.0582371
Q9Y2B0	Homo sapiens	Protein canopy homolog 2 OS=Homo sapiens OX=9606 GN=CNPY2 PE=1 SV=1	CNPY2	51	9	9	105		4.87197	5.04159	5.04395		0.867195	0.484604	0.443645		1.04493	1.04624		0.684613	0.674577		0.177997	0.0961213	0.0879558
Q9BT09	Homo sapiens	Protein canopy homolog 3 OS=Homo sapiens OX=9606 GN=CNPY3 PE=1 SV=1	CNPY3	4	1	1	13		0.102416	0.186382	0.223708		0.101486	0.0733191	0.0220309		3.62905	4.67281		0.131465	0.0319176		0.990918	0.39338	0.0984806
Q8N129	Homo sapiens	Protein canopy homolog 4 OS=Homo sapiens OX=9606 GN=CNPY4 PE=2 SV=1	CNPY4	9	2	2	10		0.721974	0.761659	0.841612		0.0830284	0.101508	0.168265		1.05271	1.15324		0.475593	0.149395		0.115002	0.133273	0.199932
Q9C0A0	Homo sapiens	Contactin-associated protein-like 4 OS=Homo sapiens OX=9606 GN=CNTNAP4 PE=1 SV=3	CNTNAP4	1	1	0	9		12.534	11.112	10.5795		2.26798	2.73183	1.97514		0.877766	0.844924		0.349715	0.142493		0.180946	0.245846	0.186695
Q7Z7A1	Homo sapiens	Centriolin OS=Homo sapiens OX=9606 GN=CNTRL PE=1 SV=2	CNTRL	0	1	0	3		0.228199	0.410619	3.278		0.0630605	0.187671	1.23402		1.71821	14.0626		0.0639965	0.00175208		0.27634	0.457043	0.376456
Q96BR5	Homo sapiens	Cytochrome c oxidase assembly factor 7 OS=Homo sapiens OX=9606 GN=COA7 PE=1 SV=2	COA7	4	1	1	5		3.20684	2.86136	3.21352		0.312341	0.225686	0.233401		0.893438	1.00394		0.052792	0.967352		0.0973983	0.0788737	0.0726308
Q13057	Homo sapiens	Bifunctional coenzyme A synthase OS=Homo sapiens OX=9606 GN=COASY PE=1 SV=4	COASY	14	5	5	40		1.13894	1.08439	1.0992		0.0894296	0.0818623	0.156094		0.952111	0.959238		0.296183	0.600313		0.0785199	0.0754919	0.142006
Q53SF7	Homo sapiens	Cordon-bleu protein-like 1 OS=Homo sapiens OX=9606 GN=COBLL1 PE=1 SV=3	COBLL1	7	7	7	75		2.02455	1.81943	1.64708		0.344923	0.239129	0.156277		0.902554	0.820312		0.258868	0.0347469		0.17037	0.131431	0.0948815
Q8WTW3	Homo sapiens	Conserved oligomeric Golgi complex subunit 1 OS=Homo sapiens OX=9606 GN=COG1 PE=1 SV=1	COG1	7	7	7	49		0.808982	0.830188	0.817818		0.0745203	0.0514279	0.0718897		1.02811	1.01106		0.578858	0.838623		0.0921162	0.0619473	0.0879042
Q14746	Homo sapiens	Conserved oligomeric Golgi complex subunit 2 OS=Homo sapiens OX=9606 GN=COG2 PE=1 SV=1	COG2	10	5	5	25		0.60253	0.620814	0.624029		0.0356653	0.032038	0.0357823		1.03074	1.03584		0.372233	0.321794		0.0591925	0.0516065	0.0573407
Q96JB2	Homo sapiens	Conserved oligomeric Golgi complex subunit 3 OS=Homo sapiens OX=9606 GN=COG3 PE=1 SV=3	COG3	21	11	11	46		3.37664	3.33925	3.33365		0.346739	0.348195	0.502901		0.988986	0.982525		0.855875	0.866562		0.102688	0.104273	0.150856
Q9H9E3	Homo sapiens	Conserved oligomeric Golgi complex subunit 4 OS=Homo sapiens OX=9606 GN=COG4 PE=1 SV=3	COG4	19	11	11	54		1.42857	1.51326	1.49544		0.0751141	0.0584	0.120571		1.05983	1.04514		0.0542164	0.275688		0.0525798	0.0385921	0.0806258
Q9UP83	Homo sapiens	Conserved oligomeric Golgi complex subunit 5 OS=Homo sapiens OX=9606 GN=COG5 PE=1 SV=3	COG5	17	11	11	78		1.58572	1.59773	1.57945		0.124316	0.0956996	0.0752515		1.00854	0.997588		0.855036	0.917935		0.0783968	0.0598972	0.047644
Q9Y2V7	Homo sapiens	Conserved oligomeric Golgi complex subunit 6 OS=Homo sapiens OX=9606 GN=COG6 PE=1 SV=2	COG6	22	9	9	40		1.00853	1.02554	1.02857		0.0942993	0.150829	0.124048		1.0112	1.01794		0.819552	0.759178		0.0935019	0.147074	0.120602
P83436	Homo sapiens	Conserved oligomeric Golgi complex subunit 7 OS=Homo sapiens OX=9606 GN=COG7 PE=1 SV=1	COG7	17	8	8	49		1.54393	1.55394	1.50195		0.173845	0.207397	0.106648		1.00448	0.975837		0.929652	0.62499		0.112598	0.133466	0.0710064
Q96MW5	Homo sapiens	Conserved oligomeric Golgi complex subunit 8 OS=Homo sapiens OX=9606 GN=COG8 PE=1 SV=2	COG8	13	5	5	47		0.591527	0.610711	0.58514		0.133934	0.0721413	0.0777932		1.05161	1.00556		0.763742	0.921542		0.226421	0.118127	0.132948
P38432	Homo sapiens	Coilin OS=Homo sapiens OX=9606 GN=COIL PE=1 SV=1	COIL	2	1	1	6		0.0539901	0.0597228	0.0538752		0.00529732	0.0113042	0.01124		1.09344	0.979323		0.286936	0.982373		0.0981165	0.189277	0.208631
P39059	Homo sapiens	Collagen alpha-1(XV) chain OS=Homo sapiens OX=9606 GN=COL15A1 PE=1 SV=2	COL15A1	1	1	1	6		0.0831208	0.0713672	0.0849238		0.0149638	0.010882	0.0129184		0.860498	1.02419		0.15075	0.827725		0.180025	0.152479	0.152118
Q9UMD9	Homo sapiens	Collagen alpha-1(XVII) chain OS=Homo sapiens OX=9606 GN=COL17A1 PE=1 SV=3	COL17A1	2	3	3	15		1.21288	1.27268	0.979179		0.188263	0.252965	0.235655		1.04278	0.7929		0.652249	0.0869189		0.155219	0.198766	0.240666
P02458	Homo sapiens	Collagen alpha-1(II) chain OS=Homo sapiens OX=9606 GN=COL2A1 PE=1 SV=3	COL2A1	1	1	1	1		0.138351	0.166776	0.170678		0.103329	0.0245895	0.03578		2.09643	2.1207		0.538274	0.495463		0.746856	0.14744	0.209635
P02462	Homo sapiens	Collagen alpha-1(IV) chain OS=Homo sapiens OX=9606 GN=COL4A1 PE=1 SV=4	COL4A1	2	2	1	11		0.181043	0.225493	0.184605		0.0692806	0.0712014	0.0482753		1.33096	1.10491		0.298783	0.919747		0.382675	0.315759	0.261506
P08572	Homo sapiens	Collagen alpha-2(IV) chain OS=Homo sapiens OX=9606 GN=COL4A2 PE=1 SV=4	COL4A2	2	2	2	3		0.0955898	0.0911439	0.0899752		0.0147169	0.00793048	0.00890784		0.958943	0.945861		0.529465	0.442602		0.153958	0.0870105	0.0990032
P29400	Homo sapiens	Collagen alpha-5(IV) chain OS=Homo sapiens OX=9606 GN=COL4A5 PE=1 SV=2	COL4A5	1	1	0	7		0.065952	0.0560466	0.0450065		0.023767	0.0256163	0.0163809		0.767541	0.642351		0.503272	0.105868		0.360367	0.457054	0.363967
P20908	Homo sapiens	Collagen alpha-1(V) chain OS=Homo sapiens OX=9606 GN=COL5A1 PE=1 SV=3	COL5A1	3	3	3	8		0.197633	0.171766	0.107542		0.0407884	0.040049	0.0282634		0.863931	0.537436		0.293634	0.00124096		0.206385	0.23316	0.262812
P05997	Homo sapiens	Collagen alpha-2(V) chain OS=Homo sapiens OX=9606 GN=COL5A2 PE=1 SV=3	COL5A2	10	10	10	92		2.74469	2.90312	2.28032		0.378203	0.339659	0.250885		1.06024	0.833216		0.462839	0.0311123		0.137795	0.116998	0.110022
Q02388	Homo sapiens	Collagen alpha-1(VII) chain OS=Homo sapiens OX=9606 GN=COL7A1 PE=1 SV=2	COL7A1	0	1	1	1		0.0162436	0.0212734	0.0197829		0.0103892	0.0212769	0.0120093		1.13855	1.18856		0.614157	0.597061		0.639585	1.00017	0.607054
Q8NBJ5	Homo sapiens	Procollagen galactosyltransferase 1 OS=Homo sapiens OX=9606 GN=COLGALT1 PE=1 SV=1	COLGALT1	11	6	6	45		0.709028	0.744456	0.686134		0.0796319	0.0656129	0.0380254		1.05207	0.971537		0.419978	0.539374		0.112311	0.0881354	0.0554199
Q8N668	Homo sapiens	COMM domain-containing protein 1 OS=Homo sapiens OX=9606 GN=COMMD1 PE=1 SV=1	COMMD1	18	2	2	27		0.381857	0.358936	0.359651		0.0579096	0.0549005	0.0764654		0.93916	0.932197		0.497745	0.583172		0.151653	0.152954	0.21261
Q9Y6G5	Homo sapiens	COMM domain-containing protein 10 OS=Homo sapiens OX=9606 GN=COMMD10 PE=1 SV=1	COMMD10	4	1	1	4		0.0870296	0.0810429	0.0869		0.0303995	0.0245273	0.0241877		0.936911	1.01087		0.715181	0.993641		0.349301	0.302646	0.27834
Q86X83	Homo sapiens	COMM domain-containing protein 2 OS=Homo sapiens OX=9606 GN=COMMD2 PE=1 SV=2	COMMD2	21	3	3	14		0.24432	0.25408	0.225777		0.0472133	0.0825775	0.0827098		1.01269	0.898049		0.806633	0.643664		0.193244	0.325006	0.366335
Q9UBI1	Homo sapiens	COMM domain-containing protein 3 OS=Homo sapiens OX=9606 GN=COMMD3 PE=1 SV=1	COMMD3	11	1	1	9		0.386426	0.437726	0.359775		0.171131	0.205979	0.131587		1.10099	0.956376		0.648964	0.768538		0.442856	0.470566	0.365749
Q9H0A8	Homo sapiens	COMM domain-containing protein 4 OS=Homo sapiens OX=9606 GN=COMMD4 PE=1 SV=1	COMMD4	36	5	5	38		0.751372	0.679997	0.714681		0.0864587	0.0467468	0.0478658		0.908154	0.954498		0.105636	0.384521		0.115068	0.0687456	0.066975
Q9GZQ3	Homo sapiens	COMM domain-containing protein 5 OS=Homo sapiens OX=9606 GN=COMMD5 PE=1 SV=1	COMMD5	9	2	2	6		0.285213	0.273687	0.267334		0.0287218	0.0258413	0.0265283		0.959986	0.937552		0.481706	0.288866		0.100703	0.0944195	0.0992329
Q86VX2	Homo sapiens	COMM domain-containing protein 7 OS=Homo sapiens OX=9606 GN=COMMD7 PE=1 SV=2	COMMD7	16	3	3	7		0.256723	0.258245	0.241913		0.0301839	0.0150229	0.0305221		1.01029	0.941522		0.914146	0.417813		0.117574	0.058173	0.12617
Q9P000	Homo sapiens	COMM domain-containing protein 9 OS=Homo sapiens OX=9606 GN=COMMD9 PE=1 SV=2	COMMD9	33	4	4	35		0.694388	0.714679	0.690809		0.0774265	0.0879884	0.0973025		1.02797	0.991614		0.680504	0.945173		0.111503	0.123116	0.140853
P21964	Homo sapiens	Catechol O-methyltransferase OS=Homo sapiens OX=9606 GN=COMT PE=1 SV=2	COMT	9	2	2	47		1.22421	1.26346	1.38751		0.308146	0.25518	0.264891		1.04076	1.14941		0.814932	0.348149		0.251711	0.201969	0.190912
Q86VU5	Homo sapiens	Catechol O-methyltransferase domain-containing protein 1 OS=Homo sapiens OX=9606 GN=COMTD1 PE=1 SV=1	COMTD1	10	1	1	8		0.0966759	0.093817	0.0875613		0.0232748	0.0282028	0.0330109		0.960785	0.879166		0.851956	0.592573		0.240751	0.300615	0.377004
P53621	Homo sapiens	Coatomer subunit alpha OS=Homo sapiens OX=9606 GN=COPA PE=1 SV=2	COPA	60	62	62	1170		68.8577	68.4647	69.0034		2.84366	1.47232	2.47108		0.994812	1.0023		0.769862	0.926406		0.0412976	0.0215048	0.0358109
P53618	Homo sapiens	Coatomer subunit beta OS=Homo sapiens OX=9606 GN=COPB1 PE=1 SV=3	COPB1	53	40	40	709		39.1779	40.0849	44.9335		2.21273	1.61419	2.57837		1.02382	1.14689		0.436163	0.00198186		0.0564791	0.0402694	0.0573819
P35606	Homo sapiens	Coatomer subunit beta' OS=Homo sapiens OX=9606 GN=COPB2 PE=1 SV=2	COPB2	59	40	40	658		47.0113	46.3792	47.6038		1.66123	1.16207	1.50796		0.986815	1.01271		0.462671	0.532295		0.0353368	0.0250558	0.0316773
O14579	Homo sapiens	Coatomer subunit epsilon OS=Homo sapiens OX=9606 GN=COPE PE=1 SV=3	COPE	12	3	3	59		3.18463	3.0382	3.00109		0.33987	0.409758	0.639866		0.951238	0.931433		0.51574	0.548789		0.106722	0.134869	0.213211
Q9Y678	Homo sapiens	Coatomer subunit gamma-1 OS=Homo sapiens OX=9606 GN=COPG1 PE=1 SV=1	COPG1	64	43	39	706		34.1796	33.7382	33.6653		1.1871	1.14149	1.40725		0.987112	0.984728		0.526358	0.509404		0.0347313	0.0338336	0.0418011
Q9UBF2	Homo sapiens	Coatomer subunit gamma-2 OS=Homo sapiens OX=9606 GN=COPG2 PE=1 SV=1	COPG2	41	25	21	310		9.4646	9.23677	9.30401		0.502059	0.33214	0.252311		0.976557	0.983893		0.375732	0.499847		0.053046	0.0359584	0.0271185
P61201	Homo sapiens	COP9 signalosome complex subunit 2 OS=Homo sapiens OX=9606 GN=COPS2 PE=1 SV=1	COPS2	50	16	16	228		6.91906	6.97394	6.67265		0.413431	0.307972	0.0785204		1.00858	0.965733		0.799583	0.20715		0.0597524	0.0441604	0.0117675
Q9UNS2	Homo sapiens	COP9 signalosome complex subunit 3 OS=Homo sapiens OX=9606 GN=COPS3 PE=1 SV=3	COPS3	42	10	10	150		3.36194	3.38388	3.04145		0.444748	0.28246	0.341511		1.01068	0.906038		0.920755	0.191765		0.132289	0.0834721	0.112286
Q9BT78	Homo sapiens	COP9 signalosome complex subunit 4 OS=Homo sapiens OX=9606 GN=COPS4 PE=1 SV=1	COPS4	64	19	19	241		7.20991	6.97652	6.84567		0.25927	0.490903	0.619975		0.966133	0.946653		0.327378	0.213789		0.0359601	0.0703651	0.0905646
Q92905	Homo sapiens	COP9 signalosome complex subunit 5 OS=Homo sapiens OX=9606 GN=COPS5 PE=1 SV=4	COPS5	54	13	13	187		5.49457	5.22667	5.01611		0.267171	0.438301	0.225255		0.949413	0.913043		0.229976	0.00731937		0.0486245	0.0838586	0.0449064
Q7L5N1	Homo sapiens	COP9 signalosome complex subunit 6 OS=Homo sapiens OX=9606 GN=COPS6 PE=1 SV=1	COPS6	47	11	11	169		5.59	5.3402	5.23648		0.264171	0.496794	0.336522		0.952778	0.935976		0.302357	0.0705055		0.0472578	0.093029	0.0642649
Q9UBW8	Homo sapiens	COP9 signalosome complex subunit 7a OS=Homo sapiens OX=9606 GN=COPS7A PE=1 SV=1	COPS7A	39	8	8	75		1.53789	1.43491	1.47991		0.17306	0.297962	0.263495		0.92155	0.955025		0.480914	0.661926		0.112531	0.207652	0.178048
Q9H9Q2	Homo sapiens	COP9 signalosome complex subunit 7b OS=Homo sapiens OX=9606 GN=COPS7B PE=1 SV=1	COPS7B	39	7	7	58		1.12808	1.20753	1.10732		0.126202	0.143922	0.16556		1.06986	0.978096		0.333255	0.811995		0.111873	0.119187	0.149513
Q99627	Homo sapiens	COP9 signalosome complex subunit 8 OS=Homo sapiens OX=9606 GN=COPS8 PE=1 SV=1	COPS8	36	4	4	73		1.64268	1.72347	1.65421		0.304408	0.170726	0.229715		1.0603	1.0145		0.583214	0.942469		0.185312	0.0990592	0.138867
P61923	Homo sapiens	Coatomer subunit zeta-1 OS=Homo sapiens OX=9606 GN=COPZ1 PE=1 SV=1	COPZ1	40	5	5	71		3.08694	3.4758	3.40976		0.276674	0.604874	0.968464		1.11588	1.07796		0.182637	0.463194		0.0896273	0.174024	0.284027
O75208	Homo sapiens	Ubiquinone biosynthesis protein COQ9, mitochondrial OS=Homo sapiens OX=9606 GN=COQ9 PE=1 SV=1	COQ9	12	3	3	46		0.638722	0.672622	0.713787		0.0583763	0.0783602	0.0742306		1.05086	1.11668		0.415329	0.0801395		0.0913955	0.1165	0.103995
Q9BR76	Homo sapiens	Coronin-1B OS=Homo sapiens OX=9606 GN=CORO1B PE=1 SV=1	CORO1B	13	6	6	90		4.05973	3.75578	4.13046		0.773568	0.860408	0.94315		0.917084	1.00775		0.53439	0.889879		0.190547	0.229089	0.22834
Q9ULV4	Homo sapiens	Coronin-1C OS=Homo sapiens OX=9606 GN=CORO1C PE=1 SV=1	CORO1C	35	16	15	241		16.1323	16.0137	14.6093		1.78375	1.11702	0.736445		0.995549	0.909066		0.892907	0.0820057		0.11057	0.0697541	0.0504093
Q6QEF8	Homo sapiens	Coronin-6 OS=Homo sapiens OX=9606 GN=CORO6 PE=1 SV=2	CORO6	5	2	1	42		2.21791	2.02576	1.89435		0.902518	0.779171	0.577602		0.922195	0.878624		0.70132	0.476527		0.406924	0.384632	0.304907
Q14019	Homo sapiens	Coactosin-like protein OS=Homo sapiens OX=9606 GN=COTL1 PE=1 SV=3	COTL1	38	6	6	82		4.25153	4.15031	3.98157		0.271643	0.126197	0.215345		0.977474	0.936944		0.427109	0.0855373		0.063893	0.0304068	0.0540854
Q7KZN9	Homo sapiens	Cytochrome c oxidase assembly protein COX15 homolog OS=Homo sapiens OX=9606 GN=COX15 PE=1 SV=1	COX15	4	1	1	14		0.137978	0.127868	0.133798		0.036913	0.0406098	0.0204465		0.91224	0.985989		0.661438	0.813173		0.267528	0.317591	0.152816
P20674	Homo sapiens	Cytochrome c oxidase subunit 5A, mitochondrial OS=Homo sapiens OX=9606 GN=COX5A PE=1 SV=2	COX5A	35	4	4	45		3.08868	2.86306	2.66054		0.503711	0.603925	0.509301		0.920337	0.857587		0.49825	0.17389		0.163083	0.210936	0.191428
P12074	Homo sapiens	Cytochrome c oxidase subunit 6A1, mitochondrial OS=Homo sapiens OX=9606 GN=COX6A1 PE=1 SV=4	COX6A1	17	1	1	2		0.144638	0.283473	0.315551		0.105452	0.19045	0.160913		2.20478	3.1975		0.149313	0.0546064		0.729077	0.671844	0.509942
P14854	Homo sapiens	Cytochrome c oxidase subunit 6B1 OS=Homo sapiens OX=9606 GN=COX6B1 PE=1 SV=2	COX6B1	22	2	2	27		2.72403	2.47748	2.74121		0.831004	0.627627	0.771325		0.918061	1.00985		0.574794	0.971127		0.305064	0.253333	0.281381
P09669	Homo sapiens	Cytochrome c oxidase subunit 6C OS=Homo sapiens OX=9606 GN=COX6C PE=1 SV=2	COX6C	9	1	1	16		3.48782	3.54187	3.50715		0.285526	0.373957	0.407605		1.01348	1.00288		0.784163	0.926083		0.0818639	0.105582	0.116221
P14406	Homo sapiens	Cytochrome c oxidase subunit 7A2, mitochondrial OS=Homo sapiens OX=9606 GN=COX7A2 PE=1 SV=1	COX7A2	12	1	1	18		0.631185	0.673641	0.645981		0.152296	0.0975222	0.103405		1.08254	1.03731		0.577964	0.847862		0.241287	0.144769	0.160075
O14548	Homo sapiens	Cytochrome c oxidase subunit 7A-related protein, mitochondrial OS=Homo sapiens OX=9606 GN=COX7A2L PE=1 SV=2	COX7A2L	8	1	1	5		0.243078	0.22121	0.209264		0.0514994	0.0553657	0.101442		0.898727	0.620894		0.494872	0.483284		0.211864	0.250286	0.484754
P15954	Homo sapiens	Cytochrome c oxidase subunit 7C, mitochondrial OS=Homo sapiens OX=9606 GN=COX7C PE=1 SV=1	COX7C	14	1	1	7		0.27022	0.288176	0.248237		0.0596807	0.0570333	0.0627505		1.06939	0.9094		0.605806	0.547992		0.22086	0.197911	0.252785
O75976	Homo sapiens	Carboxypeptidase D OS=Homo sapiens OX=9606 GN=CPD PE=1 SV=2	CPD	10	11	11	60		1.73131	1.73826	1.78511		0.0769844	0.141496	0.131394		1.00213	1.0295		0.917889	0.407171		0.0444659	0.0814009	0.0736057
Q7Z5Q1	Homo sapiens	Cytoplasmic polyadenylation element-binding protein 2 OS=Homo sapiens OX=9606 GN=CPEB2 PE=2 SV=3	CPEB2	5	2	0	16		0.0300357	0.0394738	0.0392564		0.0100621	0.0127294	0.00522733		1.34527	1.39444		0.18467	0.0743836		0.335004	0.322478	0.133159
Q8NE35	Homo sapiens	Cytoplasmic polyadenylation element-binding protein 3 OS=Homo sapiens OX=9606 GN=CPEB3 PE=1 SV=2	CPEB3	4	2	0	16		0.0302509	0.0394738	0.0392564		0.00958105	0.0127294	0.00522733		1.32104	1.36932		0.1866	0.0708516		0.316719	0.322478	0.133159
Q17RY0	Homo sapiens	Cytoplasmic polyadenylation element-binding protein 4 OS=Homo sapiens OX=9606 GN=CPEB4 PE=1 SV=1	CPEB4	5	2	1	7		0.205873	0.0994659	0.209676		0.277951	0.0245377	0.293762		0.75154	0.828658		0.392509	0.982077		1.35011	0.246695	1.40103
O14810	Homo sapiens	Complexin-1 OS=Homo sapiens OX=9606 GN=CPLX1 PE=1 SV=1	CPLX1	25	2	2	7		0.0982631	0.104698	0.0930256		0.0155272	0.0228873	0.0128451		1.05735	0.949138		0.581294	0.538666		0.158017	0.218603	0.138081
P14384	Homo sapiens	Carboxypeptidase M OS=Homo sapiens OX=9606 GN=CPM PE=1 SV=2	CPM	9	3	3	20		2.30772	2.49326	2.37344		0.247863	0.516245	0.450531		1.06692	1.01719		0.44584	0.760695		0.107406	0.207056	0.189822
Q99829	Homo sapiens	Copine-1 OS=Homo sapiens OX=9606 GN=CPNE1 PE=1 SV=1	CPNE1	13	6	6	66		2.87988	2.62012	2.75526		0.132375	0.274659	0.305107		0.906122	0.952426		0.0634583	0.380283		0.0459655	0.104827	0.110736
Q96FN4	Homo sapiens	Copine-2 OS=Homo sapiens OX=9606 GN=CPNE2 PE=1 SV=3	CPNE2	2	1	0	10		1.42895	1.59273	1.62109		0.277138	0.210313	0.263937		1.12377	1.13986		0.275674	0.246927		0.193945	0.132045	0.162814
O75131	Homo sapiens	Copine-3 OS=Homo sapiens OX=9606 GN=CPNE3 PE=1 SV=1	CPNE3	28	12	11	195		14.528	14.195	14.5693		0.433413	0.681864	0.786819		0.976511	1.002		0.336487	0.912402		0.029833	0.0480357	0.0540051
Q96A23	Homo sapiens	Copine-4 OS=Homo sapiens OX=9606 GN=CPNE4 PE=1 SV=1	CPNE4	2	1	0	10		1.42895	1.59273	1.62109		0.277138	0.210313	0.263937		1.12377	1.13986		0.275674	0.246927		0.193945	0.132045	0.162814
Q9HCH3	Homo sapiens	Copine-5 OS=Homo sapiens OX=9606 GN=CPNE5 PE=1 SV=2	CPNE5	2	1	0	10		1.42895	1.59273	1.62109		0.277138	0.210313	0.263937		1.12377	1.13986		0.275674	0.246927		0.193945	0.132045	0.162814
O95741	Homo sapiens	Copine-6 OS=Homo sapiens OX=9606 GN=CPNE6 PE=1 SV=3	CPNE6	2	1	0	10		1.42895	1.59273	1.62109		0.277138	0.210313	0.263937		1.12377	1.13986		0.275674	0.246927		0.193945	0.132045	0.162814
Q9UBL6	Homo sapiens	Copine-7 OS=Homo sapiens OX=9606 GN=CPNE7 PE=1 SV=1	CPNE7	1	1	0	10		1.42895	1.59273	1.62109		0.277138	0.210313	0.263937		1.12377	1.13986		0.275674	0.246927		0.193945	0.132045	0.162814
Q86YQ8	Homo sapiens	Copine-8 OS=Homo sapiens OX=9606 GN=CPNE8 PE=1 SV=2	CPNE8	4	2	1	11		0.0267515	0.0136616	0.0154029		0.00755788	0.00316207	0.00850183		0.52033	0.547367		0.00289592	0.0346296		0.282522	0.231457	0.551963
Q8IYJ1	Homo sapiens	Copine-9 OS=Homo sapiens OX=9606 GN=CPNE9 PE=1 SV=3	CPNE9	2	1	0	10		1.42895	1.59273	1.62109		0.277138	0.210313	0.263937		1.12377	1.13986		0.275674	0.246927		0.193945	0.132045	0.162814
P36551	Homo sapiens	Oxygen-dependent coproporphyrinogen-III oxidase, mitochondrial OS=Homo sapiens OX=9606 GN=CPOX PE=1 SV=3	CPOX	29	9	9	102		3.82825	3.9257	3.84072		0.156542	0.287394	0.168707		1.02386	1.00313		0.482525	0.897067		0.0408913	0.0732085	0.043926
P31327	Homo sapiens	Carbamoyl-phosphate synthase [ammonia], mitochondrial OS=Homo sapiens OX=9606 GN=CPS1 PE=1 SV=2	CPS1	1	1	1	1		0.348179	0.327426	0.342108		0.0604924	0.0584102	0.0534377		0.940486	0.985411		0.558957	0.857509		0.173739	0.178392	0.156201
Q10570	Homo sapiens	Cleavage and polyadenylation specificity factor subunit 1 OS=Homo sapiens OX=9606 GN=CPSF1 PE=1 SV=2	CPSF1	18	17	17	117		3.70294	3.93423	3.80796		0.1573	0.491898	0.350257		1.05633	1.02563		0.31462	0.518054		0.0424796	0.12503	0.0919802
Q9P2I0	Homo sapiens	Cleavage and polyadenylation specificity factor subunit 2 OS=Homo sapiens OX=9606 GN=CPSF2 PE=1 SV=2	CPSF2	25	13	13	54		1.28815	1.30619	1.37287		0.233223	0.270164	0.218742		1.00894	1.06762		0.903911	0.530944		0.181053	0.206833	0.159332
Q9UKF6	Homo sapiens	Cleavage and polyadenylation specificity factor subunit 3 OS=Homo sapiens OX=9606 GN=CPSF3 PE=1 SV=1	CPSF3	24	11	11	96		2.10699	2.17594	2.11471		0.204839	0.161807	0.198615		1.03417	1.00359		0.532192	0.948461		0.0972186	0.0743619	0.0939208
O95639	Homo sapiens	Cleavage and polyadenylation specificity factor subunit 4 OS=Homo sapiens OX=9606 GN=CPSF4 PE=1 SV=1	CPSF4	18	4	4	27		0.559559	0.584716	0.511712		0.0577907	0.0960894	0.0931242		1.03833	0.906084		0.594686	0.310037		0.103279	0.164335	0.181986
Q16630	Homo sapiens	Cleavage and polyadenylation specificity factor subunit 6 OS=Homo sapiens OX=9606 GN=CPSF6 PE=1 SV=2	CPSF6	25	12	12	194		6.5985	7.4064	6.87504		0.951352	0.661925	1.16812		1.12838	1.0382		0.118532	0.662555		0.144177	0.0893721	0.169907
Q8N684	Homo sapiens	Cleavage and polyadenylation specificity factor subunit 7 OS=Homo sapiens OX=9606 GN=CPSF7 PE=1 SV=1	CPSF7	33	14	14	160		5.89357	6.08825	5.89287		0.168114	0.328982	0.252841		1.03216	0.999451		0.225828	0.995601		0.028525	0.0540356	0.0429063
P50416	Homo sapiens	Carnitine O-palmitoyltransferase 1, liver isoform OS=Homo sapiens OX=9606 GN=CPT1A PE=1 SV=2	CPT1A	9	6	5	41		1.44306	1.51512	1.37102		0.0858575	0.219481	0.186612		1.0427	0.944299		0.471162	0.410429		0.0594968	0.144861	0.136112
Q92523	Homo sapiens	Carnitine O-palmitoyltransferase 1, muscle isoform OS=Homo sapiens OX=9606 GN=CPT1B PE=1 SV=2	CPT1B	1	1	0	3		0.165219	0.160089	0.0842882		0.0270746	0.0266952	0.0579577		0.968727	0.342588		0.747823	0.0112707		0.163871	0.166753	0.687613
P23786	Homo sapiens	Carnitine O-palmitoyltransferase 2, mitochondrial OS=Homo sapiens OX=9606 GN=CPT2 PE=1 SV=2	CPT2	10	6	6	68		1.94414	1.86716	2.00834		0.120688	0.269239	0.22073		0.953853	1.02956		0.537115	0.545883		0.0620778	0.144197	0.109907
P78560	Homo sapiens	Death domain-containing protein CRADD OS=Homo sapiens OX=9606 GN=CRADD PE=1 SV=1	CRADD	6	1	1	12		0.0911247	0.0976927	0.0744167		0.0132585	0.0151751	0.0328039		1.07161	0.682442		0.443195	0.274284		0.145499	0.155335	0.440814
P43155	Homo sapiens	Carnitine O-acetyltransferase OS=Homo sapiens OX=9606 GN=CRAT PE=1 SV=5	CRAT	2	1	1	2		0.0498578	0.052961	0.0265644		0.0434818	0.0477095	0.0349409		1.06349	0.555475		0.908595	0.330475		0.872116	0.900843	1.31533
Q96SW2	Homo sapiens	Protein cereblon OS=Homo sapiens OX=9606 GN=CRBN PE=1 SV=1	CRBN	5	2	2	14		0.0986666	0.0839383	0.0863596		0.0276033	0.0108996	0.0110978		0.868407	0.893898		0.252042	0.334816		0.279763	0.129852	0.128507
P16220	Homo sapiens	Cyclic AMP-responsive element-binding protein 1 OS=Homo sapiens OX=9606 GN=CREB1 PE=1 SV=2	CREB1	15	3	2	13		0.802336	0.818851	0.802241		0.0571671	0.0925029	0.107915		1.01687	0.994659		0.717647	0.998508		0.0712507	0.112967	0.134517
Q92793	Homo sapiens	CREB-binding protein OS=Homo sapiens OX=9606 GN=CREBBP PE=1 SV=3	CREBBP	4	8	1	45		0.0501537	0.0565481	0.0402432		0.0230257	0.0354164	0.0327253		0.960615	0.658782		0.718537	0.557586		0.459103	0.626305	0.813189
Q96HD1	Homo sapiens	Protein disulfide isomerase CRELD1 OS=Homo sapiens OX=9606 GN=CRELD1 PE=1 SV=3	CRELD1	10	2	2	11		0.0767079	0.0829644	0.0876751		0.0314624	0.0328564	0.0466295		1.07689	1.08537		0.743167	0.64322		0.410158	0.39603	0.531845
Q6UXH1	Homo sapiens	Protein disulfide isomerase CRELD2 OS=Homo sapiens OX=9606 GN=CRELD2 PE=1 SV=1	CRELD2	3	1	1	9		0.152638	0.171147	0.244717		0.027984	0.0321534	0.0451461		1.1223	1.60352		0.312496	0.00169929		0.183336	0.18787	0.184483
P50238	Homo sapiens	Cysteine-rich protein 1 OS=Homo sapiens OX=9606 GN=CRIP1 PE=1 SV=3	CRIP1	48	2	2	50		2.11004	1.91661	1.65987		0.71399	0.598061	0.335809		0.914754	0.81036		0.621978	0.192484		0.338377	0.312042	0.20231
P52943	Homo sapiens	Cysteine-rich protein 2 OS=Homo sapiens OX=9606 GN=CRIP2 PE=1 SV=1	CRIP2	39	5	5	105		13.0304	12.4533	11.5809		1.86311	1.23484	1.31602		0.959634	0.891589		0.541257	0.150621		0.142982	0.0991584	0.113638
Q9P021	Homo sapiens	Cysteine-rich PDZ-binding protein OS=Homo sapiens OX=9606 GN=CRIPT PE=1 SV=1	CRIPT	17	1	1	5		0.215727	0.209715	0.178727		0.0325466	0.0150915	0.0331375		0.979027	0.8238		0.690119	0.0795818		0.150869	0.0719618	0.185408
P46108	Homo sapiens	Adapter molecule crk OS=Homo sapiens OX=9606 GN=CRK PE=1 SV=2	CRK	49	13	13	165		5.19628	5.16098	5.23203		0.359982	0.166406	0.250518		0.994765	1.00794		0.831752	0.845765		0.0692769	0.0322432	0.0478817
P46109	Homo sapiens	Crk-like protein OS=Homo sapiens OX=9606 GN=CRKL PE=1 SV=1	CRKL	28	6	6	77		3.96215	3.82246	3.96015		0.303909	0.56528	0.447039		0.958559	0.996816		0.605597	0.992965		0.0767031	0.147884	0.112884
Q8IUI8	Homo sapiens	Cytokine receptor-like factor 3 OS=Homo sapiens OX=9606 GN=CRLF3 PE=1 SV=2	CRLF3	5	1	1	11		0.142297	0.136355	0.129057		0.0203453	0.0228385	0.0150751		0.955728	0.910021		0.644408	0.229189		0.142978	0.167493	0.11681
Q9BZJ0	Homo sapiens	Crooked neck-like protein 1 OS=Homo sapiens OX=9606 GN=CRNKL1 PE=1 SV=4	CRNKL1	5	4	4	27		0.419422	0.443048	0.396467		0.0628004	0.0730816	0.059466		1.05214	0.944237		0.561476	0.530261		0.149731	0.164952	0.14999
Q5TZA2	Homo sapiens	Rootletin OS=Homo sapiens OX=9606 GN=CROCC PE=1 SV=1	CROCC	1	2	1	6		0.430576	0.483326	0.439045		0.0477873	0.0505813	0.037346		1.12335	1.02177		0.0929906	0.739401		0.110984	0.104652	0.0850619
H7BZ55	Homo sapiens	Putative ciliary rootlet coiled-coil protein 2 OS=Homo sapiens OX=9606 GN=CROCC2 PE=5 SV=4	CROCC2	0	1	0	6		0.826207	0.979926	0.891496		0.126233	0.231909	0.149721		1.17302	1.07576		0.184315	0.433162		0.152786	0.236659	0.167943
Q9UKG9	Homo sapiens	Peroxisomal carnitine O-octanoyltransferase OS=Homo sapiens OX=9606 GN=CROT PE=1 SV=2	CROT	10	5	5	46		1.25483	1.1528	1.12662		0.178223	0.152835	0.0956114		0.920038	0.903241		0.312123	0.151512		0.142029	0.132577	0.0848659
O75718	Homo sapiens	Cartilage-associated protein OS=Homo sapiens OX=9606 GN=CRTAP PE=1 SV=1	CRTAP	14	6	6	54		1.19503	1.27241	1.13346		0.14638	0.124781	0.120717		1.0671	0.950073		0.347641	0.445174		0.122491	0.0980669	0.106502
Q53ET0	Homo sapiens	CREB-regulated transcription coactivator 2 OS=Homo sapiens OX=9606 GN=CRTC2 PE=1 SV=2	CRTC2	3	1	1	2		0.0247017	0.0225381	0.0243954		0.00284381	0.0115079	0.0107035		0.833588	0.903314		0.671561	0.948298		0.115126	0.510598	0.438752
P02511	Homo sapiens	Alpha-crystallin B chain OS=Homo sapiens OX=9606 GN=CRYAB PE=1 SV=2	CRYAB	39	7	7	97		6.19608	6.0615	6.92839		2.5898	2.75404	3.30276		0.963276	1.08889		0.932233	0.678153		0.417974	0.454349	0.4767
Q9Y4K1	Homo sapiens	Beta/gamma crystallin domain-containing protein 1 OS=Homo sapiens OX=9606 GN=CRYBG1 PE=1 SV=3	CRYBG1	2	2	2	5		0.10563	0.0779448	0.114668		0.0820903	0.0665213	0.0635857		0.779152	1.4063		0.535428	0.835448		0.777152	0.853441	0.554521
Q08257	Homo sapiens	Quinone oxidoreductase OS=Homo sapiens OX=9606 GN=CRYZ PE=1 SV=1	CRYZ	15	3	3	26		4.6863	4.82093	5.03889		3.27273	3.05104	2.30834		1.10936	1.31903		0.942703	0.833598		0.698361	0.632874	0.458106
O95825	Homo sapiens	Quinone oxidoreductase-like protein 1 OS=Homo sapiens OX=9606 GN=CRYZL1 PE=1 SV=2	CRYZL1	20	5	5	42		1.06799	1.08573	1.05738		0.057641	0.0817893	0.0580882		1.01543	0.989994		0.673282	0.757223		0.0539713	0.0753308	0.0549361
O75390	Homo sapiens	Citrate synthase, mitochondrial OS=Homo sapiens OX=9606 GN=CS PE=1 SV=2	CS	31	11	11	185		17.3667	16.7145	16.8909		2.09292	1.44243	1.75006		0.965566	0.97446		0.543726	0.678281		0.120513	0.0862981	0.10361
O75534	Homo sapiens	Cold shock domain-containing protein E1 OS=Homo sapiens OX=9606 GN=CSDE1 PE=1 SV=2	CSDE1	59	41	41	523		39.793	38.5235	37.6557		1.44804	1.747	1.85553		0.967785	0.945811		0.200518	0.0503228		0.0363893	0.0453491	0.0492763
P55060	Homo sapiens	Exportin-2 OS=Homo sapiens OX=9606 GN=CSE1L PE=1 SV=3	CSE1L	57	43	43	593		163.008	154.16	153.985		11.2377	13.6166	7.68314		0.944359	0.945586		0.24771	0.135519		0.0689399	0.0883276	0.0498955
P41240	Homo sapiens	Tyrosine-protein kinase CSK OS=Homo sapiens OX=9606 GN=CSK PE=1 SV=1	CSK	39	13	12	137		9.06166	5.26224	6.06074		3.53077	1.3528	3.16799		0.601278	0.641893		0.0335969	0.152285		0.389639	0.257077	0.522706
P48729	Homo sapiens	Casein kinase I isoform alpha OS=Homo sapiens OX=9606 GN=CSNK1A1 PE=1 SV=2	CSNK1A1	37	10	5	165		3.7396	4.06627	4.20823		0.162723	0.238858	0.251493		1.08665	1.12452		0.0198358	0.00330725		0.0435136	0.0587413	0.0597621
Q8N752	Homo sapiens	Casein kinase I isoform alpha-like OS=Homo sapiens OX=9606 GN=CSNK1A1L PE=2 SV=2	CSNK1A1L	18	5	0	81		1.98998	2.24147	2.2681		0.108449	0.209104	0.320339		1.12374	1.13216		0.0258082	0.0895918		0.0544973	0.0932884	0.141237
P48730	Homo sapiens	Casein kinase I isoform delta OS=Homo sapiens OX=9606 GN=CSNK1D PE=1 SV=2	CSNK1D	15	6	1	39		0.334339	0.331178	0.323958		0.0332159	0.0791189	0.0679208		0.971456	0.953986		0.929886	0.743576		0.099348	0.238901	0.20966
P49674	Homo sapiens	Casein kinase I isoform epsilon OS=Homo sapiens OX=9606 GN=CSNK1E PE=1 SV=1	CSNK1E	15	6	1	33		0.63449	0.680789	0.60336		0.156818	0.0827177	0.119281		1.10414	0.968311		0.53677	0.706855		0.247156	0.121503	0.197694
Q9HCP0	Homo sapiens	Casein kinase I isoform gamma-1 OS=Homo sapiens OX=9606 GN=CSNK1G1 PE=1 SV=1	CSNK1G1	10	4	2	21		0.25775	0.301137	0.314778		0.0537371	0.0549565	0.0898859		1.17407	1.20675		0.196859	0.211824		0.208486	0.182497	0.285554
P78368	Homo sapiens	Casein kinase I isoform gamma-2 OS=Homo sapiens OX=9606 GN=CSNK1G2 PE=1 SV=1	CSNK1G2	5	2	0	11		0.128154	0.19848	0.206707		0.0323977	0.0619743	0.0779351		1.51671	1.56077		0.0334871	0.0458028		0.252802	0.312245	0.377031
Q9Y6M4	Homo sapiens	Casein kinase I isoform gamma-3 OS=Homo sapiens OX=9606 GN=CSNK1G3 PE=1 SV=2	CSNK1G3	4	2	0	11		0.128154	0.19848	0.206707		0.0323977	0.0619743	0.0779351		1.51671	1.56077		0.0334871	0.0458028		0.252802	0.312245	0.377031
P68400	Homo sapiens	Casein kinase II subunit alpha OS=Homo sapiens OX=9606 GN=CSNK2A1 PE=1 SV=1	CSNK2A1	54	16	3	179		8.49954	8.49295	7.73224		0.38518	0.411777	0.54406		0.999061	0.908616		0.97773	0.0181759		0.0453177	0.0484846	0.0703626
P19784	Homo sapiens	Casein kinase II subunit alpha' OS=Homo sapiens OX=9606 GN=CSNK2A2 PE=1 SV=1	CSNK2A2	47	12	11	130		3.22367	3.22555	3.12865		0.110542	0.183505	0.209412		0.999659	0.969116		0.983191	0.348846		0.0342909	0.0568908	0.0669339
Q8NEV1	Homo sapiens	Casein kinase II subunit alpha 3 OS=Homo sapiens OX=9606 GN=CSNK2A3 PE=1 SV=2	CSNK2A3	45	13	0	159		7.21267	7.21811	6.60836		0.417441	0.268113	0.443322		1.00154	0.915746		0.979136	0.0353925		0.057876	0.0371445	0.067085
P67870	Homo sapiens	Casein kinase II subunit beta OS=Homo sapiens OX=9606 GN=CSNK2B PE=1 SV=1	CSNK2B	46	8	8	95		4.43435	4.36622	4.07984		0.134432	0.550499	0.483578		0.978265	0.915199		0.778983	0.136321		0.0303159	0.126082	0.118529
P21291	Homo sapiens	Cysteine and glycine-rich protein 1 OS=Homo sapiens OX=9606 GN=CSRP1 PE=1 SV=3	CSRP1	36	7	7	128		8.44199	9.76817	8.48905		0.581381	1.11474	0.682326		1.15343	1.00459		0.0272374	0.900216		0.0688678	0.114119	0.0803772
P04080	Homo sapiens	Cystatin-B OS=Homo sapiens OX=9606 GN=CSTB PE=1 SV=2	CSTB	12	1	1	18		14.2393	14.2375	15.4518		1.41165	0.892438	1.54791		1.00237	1.08509		0.997972	0.186694		0.0991374	0.062682	0.100177
Q05048	Homo sapiens	Cleavage stimulation factor subunit 1 OS=Homo sapiens OX=9606 GN=CSTF1 PE=1 SV=1	CSTF1	29	7	7	77		1.70692	1.92515	1.83411		0.225848	0.22785	0.255576		1.12979	1.07358		0.126643	0.382505		0.132313	0.118354	0.139346
P33240	Homo sapiens	Cleavage stimulation factor subunit 2 OS=Homo sapiens OX=9606 GN=CSTF2 PE=1 SV=1	CSTF2	34	14	6	121		3.1635	3.13706	2.98858		0.175415	0.255532	0.261681		0.990065	0.942742		0.838672	0.203697		0.0554498	0.081456	0.0875604
Q9H0L4	Homo sapiens	Cleavage stimulation factor subunit 2 tau variant OS=Homo sapiens OX=9606 GN=CSTF2T PE=1 SV=1	CSTF2T	22	9	1	83		0.181208	0.221699	0.188674		0.0212181	0.0311587	0.0290083		1.22057	1.0371		0.0251182	0.621904		0.117093	0.140545	0.153748
Q12996	Homo sapiens	Cleavage stimulation factor subunit 3 OS=Homo sapiens OX=9606 GN=CSTF3 PE=1 SV=1	CSTF3	31	15	15	97		2.2845	2.38154	2.38547		0.121252	0.336748	0.28845		1.03558	1.03916		0.530213	0.447579		0.0530758	0.141399	0.120919
Q96RT6	Homo sapiens	cTAGE family member 2 OS=Homo sapiens OX=9606 GN=CTAGE1 PE=1 SV=2	CTAGE1	2	2	0	6		0.110644	0.0551732	0.0744734		0.0241703	0.0473806	0.0473372		0.315292	0.512786		0.0286407	0.126495		0.218452	0.858761	0.635625
Q13363	Homo sapiens	C-terminal-binding protein 1 OS=Homo sapiens OX=9606 GN=CTBP1 PE=1 SV=2	CTBP1	24	8	6	143		4.19409	3.92148	3.99935		0.559099	0.492071	0.471109		0.936011	0.955703		0.391029	0.528823		0.133306	0.125481	0.117796
P56545	Homo sapiens	C-terminal-binding protein 2 OS=Homo sapiens OX=9606 GN=CTBP2 PE=1 SV=1	CTBP2	53	14	12	203		11.8145	14.7197	14.0625		2.53753	1.49642	2.67423		1.26628	1.1973		0.0363302	0.166129		0.214781	0.101661	0.190168
P49711	Homo sapiens	Transcriptional repressor CTCF OS=Homo sapiens OX=9606 GN=CTCF PE=1 SV=1	CTCF	22	10	8	61		0.55684	0.653954	0.592391		0.0540757	0.0574254	0.101609		1.17523	1.05468		0.0129888	0.466769		0.0971117	0.0878126	0.171524
Q8NI51	Homo sapiens	Transcriptional repressor CTCFL OS=Homo sapiens OX=9606 GN=CTCFL PE=1 SV=2	CTCFL	2	2	0	8		0.164345	0.176503	0.160257		0.0860107	0.103662	0.0893675		1.04501	0.959109		0.829471	0.937246		0.523354	0.587311	0.557651
Q9Y5B0	Homo sapiens	RNA polymerase II subunit A C-terminal domain phosphatase OS=Homo sapiens OX=9606 GN=CTDP1 PE=1 SV=3	CTDP1	5	3	3	11		0.133434	0.152818	0.136149		0.0140237	0.0279437	0.019967		1.13402	1.01522		0.159817	0.790734		0.105098	0.182856	0.146655
Q9GZU7	Homo sapiens	Carboxy-terminal domain RNA polymerase II polypeptide A small phosphatase 1 OS=Homo sapiens OX=9606 GN=CTDSP1 PE=1 SV=1	CTDSP1	4	1	0	9		0.147686	0.160456	0.244201		0.0319224	0.0240948	0.247372		1.09944	1.29837		0.452273	0.385406		0.216151	0.150165	1.01299
O15194	Homo sapiens	CTD small phosphatase-like protein OS=Homo sapiens OX=9606 GN=CTDSPL PE=1 SV=2	CTDSPL	4	1	0	9		0.147686	0.160456	0.244201		0.0319224	0.0240948	0.247372		1.09944	1.29837		0.452273	0.385406		0.216151	0.150165	1.01299
Q05D32	Homo sapiens	CTD small phosphatase-like protein 2 OS=Homo sapiens OX=9606 GN=CTDSPL2 PE=1 SV=2	CTDSPL2	18	6	6	33		0.26999	0.239173	0.239892		0.0821424	0.052671	0.0416496		0.906027	0.915072		0.457063	0.442024		0.304242	0.220222	0.173618
P32929	Homo sapiens	Cystathionine gamma-lyase OS=Homo sapiens OX=9606 GN=CTH PE=1 SV=3	CTH	12	4	4	52		13.8079	13.4363	12.8114		2.05589	2.18691	1.59316		0.971093	0.930126		0.767908	0.370131		0.148893	0.162762	0.124355
O43310	Homo sapiens	CBP80/20-dependent translation initiation factor OS=Homo sapiens OX=9606 GN=CTIF PE=1 SV=1	CTIF	3	1	1	1		0.10896	0.115571	0.0909094		0.0209544	0.0360032	0.0134016		1.03062	0.840128		0.705656	0.105834		0.192312	0.311525	0.147417
P35221	Homo sapiens	Catenin alpha-1 OS=Homo sapiens OX=9606 GN=CTNNA1 PE=1 SV=1	CTNNA1	61	44	33	714		58.7541	63.5007	55.3969		1.98019	3.48068	1.91474		1.07999	0.942844		0.0157411	0.013681		0.0337029	0.0548132	0.0345641
P26232	Homo sapiens	Catenin alpha-2 OS=Homo sapiens OX=9606 GN=CTNNA2 PE=1 SV=5	CTNNA2	13	11	1	143		2.01608	2.19908	1.98257		0.096358	0.198493	0.236767		1.08805	0.978587		0.0696142	0.754756		0.0477948	0.0902619	0.119425
Q9UI47	Homo sapiens	Catenin alpha-3 OS=Homo sapiens OX=9606 GN=CTNNA3 PE=1 SV=2	CTNNA3	1	1	0	8		3.30026	3.41821	3.02873		0.332708	0.940334	0.510826		1.00605	0.909872		0.781476	0.30086		0.100813	0.275096	0.16866
P35222	Homo sapiens	Catenin beta-1 OS=Homo sapiens OX=9606 GN=CTNNB1 PE=1 SV=1	CTNNB1	67	37	31	656		27.7454	32.4583	25.0564		2.10874	2.76369	1.68366		1.16924	0.903645		0.00773694	0.0347913		0.0760034	0.0851458	0.067195
Q8WYA6	Homo sapiens	Beta-catenin-like protein 1 OS=Homo sapiens OX=9606 GN=CTNNBL1 PE=1 SV=1	CTNNBL1	20	10	10	68		1.73301	1.68295	1.65376		0.137569	0.120058	0.102511		0.971561	0.955254		0.517028	0.284273		0.0793816	0.0713383	0.0619865
O60716	Homo sapiens	Catenin delta-1 OS=Homo sapiens OX=9606 GN=CTNND1 PE=1 SV=1	CTNND1	36	28	28	400		19.2332	19.7005	17.1921		1.09186	1.77617	0.562221		1.02215	0.894648		0.595101	0.00224648		0.0567693	0.090159	0.0327022
Q9UQB3	Homo sapiens	Catenin delta-2 OS=Homo sapiens OX=9606 GN=CTNND2 PE=1 SV=3	CTNND2	1	1	0	16		0.0920705	0.094532	0.068146		0.0298074	0.0316518	0.00512867		1.02142	0.764028		0.892458	0.107192		0.323746	0.334826	0.07526
P17812	Homo sapiens	CTP synthase 1 OS=Homo sapiens OX=9606 GN=CTPS1 PE=1 SV=2	CTPS1	36	17	14	186		6.28974	6.03275	5.90946		0.290349	0.546504	0.532853		0.956744	0.937162		0.333029	0.155785		0.0461623	0.0905897	0.0901696
Q9NRF8	Homo sapiens	CTP synthase 2 OS=Homo sapiens OX=9606 GN=CTPS2 PE=1 SV=1	CTPS2	17	8	5	48		0.932217	1.05734	1.01768		0.454716	0.625122	0.534853		1.11097	1.08748		0.700083	0.771665		0.487779	0.591224	0.525563
Q6PD62	Homo sapiens	RNA polymerase-associated protein CTR9 homolog OS=Homo sapiens OX=9606 GN=CTR9 PE=1 SV=1	CTR9	18	13	13	81		1.36116	1.34782	1.36011		0.170672	0.162688	0.159718		0.991202	1.00003		0.892573	0.991457		0.125387	0.120704	0.11743
P10619	Homo sapiens	Lysosomal protective protein OS=Homo sapiens OX=9606 GN=CTSA PE=1 SV=2	CTSA	5	2	2	17		0.420725	0.381214	0.360327		0.111222	0.120533	0.111957		0.878003	0.832269		0.568214	0.37061		0.264359	0.316181	0.31071
P07858	Homo sapiens	Cathepsin B OS=Homo sapiens OX=9606 GN=CTSB PE=1 SV=3	CTSB	6	1	1	31		0.620135	0.612341	0.666255		0.0786833	0.106292	0.128465		0.982186	1.06461		0.888085	0.470591		0.126881	0.173583	0.192816
P07339	Homo sapiens	Cathepsin D OS=Homo sapiens OX=9606 GN=CTSD PE=1 SV=1	CTSD	16	5	5	192		32.9077	30.8658	29.0768		2.04797	3.21467	2.5778		0.935052	0.881962		0.218764	0.0172423		0.0622337	0.10415	0.0886551
P43235	Homo sapiens	Cathepsin K OS=Homo sapiens OX=9606 GN=CTSK PE=1 SV=1	CTSK	4	1	1	7		0.0385996	0.0634876	0.0741503		0.0295644	0.0205888	0.0176788		2.15229	2.56489		0.121492	0.0299749		0.765926	0.324296	0.238419
P25774	Homo sapiens	Cathepsin S OS=Homo sapiens OX=9606 GN=CTSS PE=1 SV=3	CTSS	5	1	1	17		0.186398	0.211989	0.248137		0.0191491	0.0211868	0.0406596		1.13759	1.32162		0.0528926	0.00718298		0.102732	0.0999432	0.163859
Q9UBR2	Homo sapiens	Cathepsin Z OS=Homo sapiens OX=9606 GN=CTSZ PE=1 SV=1	CTSZ	9	3	3	28		3.117	2.87214	2.81222		0.459746	0.40717	0.346186		0.921766	0.90421		0.351784	0.223699		0.147497	0.141766	0.1231
Q14247	Homo sapiens	Src substrate cortactin OS=Homo sapiens OX=9606 GN=CTTN PE=1 SV=2	CTTN	28	19	19	233		21.1815	20.7232	19.8671		1.30936	0.962916	0.916843		0.979017	0.938594		0.50544	0.0716641		0.0618162	0.0464656	0.0461488
Q9P2B4	Homo sapiens	CTTNBP2 N-terminal-like protein OS=Homo sapiens OX=9606 GN=CTTNBP2NL PE=1 SV=2	CTTNBP2NL	19	10	10	72		1.62091	1.48445	1.35573		0.203645	0.108318	0.260504		0.919839	0.827684		0.177936	0.0778638		0.125637	0.0729684	0.19215
Q7Z7A3	Homo sapiens	Cytoplasmic tRNA 2-thiolation protein 1 OS=Homo sapiens OX=9606 GN=CTU1 PE=1 SV=1	CTU1	5	1	1	3		0.0447925	0.044092	0.0488514		0.00584523	0.00862374	0.019102		0.976398	1.04009		0.87246	0.636616		0.130496	0.195585	0.391022
Q13616	Homo sapiens	Cullin-1 OS=Homo sapiens OX=9606 GN=CUL1 PE=1 SV=2	CUL1	42	23	23	223		4.87055	4.92791	4.66391		0.229445	0.236013	0.451478		1.01178	0.954704		0.678567	0.341139		0.0471087	0.0478932	0.0968024
Q13617	Homo sapiens	Cullin-2 OS=Homo sapiens OX=9606 GN=CUL2 PE=1 SV=2	CUL2	32	17	17	133		3.12818	2.99711	2.96952		0.112649	0.188298	0.184624		0.956955	0.948339		0.174155	0.102566		0.0360112	0.0628265	0.0621731
Q13618	Homo sapiens	Cullin-3 OS=Homo sapiens OX=9606 GN=CUL3 PE=1 SV=2	CUL3	50	30	30	291		9.50778	9.15449	8.71198		0.867542	1.86409	1.39428		0.948367	0.90987		0.682741	0.262644		0.0912455	0.203626	0.160042
Q13619	Homo sapiens	Cullin-4A OS=Homo sapiens OX=9606 GN=CUL4A PE=1 SV=3	CUL4A	26	17	8	157		1.69942	1.54667	1.45656		0.143696	0.176454	0.173038		0.908124	0.854813		0.131174	0.0245328		0.0845558	0.114086	0.118799
Q13620	Homo sapiens	Cullin-4B OS=Homo sapiens OX=9606 GN=CUL4B PE=1 SV=4	CUL4B	30	22	13	171		2.88262	2.8296	2.95292		0.201261	0.174017	0.233362		0.982093	1.02368		0.636031	0.588591		0.069819	0.0614988	0.0790277
Q93034	Homo sapiens	Cullin-5 OS=Homo sapiens OX=9606 GN=CUL5 PE=1 SV=4	CUL5	30	18	18	104		3.30194	3.32648	3.44586		0.24961	0.182236	0.221473		1.00857	1.04433		0.849693	0.315626		0.0755949	0.0547834	0.0642722
O60888	Homo sapiens	Protein CutA OS=Homo sapiens OX=9606 GN=CUTA PE=1 SV=2	CUTA	10	1	1	5		0.0690946	0.0464923	0.05913		0.0106478	0.0422042	0.0125077		0.457444	0.850021		0.253364	0.16813		0.154105	0.907768	0.211529
P39880	Homo sapiens	Homeobox protein cut-like 1 OS=Homo sapiens OX=9606 GN=CUX1 PE=1 SV=3	CUX1	7	8	0	22		0.343971	0.334359	0.378545		0.112456	0.106169	0.0520781		0.957706	1.15027		0.882016	0.509911		0.326934	0.317531	0.137575
Q13948	Homo sapiens	Protein CASP OS=Homo sapiens OX=9606 GN=CUX1 PE=1 SV=2	CUX1	16	8	0	22		0.343971	0.334359	0.378545		0.112456	0.106169	0.0520781		0.957706	1.15027		0.882016	0.509911		0.326934	0.317531	0.137575
Q9P013	Homo sapiens	Spliceosome-associated protein CWC15 homolog OS=Homo sapiens OX=9606 GN=CWC15 PE=1 SV=2	CWC15	17	5	5	46		1.13108	1.1264	0.993736		0.0751393	0.132244	0.0603752		0.991953	0.878777		0.94142	0.00582007		0.0664312	0.117404	0.0607557
Q9HCG8	Homo sapiens	Pre-mRNA-splicing factor CWC22 homolog OS=Homo sapiens OX=9606 GN=CWC22 PE=1 SV=3	CWC22	9	7	7	52		0.536729	0.606693	0.506338		0.0534926	0.0344862	0.0911094		1.13338	0.934101		0.0225957	0.497147		0.0996642	0.0568429	0.179938
Q9NXE8	Homo sapiens	Pre-mRNA-splicing factor CWC25 homolog OS=Homo sapiens OX=9606 GN=CWC25 PE=1 SV=1	CWC25	3	1	1	4		0.0708024	0.0654595	0.0671535		0.0185945	0.013833	0.0107381		0.935448	0.970491		0.584716	0.68602		0.262625	0.211322	0.159904
Q6UX04	Homo sapiens	Spliceosome-associated protein CWC27 homolog OS=Homo sapiens OX=9606 GN=CWC27 PE=1 SV=1	CWC27	7	2	2	17		0.141423	0.0828224	0.0923453		0.0966761	0.0246624	0.0586213		0.729221	0.647975		0.203264	0.31266		0.683598	0.297775	0.634806
Q69YN2	Homo sapiens	CWF19-like protein 1 OS=Homo sapiens OX=9606 GN=CWF19L1 PE=1 SV=2	CWF19L1	12	5	5	22		0.570781	0.534746	0.572226		0.0678795	0.108681	0.0789503		0.923944	1.00001		0.506583	0.973545		0.118924	0.203239	0.13797
Q9H720	Homo sapiens	PGAP2-interacting protein OS=Homo sapiens OX=9606 GN=CWH43 PE=2 SV=2	CWH43	2	1	1	1		0.247341	0.283281	0.319985		0.0575166	0.0828633	0.0624378		1.12689	1.30687		0.403264	0.0624878		0.232539	0.292513	0.195127
P78310	Homo sapiens	Coxsackievirus and adenovirus receptor OS=Homo sapiens OX=9606 GN=CXADR PE=1 SV=1	CXADR	30	8	8	79		2.00616	2.0294	2.02176		0.225808	0.152029	0.251513		1.0145	1.006		0.838586	0.912232		0.112557	0.0749133	0.124403
Q9H5V9	Homo sapiens	UPF0428 protein CXorf56 OS=Homo sapiens OX=9606 GN=CXorf56 PE=1 SV=1	CXorf56	12	2	2	4		0.032	0.0211351	0.0245576		0.0245224	0.0147739	0.020456		0.732582	0.789877		0.374474	0.580696		0.766326	0.699026	0.832979
Q7LFL8	Homo sapiens	CXXC-type zinc finger protein 5 OS=Homo sapiens OX=9606 GN=CXXC5 PE=1 SV=1	CXXC5	10	2	2	4		0.0263063	0.0285616	0.0168481		0.0032931	0.0051829	0.00420602		1.0791	0.629675		0.389446	0.00147327		0.125183	0.181464	0.249643
P00167	Homo sapiens	Cytochrome b5 OS=Homo sapiens OX=9606 GN=CYB5A PE=1 SV=2	CYB5A	39	4	4	96		4.55605	4.64614	5.0388		0.771838	0.537564	0.602869		1.02648	1.11261		0.819238	0.255059		0.16941	0.115701	0.119645
O43169	Homo sapiens	Cytochrome b5 type B OS=Homo sapiens OX=9606 GN=CYB5B PE=1 SV=3	CYB5B	6	1	1	13		0.517526	0.605132	0.634871		0.0987634	0.153001	0.151062		1.15772	1.21964		0.265931	0.142336		0.190837	0.252839	0.237941
Q9UHQ9	Homo sapiens	NADH-cytochrome b5 reductase 1 OS=Homo sapiens OX=9606 GN=CYB5R1 PE=1 SV=1	CYB5R1	3	1	1	1		0.366303	0.380354	0.369477		0.0601449	0.0307595	0.048366		1.04761	1.01298		0.621462	0.921767		0.164194	0.0808705	0.130904
P00387	Homo sapiens	NADH-cytochrome b5 reductase 3 OS=Homo sapiens OX=9606 GN=CYB5R3 PE=1 SV=3	CYB5R3	31	6	6	145		11.748	11.268	11.3567		0.761631	1.2125	1.14457		0.956013	0.963883		0.430729	0.501535		0.0648306	0.107605	0.100784
Q7L1T6	Homo sapiens	Cytochrome b5 reductase 4 OS=Homo sapiens OX=9606 GN=CYB5R4 PE=1 SV=1	CYB5R4	7	3	3	15		0.267083	0.256953	0.243154		0.0479124	0.00935462	0.0487312		0.972951	0.905897		0.631392	0.411138		0.179391	0.036406	0.200413
Q9BQA9	Homo sapiens	Cytochrome b-245 chaperone 1 OS=Homo sapiens OX=9606 GN=CYBC1 PE=1 SV=1	CYBC1	4	1	1	2		0.258738	0.260612	0.268282		0.0199466	0.0400219	0.0334598		0.998801	1.0328		0.920246	0.561743		0.0770921	0.153569	0.124719
P08574	Homo sapiens	Cytochrome c1, heme protein, mitochondrial OS=Homo sapiens OX=9606 GN=CYC1 PE=1 SV=3	CYC1	29	6	6	86		4.44458	4.97144	4.43112		0.694495	0.575266	0.367409		1.12354	1.004		0.18291	0.967365		0.156257	0.115714	0.0829156
P99999	Homo sapiens	Cytochrome c OS=Homo sapiens OX=9606 GN=CYCS PE=1 SV=2	CYCS	18	2	2	53		4.94344	5.71913	5.09173		0.884329	0.701837	0.267998		1.16614	1.04295		0.123291	0.708032		0.17889	0.122718	0.052634
Q7L576	Homo sapiens	Cytoplasmic FMR1-interacting protein 1 OS=Homo sapiens OX=9606 GN=CYFIP1 PE=1 SV=1	CYFIP1	32	32	15	394		10.7993	10.4154	9.49064		0.432104	0.622331	0.288329		0.963694	0.879062		0.242831	0.00010538		0.0400121	0.059751	0.0303804
Q96F07	Homo sapiens	Cytoplasmic FMR1-interacting protein 2 OS=Homo sapiens OX=9606 GN=CYFIP2 PE=1 SV=2	CYFIP2	29	30	13	356		1.98828	2.13203	2.1111		0.598177	0.966099	0.583683		1.03783	1.06611		0.763007	0.726357		0.300852	0.453135	0.276483
Q16678	Homo sapiens	Cytochrome P450 1B1 OS=Homo sapiens OX=9606 GN=CYP1B1 PE=1 SV=2	CYP1B1	5	3	3	10		1.29019	1.31031	1.31077		0.314654	0.28654	0.339778		1.01504	1.00752		0.910091	0.915488		0.243882	0.21868	0.259221
Q6UW02	Homo sapiens	Cytochrome P450 20A1 OS=Homo sapiens OX=9606 GN=CYP20A1 PE=1 SV=1	CYP20A1	16	6	6	75		2.69377	1.18875	1.46535		3.51301	0.0815429	0.357187		0.670885	0.807997		0.342119	0.432299		1.30413	0.0685957	0.243756
Q9HB55	Homo sapiens	Cytochrome P450 3A43 OS=Homo sapiens OX=9606 GN=CYP3A43 PE=1 SV=1	CYP3A43	2	1	1	1		0.0251092	0.0312297	0.0247698		0.0142538	0.0221031	0.0196024		1.11998	0.90521		0.581239	0.973305		0.567669	0.70776	0.791386
P78329	Homo sapiens	Cytochrome P450 4F2 OS=Homo sapiens OX=9606 GN=CYP4F2 PE=1 SV=1	CYP4F2	2	1	0	7		0.0306307	0.0308633	0.0310864		0.00412535	0.00291233	0.00657534		1.01193	1.00395		0.912416	0.888528		0.13468	0.0943622	0.211518
P98187	Homo sapiens	Cytochrome P450 4F8 OS=Homo sapiens OX=9606 GN=CYP4F8 PE=1 SV=1	CYP4F8	2	1	0	7		0.0306307	0.0308633	0.0310864		0.00412535	0.00291233	0.00657534		1.01193	1.00395		0.912416	0.888528		0.13468	0.0943622	0.211518
Q86W10	Homo sapiens	Cytochrome P450 4Z1 OS=Homo sapiens OX=9606 GN=CYP4Z1 PE=2 SV=1	CYP4Z1	2	1	1	18		1.84001	1.69657	1.40485		0.263848	0.239679	0.220708		0.922535	0.762067		0.347531	0.0112761		0.143395	0.141273	0.157104
Q16850	Homo sapiens	Lanosterol 14-alpha demethylase OS=Homo sapiens OX=9606 GN=CYP51A1 PE=1 SV=3	CYP51A1	36	14	14	169		10.9676	5.30729	7.50465		1.41353	0.230181	0.899103		0.487055	0.685164		0.000149623	0.000489562		0.128882	0.0433706	0.119806
Q9H1C7	Homo sapiens	Cysteine-rich and transmembrane domain-containing protein 1 OS=Homo sapiens OX=9606 GN=CYSTM1 PE=1 SV=1	CYSTM1	10	1	1	18		0.554533	0.53023	0.496665		0.102762	0.0804157	0.0623058		0.960354	0.902493		0.657983	0.2655		0.185313	0.151662	0.125448
Q15438	Homo sapiens	Cytohesin-1 OS=Homo sapiens OX=9606 GN=CYTH1 PE=1 SV=1	CYTH1	3	1	0	5		0.170043	0.167984	0.168892		0.0431472	0.0482009	0.0224889		0.97657	1.01189		0.939391	0.954926		0.253743	0.286937	0.133155
Q99418	Homo sapiens	Cytohesin-2 OS=Homo sapiens OX=9606 GN=CYTH2 PE=1 SV=2	CYTH2	18	4	3	15		0.287705	0.299898	0.325728		0.0693896	0.0917524	0.0838581		1.02355	1.12965		0.800409	0.412204		0.241183	0.305945	0.257449
O43739	Homo sapiens	Cytohesin-3 OS=Homo sapiens OX=9606 GN=CYTH3 PE=1 SV=2	CYTH3	3	1	0	5		0.170043	0.167984	0.168892		0.0431472	0.0482009	0.0224889		0.97657	1.01189		0.939391	0.954926		0.253743	0.286937	0.133155
Q9NWV4	Homo sapiens	CXXC motif containing zinc binding protein OS=Homo sapiens OX=9606 GN=CZIB PE=1 SV=1	CZIB	15	2	2	23		1.11271	1.12309	1.19124		0.214509	0.122476	0.20908		1.0208	1.07389		0.92004	0.535217		0.192781	0.109052	0.175515
Q5VWQ8	Homo sapiens	Disabled homolog 2-interacting protein OS=Homo sapiens OX=9606 GN=DAB2IP PE=1 SV=2	DAB2IP	3	3	1	21		3.03793	3.10991	3.48102		0.194854	0.361513	0.535839		1.01974	1.13646		0.676791	0.103336		0.0641403	0.116245	0.153932
P61803	Homo sapiens	Dolichyl-diphosphooligosaccharide--protein glycosyltransferase subunit DAD1 OS=Homo sapiens OX=9606 GN=DAD1 PE=1 SV=3	DAD1	9	1	1	14		0.847313	0.862913	0.916989		0.102139	0.104788	0.178577		1.01841	1.07154		0.799291	0.426118		0.120545	0.121435	0.194742
Q14118	Homo sapiens	Dystroglycan OS=Homo sapiens OX=9606 GN=DAG1 PE=1 SV=2	DAG1	4	2	2	8		0.491327	0.458854	0.515357		0.0646453	0.094075	0.0657485		0.919789	1.04905		0.501768	0.537571		0.131573	0.205022	0.127578
Q8NCG7	Homo sapiens	Sn1-specific diacylglycerol lipase beta OS=Homo sapiens OX=9606 GN=DAGLB PE=1 SV=2	DAGLB	2	1	1	4		0.0264947	0.0303097	0.0318527		0.00786025	0.0141533	0.0111521		1.06412	1.16161		0.576559	0.358764		0.296673	0.466958	0.350115
P14920	Homo sapiens	D-amino-acid oxidase OS=Homo sapiens OX=9606 GN=DAO PE=1 SV=3	DAO	8	2	2	67		5.41297	4.71741	5.15751		1.63732	0.717433	1.0526		0.894789	0.969999		0.363006	0.754469		0.30248	0.152082	0.204091
P51397	Homo sapiens	Death-associated protein 1 OS=Homo sapiens OX=9606 GN=DAP PE=1 SV=3	DAP	16	2	2	5		0.165942	0.231518	0.193825		0.0290785	0.0827472	0.0345483		1.35091	1.16729		0.115049	0.161343		0.175233	0.357412	0.178245
P51398	Homo sapiens	28S ribosomal protein S29, mitochondrial OS=Homo sapiens OX=9606 GN=DAP3 PE=1 SV=1	DAP3	11	3	3	31		3.90704	3.82909	3.9016		0.160943	0.249918	0.256534		0.979022	0.997594		0.535117	0.965785		0.0411931	0.0652683	0.065751
Q9UIK4	Homo sapiens	Death-associated protein kinase 2 OS=Homo sapiens OX=9606 GN=DAPK2 PE=1 SV=1	DAPK2	4	1	0	16		0.39264	0.359319	0.334942		0.0743877	0.052661	0.0576119		0.92148	0.85518		0.391554	0.16397		0.189455	0.146558	0.172006
O43293	Homo sapiens	Death-associated protein kinase 3 OS=Homo sapiens OX=9606 GN=DAPK3 PE=1 SV=1	DAPK3	18	5	4	45		1.16251	1.09581	0.973714		0.171701	0.100985	0.252364		0.947727	0.825937		0.431227	0.16071		0.147699	0.0921559	0.259177
P14868	Homo sapiens	Aspartate--tRNA ligase, cytoplasmic OS=Homo sapiens OX=9606 GN=DARS PE=1 SV=2	DARS	54	25	25	378		34.0661	33.3629	31.4199		3.80159	2.9987	1.77826		0.981001	0.925648		0.72943	0.153521		0.111595	0.0898812	0.0565966
Q9UER7	Homo sapiens	Death domain-associated protein 6 OS=Homo sapiens OX=9606 GN=DAXX PE=1 SV=2	DAXX	2	1	1	3		0.0632499	0.0482663	0.0347236		0.0134996	0.0137924	0.0186794		0.753108	0.470291		0.0863768	0.0126371		0.213432	0.285755	0.537945
Q96EP5	Homo sapiens	DAZ-associated protein 1 OS=Homo sapiens OX=9606 GN=DAZAP1 PE=1 SV=1	DAZAP1	34	9	9	169		6.81231	12.8049	34.8542		0.696738	1.99709	5.2622		1.86908	5.0868		0.000384759	3.86791e-05		0.102276	0.155963	0.150978
Q16643	Homo sapiens	Drebrin OS=Homo sapiens OX=9606 GN=DBN1 PE=1 SV=4	DBN1	32	17	17	233		8.83307	8.66421	8.31363		0.708153	0.542632	0.70833		0.981844	0.940927		0.652843	0.232728		0.0801707	0.0626291	0.085201
Q9UJU6	Homo sapiens	Drebrin-like protein OS=Homo sapiens OX=9606 GN=DBNL PE=1 SV=1	DBNL	24	9	9	138		6.57349	6.60173	6.50005		0.969564	0.87498	0.173148		1.00625	0.998406		0.958808	0.861834		0.147496	0.132538	0.026638
Q9UK59	Homo sapiens	Lariat debranching enzyme OS=Homo sapiens OX=9606 GN=DBR1 PE=1 SV=2	DBR1	6	3	3	18		0.318272	0.301497	0.336172		0.0483128	0.0345285	0.0400495		0.951463	1.06019		0.504733	0.500667		0.151797	0.114524	0.119134
P11182	Homo sapiens	Lipoamide acyltransferase component of branched-chain alpha-keto acid dehydrogenase complex, mitochondrial OS=Homo sapiens OX=9606 GN=DBT PE=1 SV=3	DBT	16	8	8	89		4.79265	4.71102	4.70419		0.360151	0.312114	0.178283		0.98339	0.983218		0.68369	0.601551		0.0751465	0.066252	0.0378989
Q9Y4B6	Homo sapiens	DDB1- and CUL4-associated factor 1 OS=Homo sapiens OX=9606 GN=DCAF1 PE=1 SV=3	DCAF1	9	11	11	40		1.73823	2.11178	1.77637		0.279753	0.213819	0.588478		1.22217	0.958818		0.0265531	0.888856		0.160941	0.10125	0.331281
Q9NV06	Homo sapiens	DDB1- and CUL4-associated factor 13 OS=Homo sapiens OX=9606 GN=DCAF13 PE=1 SV=2	DCAF13	17	6	6	37		0.777329	0.811426	0.727069		0.0849989	0.0723122	0.106523		1.04569	0.932026		0.471446	0.387564		0.109347	0.0891174	0.14651
Q96JK2	Homo sapiens	DDB1- and CUL4-associated factor 5 OS=Homo sapiens OX=9606 GN=DCAF5 PE=1 SV=2	DCAF5	3	2	2	2		0.0381006	0.0371003	0.0332164		0.0205843	0.0163734	0.0174935		1.04267	0.881505		0.92762	0.667276		0.540262	0.441327	0.526653
Q58WW2	Homo sapiens	DDB1- and CUL4-associated factor 6 OS=Homo sapiens OX=9606 GN=DCAF6 PE=1 SV=1	DCAF6	2	1	1	1		0.0345083	0.0338287	0.0364344		0.0255114	0.0240741	0.020278		0.99692	1.16724		0.963084	0.887762		0.739285	0.711649	0.556562
P61962	Homo sapiens	DDB1- and CUL4-associated factor 7 OS=Homo sapiens OX=9606 GN=DCAF7 PE=1 SV=1	DCAF7	5	1	1	3		0.120322	0.115433	0.115992		0.0126409	0.0160368	0.0121731		0.956408	0.963846		0.570563	0.559005		0.105059	0.138927	0.104948
Q5TAQ9	Homo sapiens	DDB1- and CUL4-associated factor 8 OS=Homo sapiens OX=9606 GN=DCAF8 PE=1 SV=1	DCAF8	15	6	6	33		0.584904	0.570127	0.577168		0.0319026	0.0552302	0.0847075		0.971984	0.97846		0.582907	0.838384		0.0545434	0.0968735	0.146764
Q8WVC6	Homo sapiens	Dephospho-CoA kinase domain-containing protein OS=Homo sapiens OX=9606 GN=DCAKD PE=1 SV=1	DCAKD	6	1	1	1		0.0405856	0.0345313	0.0292076		0.00484203	0.00660272	0.0117287		0.842303	0.659917		0.100201	0.0527578		0.119304	0.19121	0.401561
P81605	Homo sapiens	Dermcidin OS=Homo sapiens OX=9606 GN=DCD PE=1 SV=2	DCD	10	1	1	11		0.310992	0.40984	0.394308		0.115623	0.150473	0.203705		1.32395	1.15588		0.230815	0.404032		0.371789	0.36715	0.516615
Q9UHG0	Homo sapiens	Doublecortin domain-containing protein 2 OS=Homo sapiens OX=9606 GN=DCDC2 PE=1 SV=2	DCDC2	11	5	5	41		0.890726	0.663531	0.555613		0.0998608	0.109359	0.109052		0.740337	0.61716		0.00373528	0.000243648		0.112112	0.164813	0.196273
Q96JQ0	Homo sapiens	Protocadherin-16 OS=Homo sapiens OX=9606 GN=DCHS1 PE=1 SV=1	DCHS1	1	2	2	8		0.446663	0.410996	0.440208		0.142575	0.110975	0.11908		0.936493	0.997742		0.639115	0.933852		0.319201	0.270014	0.270508
P27707	Homo sapiens	Deoxycytidine kinase OS=Homo sapiens OX=9606 GN=DCK PE=1 SV=1	DCK	4	1	1	4		0.0828649	0.076329	0.0752248		0.0419749	0.0388549	0.0109874		0.920981	1.10425		0.785258	0.682121		0.506546	0.509046	0.146061
O15075	Homo sapiens	Serine/threonine-protein kinase DCLK1 OS=Homo sapiens OX=9606 GN=DCLK1 PE=1 SV=2	DCLK1	31	16	14	147		5.15801	5.27874	4.61444		0.287266	0.429199	0.31743		1.02203	0.89412		0.579544	0.0110594		0.0556932	0.0813071	0.0687906
Q9NPI6	Homo sapiens	mRNA-decapping enzyme 1A OS=Homo sapiens OX=9606 GN=DCP1A PE=1 SV=3	DCP1A	11	5	5	26		0.614296	1.05196	0.948005		0.228749	0.647923	0.622923		1.61506	1.41943		0.167931	0.261851		0.372376	0.615918	0.657088
Q8IZD4	Homo sapiens	mRNA-decapping enzyme 1B OS=Homo sapiens OX=9606 GN=DCP1B PE=1 SV=2	DCP1B	3	1	1	2		0.031238	0.0363799	0.0322437		0.00924988	0.0214054	0.00723656		1.03154	1.04623		0.600928	0.838077		0.29611	0.588384	0.224433
Q96C86	Homo sapiens	m7GpppX diphosphatase OS=Homo sapiens OX=9606 GN=DCPS PE=1 SV=2	DCPS	8	2	2	25		0.392649	0.400419	0.332494		0.0970274	0.0942425	0.0507263		1.02296	0.86075		0.8909	0.208079		0.24711	0.23536	0.152563
Q14203	Homo sapiens	Dynactin subunit 1 OS=Homo sapiens OX=9606 GN=DCTN1 PE=1 SV=3	DCTN1	44	43	43	507		21.3866	21.7631	21.2401		1.60794	2.49496	2.07971		1.01453	0.991562		0.762403	0.894148		0.0751844	0.114642	0.0979143
Q13561	Homo sapiens	Dynactin subunit 2 OS=Homo sapiens OX=9606 GN=DCTN2 PE=1 SV=4	DCTN2	48	12	12	208		13.648	13.3178	13.03		1.20826	1.63264	1.39206		0.973007	0.953393		0.698821	0.430631		0.0885301	0.122591	0.106835
O75935	Homo sapiens	Dynactin subunit 3 OS=Homo sapiens OX=9606 GN=DCTN3 PE=1 SV=1	DCTN3	9	2	2	15		0.970587	0.990267	0.856002		0.226205	0.0925763	0.0398927		1.04305	0.904179		0.847596	0.273181		0.23306	0.0934862	0.0466034
Q9UJW0	Homo sapiens	Dynactin subunit 4 OS=Homo sapiens OX=9606 GN=DCTN4 PE=1 SV=1	DCTN4	41	11	11	103		2.27646	2.23741	2.26691		0.175166	0.195109	0.125252		0.982446	0.997196		0.722836	0.915619		0.0769464	0.087203	0.0552525
Q9BTE1	Homo sapiens	Dynactin subunit 5 OS=Homo sapiens OX=9606 GN=DCTN5 PE=1 SV=1	DCTN5	12	2	2	27		0.447808	0.494766	0.410646		0.102964	0.0298323	0.104289		1.13639	0.912881		0.325647	0.548411		0.229929	0.0602958	0.253962
O00399	Homo sapiens	Dynactin subunit 6 OS=Homo sapiens OX=9606 GN=DCTN6 PE=1 SV=1	DCTN6	22	3	3	30		1.27138	1.48921	1.49958		0.449459	0.323493	0.268738		1.25337	1.27008		0.358003	0.310871		0.353522	0.217225	0.179209
Q96GG9	Homo sapiens	DCN1-like protein 1 OS=Homo sapiens OX=9606 GN=DCUN1D1 PE=1 SV=1	DCUN1D1	36	8	7	82		2.22373	2.22206	2.15484		0.12575	0.187188	0.172837		0.997546	0.967643		0.985826	0.448093		0.056549	0.0842409	0.0802087
Q6PH85	Homo sapiens	DCN1-like protein 2 OS=Homo sapiens OX=9606 GN=DCUN1D2 PE=1 SV=1	DCUN1D2	3	1	0	4		0.069714	0.0859517	0.0781922		0.0173153	0.0283329	0.0154931		1.21002	1.1286		0.258602	0.392433		0.248376	0.329638	0.198142
Q92564	Homo sapiens	DCN1-like protein 4 OS=Homo sapiens OX=9606 GN=DCUN1D4 PE=1 SV=2	DCUN1D4	4	1	1	4		0.0314302	0.034004	0.034579		0.00927098	0.00255771	0.00552981		1.11222	1.12135		0.537427	0.491267		0.29497	0.0752181	0.159918
Q9BTE7	Homo sapiens	DCN1-like protein 5 OS=Homo sapiens OX=9606 GN=DCUN1D5 PE=1 SV=1	DCUN1D5	15	3	3	31		4.9746	5.49323	4.77406		1.18485	1.29711	1.41164		1.10385	0.947708		0.486171	0.795242		0.238181	0.236128	0.29569
O43602	Homo sapiens	Neuronal migration protein doublecortin OS=Homo sapiens OX=9606 GN=DCX PE=1 SV=4	DCX	5	2	0	17		0.711866	0.707831	0.616675		0.0759773	0.0696293	0.0765157		0.995068	0.864949		0.925492	0.0558845		0.10673	0.0983699	0.124078
Q7Z4W1	Homo sapiens	L-xylulose reductase OS=Homo sapiens OX=9606 GN=DCXR PE=1 SV=2	DCXR	20	3	3	52		3.89934	3.90297	3.85136		0.229833	0.413586	0.489337		0.997515	0.98275		0.985388	0.832278		0.0589416	0.105967	0.127056
Q9BW61	Homo sapiens	DET1- and DDB1-associated protein 1 OS=Homo sapiens OX=9606 GN=DDA1 PE=1 SV=1	DDA1	8	1	1	2		0.149907	0.155587	0.149891		0.0139428	0.0290322	0.0192929		1.02721	0.996456		0.674955	0.998722		0.0930095	0.186598	0.128713
O94760	Homo sapiens	N(G),N(G)-dimethylarginine dimethylaminohydrolase 1 OS=Homo sapiens OX=9606 GN=DDAH1 PE=1 SV=3	DDAH1	36	9	8	136		7.8722	7.92584	7.74796		0.747744	0.66038	0.801643		1.0075	0.983501		0.897835	0.786965		0.0949854	0.0833199	0.103465
O95865	Homo sapiens	N(G),N(G)-dimethylarginine dimethylaminohydrolase 2 OS=Homo sapiens OX=9606 GN=DDAH2 PE=1 SV=1	DDAH2	20	4	3	23		0.40706	0.436888	0.3057		0.146201	0.103377	0.100856		1.10941	0.753605		0.691841	0.192386		0.359164	0.236621	0.329917
Q16531	Homo sapiens	DNA damage-binding protein 1 OS=Homo sapiens OX=9606 GN=DDB1 PE=1 SV=1	DDB1	47	45	45	619		24.0411	23.2431	23.7025		0.828844	1.34881	0.940001		0.965902	0.985759		0.245172	0.522999		0.0344761	0.0580305	0.0396584
Q92466	Homo sapiens	DNA damage-binding protein 2 OS=Homo sapiens OX=9606 GN=DDB2 PE=1 SV=1	DDB2	9	3	3	9		0.597442	0.618591	0.596271		0.0635047	0.0850143	0.050582		1.03216	0.999921		0.635936	0.972518		0.106294	0.137432	0.0848305
O94830	Homo sapiens	Phospholipase DDHD2 OS=Homo sapiens OX=9606 GN=DDHD2 PE=1 SV=2	DDHD2	13	6	6	16		0.469607	0.487291	0.460783		0.0501177	0.0888755	0.094087		1.02731	0.968576		0.680174	0.843377		0.106723	0.182387	0.20419
Q5TDH0	Homo sapiens	Protein DDI1 homolog 2 OS=Homo sapiens OX=9606 GN=DDI2 PE=1 SV=1	DDI2	19	5	4	40		1.03805	0.986611	0.94589		0.194678	0.192338	0.223906		0.950924	0.903222		0.655094	0.464332		0.187543	0.194948	0.236715
P39656	Homo sapiens	Dolichyl-diphosphooligosaccharide--protein glycosyltransferase 48 kDa subunit OS=Homo sapiens OX=9606 GN=DDOST PE=1 SV=4	DDOST	34	11	11	178		12.6446	12.1859	13.707		0.617963	0.694215	0.603776		0.9634	1.08424		0.254518	0.0130719		0.0488718	0.0569688	0.0440489
Q96HY6	Homo sapiens	DDRGK domain-containing protein 1 OS=Homo sapiens OX=9606 GN=DDRGK1 PE=1 SV=2	DDRGK1	19	4	4	79		0.574151	0.611463	0.558771		0.0500001	0.0430635	0.098816		1.066	0.96328		0.19617	0.740747		0.0870851	0.0704269	0.176845
Q92499	Homo sapiens	ATP-dependent RNA helicase DDX1 OS=Homo sapiens OX=9606 GN=DDX1 PE=1 SV=2	DDX1	50	29	29	565		25.8151	25.9748	23.8185		1.50753	2.29882	2.07941		1.0043	0.921053		0.889725	0.0860253		0.0583973	0.0885021	0.0873023
Q13206	Homo sapiens	Probable ATP-dependent RNA helicase DDX10 OS=Homo sapiens OX=9606 GN=DDX10 PE=1 SV=2	DDX10	6	5	5	17		0.568254	0.554335	0.578751		0.099075	0.0498449	0.111271		0.983642	1.0152		0.764845	0.86642		0.17435	0.0899184	0.192261
Q92841	Homo sapiens	Probable ATP-dependent RNA helicase DDX17 OS=Homo sapiens OX=9606 GN=DDX17 PE=1 SV=2	DDX17	53	33	25	558		51.0137	53.7425	50.3593		2.16796	1.87283	1.62821		1.05376	0.9875		0.0418305	0.567498		0.0424977	0.0348483	0.0323318
Q9NVP1	Homo sapiens	ATP-dependent RNA helicase DDX18 OS=Homo sapiens OX=9606 GN=DDX18 PE=1 SV=2	DDX18	26	13	13	100		2.68779	2.65403	2.54859		0.362058	0.150212	0.325955		0.993925	0.949552		0.837158	0.499947		0.134705	0.0565977	0.127896
Q9NUU7	Homo sapiens	ATP-dependent RNA helicase DDX19A OS=Homo sapiens OX=9606 GN=DDX19A PE=1 SV=1	DDX19A	51	17	1	223		12.4765	12.4965	12.4175		0.878363	0.671847	0.866769		1.00251	0.995338		0.965523	0.909104		0.0704015	0.0537629	0.0698023
Q9UMR2	Homo sapiens	ATP-dependent RNA helicase DDX19B OS=Homo sapiens OX=9606 GN=DDX19B PE=1 SV=1	DDX19B	48	16	1	204		0.0595394	0.0626173	0.0752619		0.028187	0.0189586	0.0121298		1.10199	1.36465		0.828828	0.238004		0.473418	0.302769	0.161168
Q9UHI6	Homo sapiens	Probable ATP-dependent RNA helicase DDX20 OS=Homo sapiens OX=9606 GN=DDX20 PE=1 SV=2	DDX20	7	5	5	28		0.614205	0.554703	0.442494		0.35202	0.0469699	0.0913434		0.990847	0.77881		0.697946	0.293854		0.573132	0.0846757	0.206429
Q9NR30	Homo sapiens	Nucleolar RNA helicase 2 OS=Homo sapiens OX=9606 GN=DDX21 PE=1 SV=5	DDX21	25	17	15	272		20.2102	20.8391	19.7376		1.80646	2.36771	2.65659		1.02886	0.972271		0.61622	0.726076		0.0893837	0.113618	0.134595
Q9BUQ8	Homo sapiens	Probable ATP-dependent RNA helicase DDX23 OS=Homo sapiens OX=9606 GN=DDX23 PE=1 SV=3	DDX23	29	19	19	78		1.81833	1.91262	1.91292		0.116015	0.225231	0.294825		1.04818	1.04409		0.383394	0.481367		0.0638032	0.11776	0.154123
Q9GZR7	Homo sapiens	ATP-dependent RNA helicase DDX24 OS=Homo sapiens OX=9606 GN=DDX24 PE=1 SV=1	DDX24	11	6	6	33		0.913307	0.886921	0.872464		0.124613	0.0758403	0.100057		0.97561	0.957481		0.667161	0.545334		0.136441	0.0855095	0.114684
Q9UHL0	Homo sapiens	ATP-dependent RNA helicase DDX25 OS=Homo sapiens OX=9606 GN=DDX25 PE=1 SV=2	DDX25	2	1	0	17		0.524833	0.513231	0.510373		0.0873643	0.0447324	0.0947153		0.986038	0.969969		0.778084	0.789016		0.166461	0.0871585	0.18558
Q96GQ7	Homo sapiens	Probable ATP-dependent RNA helicase DDX27 OS=Homo sapiens OX=9606 GN=DDX27 PE=1 SV=2	DDX27	9	7	7	34		1.44498	1.47992	1.4532		0.225988	0.27647	0.26558		1.01778	1.00008		0.815434	0.955093		0.156394	0.186814	0.182755
O00148	Homo sapiens	ATP-dependent RNA helicase DDX39A OS=Homo sapiens OX=9606 GN=DDX39A PE=1 SV=2	DDX39A	56	21	10	385		56.1054	54.2047	52.3427		4.26805	5.1186	2.20741		0.964969	0.934505		0.500735	0.0840674		0.0760719	0.094431	0.0421722
Q13838	Homo sapiens	Spliceosome RNA helicase DDX39B OS=Homo sapiens OX=9606 GN=DDX39B PE=1 SV=1	DDX39B	58	21	10	384		9.97396	9.98748	9.44604		0.397759	0.494188	0.663684		1.00098	0.945754		0.959388	0.125623		0.0398798	0.0494807	0.0702605
O00571	Homo sapiens	ATP-dependent RNA helicase DDX3X OS=Homo sapiens OX=9606 GN=DDX3X PE=1 SV=3	DDX3X	62	37	11	692		59.9992	58.3788	55.9936		3.14145	4.16418	4.98205		0.971987	0.931169		0.46426	0.126704		0.0523582	0.0713303	0.0889754
O15523	Homo sapiens	ATP-dependent RNA helicase DDX3Y OS=Homo sapiens OX=9606 GN=DDX3Y PE=1 SV=2	DDX3Y	43	26	0	527		46.5315	45.5072	43.4114		2.7538	3.2761	4.4199		0.977231	0.930168		0.570729	0.17295		0.0591815	0.0719908	0.101814
Q9NQI0	Homo sapiens	Probable ATP-dependent RNA helicase DDX4 OS=Homo sapiens OX=9606 GN=DDX4 PE=1 SV=2	DDX4	3	2	0	40		3.3736	3.29887	3.42446		0.140771	0.268778	0.566346		0.97575	1.00437		0.559748	0.83848		0.0417273	0.0814759	0.165382
Q9UJV9	Homo sapiens	Probable ATP-dependent RNA helicase DDX41 OS=Homo sapiens OX=9606 GN=DDX41 PE=1 SV=2	DDX41	9	5	5	8		0.357118	0.348877	0.343356		0.0266044	0.0396506	0.0368553		0.973284	0.958974		0.681404	0.475361		0.0744973	0.113652	0.107339
Q86XP3	Homo sapiens	ATP-dependent RNA helicase DDX42 OS=Homo sapiens OX=9606 GN=DDX42 PE=1 SV=1	DDX42	38	26	26	254		6.98655	7.04887	6.86844		0.484883	0.281027	0.188893		1.01029	0.984762		0.790866	0.590465		0.0694023	0.0398684	0.0275016
Q7L014	Homo sapiens	Probable ATP-dependent RNA helicase DDX46 OS=Homo sapiens OX=9606 GN=DDX46 PE=1 SV=2	DDX46	35	31	31	288		8.3938	9.36935	8.72836		0.764972	0.519066	0.524553		1.11869	1.04188		0.0271877	0.397699		0.0911354	0.0554004	0.0600976
Q9H0S4	Homo sapiens	Probable ATP-dependent RNA helicase DDX47 OS=Homo sapiens OX=9606 GN=DDX47 PE=1 SV=1	DDX47	30	9	9	100		1.76392	1.6552	1.69554		0.273309	0.208843	0.302729		0.942274	0.958034		0.456691	0.689965		0.154944	0.126174	0.178544
Q9Y6V7	Homo sapiens	Probable ATP-dependent RNA helicase DDX49 OS=Homo sapiens OX=9606 GN=DDX49 PE=1 SV=1	DDX49	6	2	2	8		0.117191	0.110459	0.101752		0.0208678	0.014737	0.0519561		0.947558	0.691292		0.533117	0.514719		0.178066	0.133416	0.510613
P17844	Homo sapiens	Probable ATP-dependent RNA helicase DDX5 OS=Homo sapiens OX=9606 GN=DDX5 PE=1 SV=1	DDX5	56	30	22	545		46.5155	48.4032	42.2255		4.42156	4.64819	4.71751		1.04039	0.906389		0.487574	0.135169		0.0950556	0.0960308	0.111722
Q9BQ39	Homo sapiens	ATP-dependent RNA helicase DDX50 OS=Homo sapiens OX=9606 GN=DDX50 PE=1 SV=1	DDX50	22	10	8	90		0.884305	0.844364	0.756004		0.132366	0.125249	0.113783		0.954626	0.855035		0.603097	0.101972		0.149683	0.148335	0.150506
Q8N8A6	Homo sapiens	ATP-dependent RNA helicase DDX51 OS=Homo sapiens OX=9606 GN=DDX51 PE=1 SV=3	DDX51	2	1	1	4		0.106033	0.0889702	0.0889471		0.0244045	0.0205552	0.0418776		0.840738	0.691194		0.219518	0.408103		0.230158	0.231035	0.470814
Q9Y2R4	Homo sapiens	Probable ATP-dependent RNA helicase DDX52 OS=Homo sapiens OX=9606 GN=DDX52 PE=1 SV=3	DDX52	25	10	10	82		1.67798	1.61574	1.38934		0.202502	0.321139	0.147104		0.952752	0.829061		0.69645	0.0180107		0.120682	0.198756	0.10588
Q8TDD1	Homo sapiens	ATP-dependent RNA helicase DDX54 OS=Homo sapiens OX=9606 GN=DDX54 PE=1 SV=2	DDX54	8	6	6	62		0.628248	0.641672	0.616688		0.138912	0.133655	0.0977699		1.02407	0.992092		0.867953	0.870935		0.22111	0.208291	0.15854
Q9NY93	Homo sapiens	Probable ATP-dependent RNA helicase DDX56 OS=Homo sapiens OX=9606 GN=DDX56 PE=1 SV=1	DDX56	3	2	2	8		0.22933	0.222645	0.190265		0.0271366	0.0173422	0.0335184		0.974253	0.823174		0.622119	0.0507945		0.11833	0.077892	0.176167
O95786	Homo sapiens	Antiviral innate immune response receptor RIG-I OS=Homo sapiens OX=9606 GN=DDX58 PE=1 SV=2	DDX58	4	4	4	15		0.11701	0.260344	1.01477		0.0605857	0.0961101	0.2464		2.74728	11		0.0114385	0.000188167		0.51778	0.369166	0.242814
Q5T1V6	Homo sapiens	Probable ATP-dependent RNA helicase DDX59 OS=Homo sapiens OX=9606 GN=DDX59 PE=1 SV=1	DDX59	7	3	3	6		0.245657	0.239443	0.269643		0.0287764	0.0424165	0.0361317		0.968157	1.09555		0.772542	0.232178		0.117141	0.177147	0.133998
P26196	Homo sapiens	Probable ATP-dependent RNA helicase DDX6 OS=Homo sapiens OX=9606 GN=DDX6 PE=1 SV=2	DDX6	65	22	22	360		16.3538	15.9911	15.8512		0.34746	1.10096	0.98136		0.976094	0.967945		0.47082	0.280152		0.0212465	0.0688487	0.0619107
Q16698	Homo sapiens	2,4-dienoyl-CoA reductase, mitochondrial OS=Homo sapiens OX=9606 GN=DECR1 PE=1 SV=1	DECR1	3	1	1	18		0.499677	0.481648	0.504571		0.0566172	0.0479634	0.08369		0.96498	1.00295		0.564961	0.90791		0.113308	0.0995819	0.165864
Q9NUI1	Homo sapiens	Peroxisomal 2,4-dienoyl-CoA reductase OS=Homo sapiens OX=9606 GN=DECR2 PE=1 SV=1	DECR2	2	1	1	2		0.0746125	0.0772022	0.0807786		0.0103536	0.00612697	0.0115853		1.04033	1.08165		0.609505	0.353933		0.138766	0.0793626	0.14342
O75618	Homo sapiens	Death effector domain-containing protein OS=Homo sapiens OX=9606 GN=DEDD PE=1 SV=1	DEDD	2	1	1	1		0.0342794	0.0330538	0.0339027		0.0054264	0.00599219	0.00563873		0.961071	0.987506		0.718124	0.908473		0.158299	0.181286	0.166321
Q9H4E7	Homo sapiens	Differentially expressed in FDCP 6 homolog OS=Homo sapiens OX=9606 GN=DEF6 PE=1 SV=1	DEF6	1	1	1	2		0.458667	0.409505	0.369577		0.031606	0.101733	0.0270344		0.869649	0.805565		0.301767	0.000375029		0.0689085	0.24843	0.0731496
Q6ZN54	Homo sapiens	Differentially expressed in FDCP 8 homolog OS=Homo sapiens OX=9606 GN=DEF8 PE=1 SV=2	DEF8	1	1	1	4		0.0842517	0.0623813	0.0603578		0.0543603	0.0569276	0.0585108		0.560012	0.527452		0.511583	0.480489		0.645213	0.912574	0.969398
P35659	Homo sapiens	Protein DEK OS=Homo sapiens OX=9606 GN=DEK PE=1 SV=1	DEK	20	7	7	85		9.56303	9.7862	9.33552		0.324693	0.907132	0.879346		1.02011	0.972997		0.590212	0.572775		0.033953	0.092695	0.0941936
Q8TCE6	Homo sapiens	DENN domain-containing protein 10 OS=Homo sapiens OX=9606 GN=DENND10 PE=1 SV=1	DENND10	33	9	0	68		4.213	3.96076	3.61305		0.344686	0.523176	0.653268		0.935656	0.846398		0.347303	0.0746695		0.081815	0.13209	0.180808
Q6NSW5	Homo sapiens	Putative DENN domain-containing protein 10 B OS=Homo sapiens OX=9606 GN=DENND10P1 PE=5 SV=1	DENND10P1	33	9	0	68		4.213	3.96076	3.61305		0.344686	0.523176	0.653268		0.935656	0.846398		0.347303	0.0746695		0.081815	0.13209	0.180808
Q5VZ89	Homo sapiens	DENN domain-containing protein 4C OS=Homo sapiens OX=9606 GN=DENND4C PE=1 SV=3	DENND4C	3	3	3	15		0.189796	0.1624	0.204105		0.0486626	0.0418514	0.0292656		0.854646	1.09454		0.320391	0.550871		0.256395	0.257706	0.143385
O43583	Homo sapiens	Density-regulated protein OS=Homo sapiens OX=9606 GN=DENR PE=1 SV=2	DENR	43	7	7	95		4.67226	4.63509	5.12768		0.909719	0.830884	0.97101		0.994948	1.10487		0.942536	0.421403		0.194706	0.17926	0.189366
Q9Y315	Homo sapiens	Deoxyribose-phosphate aldolase OS=Homo sapiens OX=9606 GN=DERA PE=1 SV=2	DERA	20	5	5	33		0.697289	0.695008	0.752108		0.0629077	0.0485913	0.0695993		0.998096	1.07827		0.945363	0.182841		0.0902176	0.0699146	0.0925389
Q9BUN8	Homo sapiens	Derlin-1 OS=Homo sapiens OX=9606 GN=DERL1 PE=1 SV=1	DERL1	10	2	2	26		0.778226	0.764286	0.829138		0.0271924	0.0891915	0.111435		0.976837	1.05762		0.726938	0.321555		0.0349416	0.116699	0.134398
Q9GZP9	Homo sapiens	Derlin-2 OS=Homo sapiens OX=9606 GN=DERL2 PE=1 SV=1	DERL2	17	2	2	8		0.129625	0.192918	0.141323		0.0979834	0.0338954	0.0551604		2.11838	1.44833		0.184046	0.804012		0.755898	0.175698	0.390313
P17661	Homo sapiens	Desmin OS=Homo sapiens OX=9606 GN=DES PE=1 SV=3	DES	9	7	2	148		26.7965	23.1971	23.8936		5.00547	1.92439	2.72122		0.875491	0.899421		0.131187	0.240445		0.186796	0.0829583	0.113889
O75907	Homo sapiens	Diacylglycerol O-acyltransferase 1 OS=Homo sapiens OX=9606 GN=DGAT1 PE=1 SV=2	DGAT1	2	1	1	3		0.126323	0.102	0.131107		0.0125513	0.0451752	0.0132558		0.650224	1.03733		0.252688	0.535367		0.0993588	0.442893	0.101107
Q8WYQ5	Homo sapiens	Microprocessor complex subunit DGCR8 OS=Homo sapiens OX=9606 GN=DGCR8 PE=1 SV=1	DGCR8	3	2	2	6		0.669338	0.540085	0.539793		0.0303059	0.247942	0.0587894		0.657004	0.803219		0.25927	0.000726217		0.0452775	0.45908	0.108911
P23743	Homo sapiens	Diacylglycerol kinase alpha OS=Homo sapiens OX=9606 GN=DGKA PE=1 SV=3	DGKA	23	13	12	136		3.92349	3.92985	3.58258		0.173383	0.211562	0.260944		1.00121	0.911893		0.955666	0.0236776		0.0441911	0.0538347	0.0728369
Q9Y6T7	Homo sapiens	Diacylglycerol kinase beta OS=Homo sapiens OX=9606 GN=DGKB PE=2 SV=2	DGKB	1	1	0	4		0.297422	0.339878	0.307085		0.0214221	0.0422336	0.0503932		1.13771	1.0228		0.0527907	0.674699		0.0720262	0.124261	0.164102
P49619	Homo sapiens	Diacylglycerol kinase gamma OS=Homo sapiens OX=9606 GN=DGKG PE=2 SV=3	DGKG	2	1	1	3		0.458174	0.42265	0.409906		0.187333	0.125503	0.126559		0.950844	0.921898		0.707651	0.612383		0.408868	0.296944	0.308751
Q15392	Homo sapiens	Delta(24)-sterol reductase OS=Homo sapiens OX=9606 GN=DHCR24 PE=1 SV=2	DHCR24	18	8	8	99		2.11711	2.3385	2.56233		0.689216	0.542585	0.700974		1.13559	1.23345		0.550236	0.293235		0.325546	0.232023	0.273569
Q9UBM7	Homo sapiens	7-dehydrocholesterol reductase OS=Homo sapiens OX=9606 GN=DHCR7 PE=1 SV=1	DHCR7	7	2	2	25		1.88826	1.55622	1.50111		0.260889	0.120445	0.156519		0.8288	0.797775		0.0178392	0.010929		0.138164	0.0773955	0.104269
Q86SQ9	Homo sapiens	Dehydrodolichyl diphosphate synthase complex subunit DHDDS OS=Homo sapiens OX=9606 GN=DHDDS PE=1 SV=3	DHDDS	3	1	1	7		0.0722714	0.0835938	0.0729973		0.00984639	0.0107902	0.0148142		1.15839	1.00341		0.0868213	0.922353		0.136242	0.129079	0.202942
P00374	Homo sapiens	Dihydrofolate reductase OS=Homo sapiens OX=9606 GN=DHFR PE=1 SV=2	DHFR	39	7	5	79		8.04845	7.63835	7.62688		0.515163	0.47089	0.49367		0.949164	0.947589		0.180626	0.178437		0.0640077	0.0616481	0.0647277
Q86XF0	Homo sapiens	Dihydrofolate reductase 2, mitochondrial OS=Homo sapiens OX=9606 GN=DHFR2 PE=1 SV=1	DHFR2	12	3	1	35		0.834818	0.832545	0.863154		0.0862964	0.168141	0.151453		0.987024	1.02645		0.977076	0.69886		0.103372	0.201961	0.175465
Q02127	Homo sapiens	Dihydroorotate dehydrogenase (quinone), mitochondrial OS=Homo sapiens OX=9606 GN=DHODH PE=1 SV=3	DHODH	3	1	1	11		0.240777	0.242222	0.225116		0.0411083	0.0283886	0.0139697		1.01329	0.945969		0.944917	0.410219		0.170732	0.117201	0.0620555
P49366	Homo sapiens	Deoxyhypusine synthase OS=Homo sapiens OX=9606 GN=DHPS PE=1 SV=1	DHPS	10	2	2	4		0.373546	0.396201	0.308711		0.0389743	0.0512308	0.0360024		1.05837	0.825505		0.408849	0.0134993		0.104336	0.129305	0.116622
Q96LJ7	Homo sapiens	Dehydrogenase/reductase SDR family member 1 OS=Homo sapiens OX=9606 GN=DHRS1 PE=1 SV=1	DHRS1	5	1	1	7		0.36749	0.278041	0.306197		0.0755262	0.117632	0.0628374		0.711344	0.833312		0.148096	0.157471		0.205519	0.423074	0.205219
Q9BTZ2	Homo sapiens	Dehydrogenase/reductase SDR family member 4 OS=Homo sapiens OX=9606 GN=DHRS4 PE=1 SV=3	DHRS4	4	1	0	1		0.184318	0.18791	0.190755		0.0348914	0.0216521	0.0178574		1.02801	1.04541		0.834647	0.695937		0.1893	0.115226	0.0936144
P0CG22	Homo sapiens	Putative dehydrogenase/reductase SDR family member 4-like 1 OS=Homo sapiens OX=9606 GN=DHRS4L1 PE=5 SV=1	DHRS4L1	4	1	0	1		0.184318	0.18791	0.190755		0.0348914	0.0216521	0.0178574		1.02801	1.04541		0.834647	0.695937		0.1893	0.115226	0.0936144
Q9Y394	Homo sapiens	Dehydrogenase/reductase SDR family member 7 OS=Homo sapiens OX=9606 GN=DHRS7 PE=1 SV=1	DHRS7	3	1	1	5		0.222355	0.209744	0.235478		0.0744248	0.0512668	0.0772202		0.954599	1.05117		0.73957	0.770521		0.334712	0.244426	0.327929
Q6IAN0	Homo sapiens	Dehydrogenase/reductase SDR family member 7B OS=Homo sapiens OX=9606 GN=DHRS7B PE=1 SV=2	DHRS7B	14	4	4	58		1.80812	1.94144	1.92517		0.167499	0.19058	0.232491		1.07301	1.06212		0.227067	0.340633		0.0926369	0.0981643	0.120764
O43143	Homo sapiens	Pre-mRNA-splicing factor ATP-dependent RNA helicase DHX15 OS=Homo sapiens OX=9606 GN=DHX15 PE=1 SV=2	DHX15	54	35	34	513		26.5119	26.4112	26.725		2.08864	1.70426	1.38891		0.997243	1.0097		0.928888	0.839352		0.0787811	0.064528	0.0519706
O60231	Homo sapiens	Pre-mRNA-splicing factor ATP-dependent RNA helicase DHX16 OS=Homo sapiens OX=9606 GN=DHX16 PE=1 SV=2	DHX16	7	6	5	48		0.422723	0.4367	0.400391		0.0860267	0.0938637	0.0998621		1.029	0.939593		0.793483	0.686894		0.203506	0.214939	0.249411
Q7Z478	Homo sapiens	ATP-dependent RNA helicase DHX29 OS=Homo sapiens OX=9606 GN=DHX29 PE=1 SV=2	DHX29	23	24	23	210		5.59927	5.582	5.63112		0.171447	0.430518	0.377645		0.994857	1.00421		0.929067	0.854539		0.0306196	0.0771261	0.067064
Q7L2E3	Homo sapiens	ATP-dependent RNA helicase DHX30 OS=Homo sapiens OX=9606 GN=DHX30 PE=1 SV=1	DHX30	12	13	13	54		0.954421	1.02267	0.981462		0.194043	0.103645	0.15473		1.08744	1.03818		0.46485	0.794976		0.203309	0.101348	0.157652
Q7L7V1	Homo sapiens	Putative pre-mRNA-splicing factor ATP-dependent RNA helicase DHX32 OS=Homo sapiens OX=9606 GN=DHX32 PE=1 SV=1	DHX32	2	1	1	11		0.06448	0.0564505	0.0506183		0.0153976	0.0071526	0.00853661		0.890345	0.794865		0.273593	0.0826267		0.238796	0.126706	0.168647
Q9H2U1	Homo sapiens	ATP-dependent DNA/RNA helicase DHX36 OS=Homo sapiens OX=9606 GN=DHX36 PE=1 SV=2	DHX36	14	11	11	85		2.22572	2.30786	2.19001		0.21331	0.397424	0.275639		1.02649	0.980944		0.665056	0.80692		0.0958388	0.172205	0.125862
Q8IY37	Homo sapiens	Probable ATP-dependent RNA helicase DHX37 OS=Homo sapiens OX=9606 GN=DHX37 PE=1 SV=1	DHX37	7	6	6	43		0.625591	0.652654	0.579864		0.0874027	0.0694849	0.0552243		1.04665	0.930986		0.565898	0.304067		0.139712	0.106465	0.0952367
Q92620	Homo sapiens	Pre-mRNA-splicing factor ATP-dependent RNA helicase PRP16 OS=Homo sapiens OX=9606 GN=DHX38 PE=1 SV=2	DHX38	7	6	6	61		0.355793	0.395005	0.362748		0.065308	0.0451936	0.0385967		1.11898	1.02828		0.254331	0.826836		0.183556	0.114413	0.106401
Q8IX18	Homo sapiens	Probable ATP-dependent RNA helicase DHX40 OS=Homo sapiens OX=9606 GN=DHX40 PE=1 SV=2	DHX40	8	5	5	44		0.570276	0.542964	0.503491		0.0603448	0.0862341	0.0693091		0.945933	0.879841		0.539299	0.105408		0.105817	0.158821	0.137657
Q6P158	Homo sapiens	Putative ATP-dependent RNA helicase DHX57 OS=Homo sapiens OX=9606 GN=DHX57 PE=1 SV=2	DHX57	5	5	4	43		0.16548	0.172867	0.141303		0.0307823	0.0404267	0.0200741		1.03461	0.861393		0.729168	0.138151		0.186019	0.233861	0.142064
Q96C10	Homo sapiens	Probable ATP-dependent RNA helicase DHX58 OS=Homo sapiens OX=9606 GN=DHX58 PE=1 SV=1	DHX58	2	1	1	3		0.0261106	0.0436172	0.202559		0.0263178	0.0359268	0.137928		1.55874	6.94273		0.358308	0.0251119		1.00794	0.823684	0.680929
Q14562	Homo sapiens	ATP-dependent RNA helicase DHX8 OS=Homo sapiens OX=9606 GN=DHX8 PE=1 SV=1	DHX8	13	11	10	64		0.75352	0.77179	0.71403		0.189315	0.135298	0.117028		1.03574	0.960953		0.851334	0.673072		0.251241	0.175304	0.163898
Q08211	Homo sapiens	ATP-dependent RNA helicase A OS=Homo sapiens OX=9606 GN=DHX9 PE=1 SV=4	DHX9	30	30	30	568		29.8762	29.4695	27.5274		2.62556	2.92983	2.73814		0.985514	0.920304		0.805239	0.16032		0.0878814	0.099419	0.0994695
Q9NR28	Homo sapiens	Diablo homolog, mitochondrial OS=Homo sapiens OX=9606 GN=DIABLO PE=1 SV=1	DIABLO	22	3	3	20		0.57309	0.857411	0.77018		0.440796	0.188831	0.113251		4.03081	3.65141		0.177058	0.331966		0.769157	0.220234	0.147045
O60610	Homo sapiens	Protein diaphanous homolog 1 OS=Homo sapiens OX=9606 GN=DIAPH1 PE=1 SV=2	DIAPH1	25	25	25	297		8.13168	7.81337	8.06706		0.485578	0.204855	0.426557		0.961992	0.992312		0.169828	0.811511		0.0597144	0.0262185	0.0528763
O60879	Homo sapiens	Protein diaphanous homolog 2 OS=Homo sapiens OX=9606 GN=DIAPH2 PE=1 SV=1	DIAPH2	23	19	19	164		3.96854	4.03561	4.26488		0.419873	0.320917	0.221075		1.01879	1.07817		0.762286	0.157075		0.1058	0.0795213	0.0518362
Q9NSV4	Homo sapiens	Protein diaphanous homolog 3 OS=Homo sapiens OX=9606 GN=DIAPH3 PE=1 SV=4	DIAPH3	5	6	5	23		0.518856	0.458066	0.424963		0.139108	0.141266	0.140564		0.873884	0.807629		0.469924	0.271843		0.268106	0.308397	0.330768
Q9UPY3	Homo sapiens	Endoribonuclease Dicer OS=Homo sapiens OX=9606 GN=DICER1 PE=1 SV=3	DICER1	8	9	9	25		2.47742	2.52132	2.45905		0.120344	0.356812	0.27756		1.01039	0.988584		0.784652	0.884725		0.0485764	0.141518	0.112873
Q9BTC0	Homo sapiens	Death-inducer obliterator 1 OS=Homo sapiens OX=9606 GN=DIDO1 PE=1 SV=5	DIDO1	1	2	2	20		0.103628	0.101523	0.116653		0.0319223	0.0391698	0.0417717		0.916289	1.10118		0.920752	0.557464		0.308047	0.385821	0.358085
Q68CQ4	Homo sapiens	Digestive organ expansion factor homolog OS=Homo sapiens OX=9606 GN=DIEXF PE=1 SV=2	DIEXF	4	2	2	24		0.129807	0.113354	0.118862		0.0275825	0.0178208	0.0334702		0.880912	0.89973		0.247846	0.550304		0.212489	0.157213	0.281588
Q9UNQ2	Homo sapiens	Probable dimethyladenosine transferase OS=Homo sapiens OX=9606 GN=DIMT1 PE=1 SV=1	DIMT1	21	5	5	49		1.15553	0.972513	0.981247		0.426412	0.276136	0.338871		0.858291	0.8518		0.398246	0.451326		0.369018	0.28394	0.345348
Q9Y2E4	Homo sapiens	Disco-interacting protein 2 homolog C OS=Homo sapiens OX=9606 GN=DIP2C PE=1 SV=2	DIP2C	0	1	1	5		0.199856	0.27894	0.265345		0.0408643	0.113666	0.113058		1.34701	1.27354		0.157752	0.228392		0.204469	0.407492	0.426081
Q8NDZ4	Homo sapiens	Divergent protein kinase domain 2A OS=Homo sapiens OX=9606 GN=DIPK2A PE=1 SV=1	DIPK2A	2	1	1	2		0.0368855	0.041373	0.0400847		0.0291935	0.0251185	0.0230562		1.21907	1.2316		0.781149	0.837385		0.791462	0.607122	0.575186
Q9Y2L1	Homo sapiens	Exosome complex exonuclease RRP44 OS=Homo sapiens OX=9606 GN=DIS3 PE=1 SV=2	DIS3	22	17	17	169		4.36676	4.37311	4.25042		0.236715	0.119621	0.326313		1.00234	0.972148		0.954336	0.49578		0.0542085	0.0273537	0.076772
Q8IYB7	Homo sapiens	DIS3-like exonuclease 2 OS=Homo sapiens OX=9606 GN=DIS3L2 PE=1 SV=4	DIS3L2	7	4	4	24		0.255932	0.257179	0.25344		0.0816345	0.0799081	0.0435207		1.0203	1.04799		0.979199	0.948698		0.318969	0.31071	0.17172
O60832	Homo sapiens	H/ACA ribonucleoprotein complex subunit DKC1 OS=Homo sapiens OX=9606 GN=DKC1 PE=1 SV=3	DKC1	31	9	9	118		4.4602	4.54625	4.77246		0.31723	0.464939	0.582881		1.01677	1.06604		0.715885	0.27589		0.0711246	0.102269	0.122134
P10515	Homo sapiens	Dihydrolipoyllysine-residue acetyltransferase component of pyruvate dehydrogenase complex, mitochondrial OS=Homo sapiens OX=9606 GN=DLAT PE=1 SV=3	DLAT	17	8	8	101		4.78098	4.8085	5.03869		0.268658	0.349393	0.56883		1.00489	1.04974		0.881459	0.339303		0.0561931	0.0726615	0.112893
P09622	Homo sapiens	Dihydrolipoyl dehydrogenase, mitochondrial OS=Homo sapiens OX=9606 GN=DLD PE=1 SV=2	DLD	50	16	16	338		19.1294	18.7231	19.4046		1.87405	0.655384	1.40537		0.982009	1.0162		0.633411	0.779388		0.0979667	0.0350041	0.0724243
Q12959	Homo sapiens	Disks large homolog 1 OS=Homo sapiens OX=9606 GN=DLG1 PE=1 SV=2	DLG1	9	5	5	38		0.479204	0.46798	0.463955		0.0713229	0.0423746	0.0618035		0.983204	0.970361		0.747185	0.700578		0.148836	0.0905479	0.13321
Q92796	Homo sapiens	Disks large homolog 3 OS=Homo sapiens OX=9606 GN=DLG3 PE=1 SV=2	DLG3	6	3	3	10		0.122702	0.0772306	0.111224		0.0325793	0.0310784	0.0317743		0.591593	0.904604		0.0328939	0.550519		0.265516	0.402411	0.285679
O14490	Homo sapiens	Disks large-associated protein 1 OS=Homo sapiens OX=9606 GN=DLGAP1 PE=1 SV=1	DLGAP1	1	1	1	1		0.0402417	0.026703	0.0199198		0.0340811	0.0248155	0.0200529		0.703398	0.543646		0.449741	0.236679		0.846908	0.929315	1.00668
Q9Y2H0	Homo sapiens	Disks large-associated protein 4 OS=Homo sapiens OX=9606 GN=DLGAP4 PE=1 SV=3	DLGAP4	3	3	3	6		0.0953948	0.0623382	0.0877213		0.0290086	0.0263311	0.0386276		0.637124	0.876418		0.0656327	0.705363		0.304091	0.422392	0.440344
P36957	Homo sapiens	Dihydrolipoyllysine-residue succinyltransferase component of 2-oxoglutarate dehydrogenase complex, mitochondrial OS=Homo sapiens OX=9606 GN=DLST PE=1 SV=4	DLST	23	9	9	126		11.925	12.24	12.3154		0.738532	0.779694	1.15469		1.02631	1.03066		0.488936	0.501252		0.0619313	0.0637005	0.0937595
Q99766	Homo sapiens	ATP synthase subunit s, mitochondrial OS=Homo sapiens OX=9606 GN=DMAC2L PE=1 SV=3	DMAC2L	5	1	1	7		0.117871	0.124548	0.110955		0.0151729	0.0160786	0.0162853		1.05679	0.939975		0.476396	0.464158		0.128724	0.129095	0.146774
Q9NPF5	Homo sapiens	DNA methyltransferase 1-associated protein 1 OS=Homo sapiens OX=9606 GN=DMAP1 PE=1 SV=1	DMAP1	5	2	2	15		0.186253	0.143656	0.134751		0.090971	0.0383904	0.062008		0.893443	0.80124		0.315497	0.278529		0.488426	0.267238	0.460167
P11532	Homo sapiens	Dystrophin OS=Homo sapiens OX=9606 GN=DMD PE=1 SV=3	DMD	1	2	1	24		0.161251	0.155551	0.165126		0.116189	0.112231	0.0781536		0.981926	1.42031		0.932825	0.947298		0.720548	0.721505	0.473297
Q9UI17	Homo sapiens	Dimethylglycine dehydrogenase, mitochondrial OS=Homo sapiens OX=9606 GN=DMGDH PE=1 SV=2	DMGDH	3	2	2	2		0.225938	0.196973	0.216901		0.122642	0.0676793	0.0970641		1.17174	1.22675		0.623482	0.890272		0.542812	0.343598	0.447503
Q09013	Homo sapiens	Myotonin-protein kinase OS=Homo sapiens OX=9606 GN=DMPK PE=1 SV=3	DMPK	1	1	0	2		0.207903	0.230398	0.20953		0.0399839	0.0383216	0.0281641		1.11217	1.01493		0.343238	0.936652		0.19232	0.166328	0.134416
Q9Y485	Homo sapiens	DmX-like protein 1 OS=Homo sapiens OX=9606 GN=DMXL1 PE=1 SV=3	DMXL1	1	2	1	3		0.0673092	0.0436907	0.0602121		0.0292447	0.0118485	0.0152197		0.688234	0.94898		0.096624	0.609478		0.434483	0.271189	0.252768
Q8TDJ6	Homo sapiens	DmX-like protein 2 OS=Homo sapiens OX=9606 GN=DMXL2 PE=1 SV=2	DMXL2	0	1	0	1		0.0382999	0.0297423	0.033037		0.00966705	0.00931543	0.00508609		0.748583	0.871945		0.149489	0.265245		0.252404	0.313205	0.153951
P51530	Homo sapiens	DNA replication ATP-dependent helicase/nuclease DNA2 OS=Homo sapiens OX=9606 GN=DNA2 PE=1 SV=3	DNA2	1	1	0	1		0.213784	0.299445	0.277866		0.101229	0.0258613	0.0481606		1.94517	1.78848		0.0943182	0.191702		0.47351	0.0863641	0.173323
Q8IVF4	Homo sapiens	Dynein heavy chain 10, axonemal OS=Homo sapiens OX=9606 GN=DNAH10 PE=1 SV=4	DNAH10	0	1	1	4		2.755	3.06835	2.84978		0.230017	0.529933	0.34909		1.10304	1.03059		0.213494	0.590853		0.0834907	0.172709	0.122497
Q9C0G6	Homo sapiens	Dynein heavy chain 6, axonemal OS=Homo sapiens OX=9606 GN=DNAH6 PE=2 SV=3	DNAH6	0	1	1	2		0.85993	0.71197	0.701077		0.220418	0.0821458	0.0726178		0.844663	0.832858		0.171516	0.144028		0.256321	0.115378	0.10358
Q8WXX0	Homo sapiens	Dynein heavy chain 7, axonemal OS=Homo sapiens OX=9606 GN=DNAH7 PE=1 SV=2	DNAH7	1	1	1	1		0.509824	0.513863	0.521511		0.0331444	0.0948487	0.0746732		0.993547	1.01551		0.924651	0.733289		0.0650116	0.18458	0.143186
P31689	Homo sapiens	DnaJ homolog subfamily A member 1 OS=Homo sapiens OX=9606 GN=DNAJA1 PE=1 SV=2	DNAJA1	60	17	17	286		13.6963	13.6626	16.137		1.22451	0.923327	1.45969		0.999014	1.17847		0.958063	0.0105496		0.0894045	0.0675808	0.0904562
O60884	Homo sapiens	DnaJ homolog subfamily A member 2 OS=Homo sapiens OX=9606 GN=DNAJA2 PE=1 SV=1	DNAJA2	54	16	16	227		8.21213	8.16605	8.28124		0.634757	0.996519	0.873945		0.990424	1.00616		0.925781	0.878582		0.077295	0.122032	0.105533
Q96EY1	Homo sapiens	DnaJ homolog subfamily A member 3, mitochondrial OS=Homo sapiens OX=9606 GN=DNAJA3 PE=1 SV=2	DNAJA3	19	7	7	66		0.787806	0.839369	0.83526		0.112589	0.150014	0.120151		1.05916	1.05993		0.515966	0.496354		0.142915	0.178722	0.143848
Q8WW22	Homo sapiens	DnaJ homolog subfamily A member 4 OS=Homo sapiens OX=9606 GN=DNAJA4 PE=1 SV=1	DNAJA4	7	3	3	4		1.36431	1.40428	1.70154		0.32616	0.435589	0.445235		1.01419	1.23964		0.860785	0.165353		0.239066	0.310186	0.261666
P25685	Homo sapiens	DnaJ homolog subfamily B member 1 OS=Homo sapiens OX=9606 GN=DNAJB1 PE=1 SV=4	DNAJB1	32	9	8	120		3.66661	3.81634	3.83933		0.26084	0.262441	0.343922		1.04098	1.04576		0.344961	0.350134		0.0711393	0.0687677	0.0895787
Q9UBS4	Homo sapiens	DnaJ homolog subfamily B member 11 OS=Homo sapiens OX=9606 GN=DNAJB11 PE=1 SV=1	DNAJB11	35	12	12	133		6.33773	6.72245	7.32627		0.544113	0.574281	0.565981		1.06082	1.15682		0.261082	0.0115579		0.085853	0.0854274	0.0772537
Q9NXW2	Homo sapiens	DnaJ homolog subfamily B member 12 OS=Homo sapiens OX=9606 GN=DNAJB12 PE=1 SV=5	DNAJB12	15	5	5	20		0.686344	0.691796	0.699909		0.0854777	0.0737811	0.0793769		1.00993	1.02126		0.908205	0.781582		0.124541	0.106652	0.11341
P25686	Homo sapiens	DnaJ homolog subfamily B member 2 OS=Homo sapiens OX=9606 GN=DNAJB2 PE=1 SV=3	DNAJB2	3	1	0	3		0.144387	0.196588	0.1663		0.102543	0.0116667	0.033541		2.37402	1.97357		0.269038	0.636365		0.710193	0.0593461	0.201689
Q8WWF6	Homo sapiens	DnaJ homolog subfamily B member 3 OS=Homo sapiens OX=9606 GN=DNAJB3 PE=1 SV=1	DNAJB3	9	1	0	17		0.441717	0.450862	0.414174		0.0572671	0.0794667	0.0727944		1.01397	0.931731		0.823717	0.483069		0.129647	0.176255	0.175758
Q9UDY4	Homo sapiens	DnaJ homolog subfamily B member 4 OS=Homo sapiens OX=9606 GN=DNAJB4 PE=1 SV=1	DNAJB4	12	3	2	26		0.0733096	0.0911751	0.115491		0.0225852	0.0128725	0.0251713		1.31049	1.63802		0.123209	0.0121435		0.30808	0.141185	0.217951
O75190	Homo sapiens	DnaJ homolog subfamily B member 6 OS=Homo sapiens OX=9606 GN=DNAJB6 PE=1 SV=2	DNAJB6	7	2	0	20		0.58182	0.64745	0.580474		0.143504	0.0769209	0.0879584		1.13934	1.01803		0.346758	0.984762		0.246647	0.118806	0.151529
Q8NHS0	Homo sapiens	DnaJ homolog subfamily B member 8 OS=Homo sapiens OX=9606 GN=DNAJB8 PE=1 SV=1	DNAJB8	4	1	0	3		0.144213	0.196588	0.1663		0.102811	0.0116667	0.033541		2.40768	2.00156		0.268728	0.63454		0.712913	0.0593461	0.201689
Q96KC8	Homo sapiens	DnaJ homolog subfamily C member 1 OS=Homo sapiens OX=9606 GN=DNAJC1 PE=1 SV=1	DNAJC1	3	1	1	4		0.0844702	0.0801217	0.0781869		0.0157619	0.00449121	0.0124616		0.960212	0.928426		0.540592	0.461388		0.186597	0.0560548	0.159383
Q8IXB1	Homo sapiens	DnaJ homolog subfamily C member 10 OS=Homo sapiens OX=9606 GN=DNAJC10 PE=1 SV=2	DNAJC10	14	9	9	108		2.23477	2.2078	2.09359		0.190023	0.20171	0.123626		0.987821	0.938549		0.816334	0.158114		0.0850303	0.0913628	0.0590498
Q9NVH1	Homo sapiens	DnaJ homolog subfamily C member 11 OS=Homo sapiens OX=9606 GN=DNAJC11 PE=1 SV=2	DNAJC11	27	12	12	132		2.76794	2.87784	2.88465		0.218479	0.175489	0.178553		1.04076	1.04309		0.359391	0.334848		0.078932	0.0609795	0.0618977
O75165	Homo sapiens	DnaJ homolog subfamily C member 13 OS=Homo sapiens OX=9606 GN=DNAJC13 PE=1 SV=5	DNAJC13	20	34	34	199		4.08307	4.27816	4.3601		0.145972	0.163884	0.303663		1.04769	1.0663		0.0544786	0.0716879		0.0357506	0.0383072	0.0696459
Q9NVM6	Homo sapiens	DnaJ homolog subfamily C member 17 OS=Homo sapiens OX=9606 GN=DNAJC17 PE=1 SV=1	DNAJC17	4	1	1	15		0.287396	0.280736	0.282806		0.0446485	0.0758162	0.023042		0.959096	0.991536		0.856608	0.82743		0.155355	0.270062	0.0814765
Q96DA6	Homo sapiens	Mitochondrial import inner membrane translocase subunit TIM14 OS=Homo sapiens OX=9606 GN=DNAJC19 PE=1 SV=3	DNAJC19	20	2	2	17		0.424197	0.426764	0.395765		0.0959667	0.0671978	0.0403578		1.01574	0.94745		0.958259	0.518667		0.226231	0.157459	0.101974
Q99543	Homo sapiens	DnaJ homolog subfamily C member 2 OS=Homo sapiens OX=9606 GN=DNAJC2 PE=1 SV=4	DNAJC2	14	7	7	81		1.54893	1.49302	1.44472		0.115142	0.0878742	0.11903		0.964661	0.932272		0.366747	0.154258		0.0743367	0.0588565	0.08239
Q5F1R6	Homo sapiens	DnaJ homolog subfamily C member 21 OS=Homo sapiens OX=9606 GN=DNAJC21 PE=1 SV=2	DNAJC21	5	2	2	5		0.257634	0.241543	0.228856		0.0254861	0.0258748	0.0420672		0.936759	0.877679		0.303295	0.18232		0.0989237	0.107123	0.183816
Q13217	Homo sapiens	DnaJ homolog subfamily C member 3 OS=Homo sapiens OX=9606 GN=DNAJC3 PE=1 SV=1	DNAJC3	28	9	9	89		3.33616	3.49079	4.45869		0.223465	0.3481	0.520213		1.04417	1.33149		0.381409	0.000664935		0.0669826	0.0997195	0.116674
Q9H3Z4	Homo sapiens	DnaJ homolog subfamily C member 5 OS=Homo sapiens OX=9606 GN=DNAJC5 PE=1 SV=1	DNAJC5	16	4	4	53		1.24952	1.1727	1.18302		0.23589	0.173926	0.164079		0.943066	0.953533		0.535281	0.583279		0.188784	0.148312	0.138695
Q99615	Homo sapiens	DnaJ homolog subfamily C member 7 OS=Homo sapiens OX=9606 GN=DNAJC7 PE=1 SV=2	DNAJC7	34	17	17	185		4.1963	4.63189	4.31921		0.466999	0.588806	0.493688		1.10201	1.02876		0.1861	0.667201		0.111288	0.12712	0.114301
O75937	Homo sapiens	DnaJ homolog subfamily C member 8 OS=Homo sapiens OX=9606 GN=DNAJC8 PE=1 SV=2	DNAJC8	32	7	7	111		4.74091	4.92413	4.70094		0.3426	0.345504	0.305811		1.03879	0.992037		0.378038	0.83547		0.0722645	0.0701654	0.0650531
Q8WXX5	Homo sapiens	DnaJ homolog subfamily C member 9 OS=Homo sapiens OX=9606 GN=DNAJC9 PE=1 SV=1	DNAJC9	22	5	5	24		8.30944	8.21452	7.95656		1.52844	1.12646	1.71979		0.995592	0.954958		0.904965	0.715		0.18394	0.13713	0.216148
Q4LDG9	Homo sapiens	Dynein light chain 1, axonemal OS=Homo sapiens OX=9606 GN=DNAL1 PE=1 SV=1	DNAL1	11	1	1	6		0.0281126	0.0219999	0.0253385		0.0119942	0.0119577	0.011335		0.756903	0.892699		0.397413	0.689202		0.426647	0.543537	0.447341
Q05193	Homo sapiens	Dynamin-1 OS=Homo sapiens OX=9606 GN=DNM1 PE=1 SV=2	DNM1	7	6	0	41		3.77254	3.68975	3.83389		0.288329	0.729185	0.251071		0.965043	1.0168		0.80116	0.702501		0.0764284	0.197625	0.0654871
O00429	Homo sapiens	Dynamin-1-like protein OS=Homo sapiens OX=9606 GN=DNM1L PE=1 SV=2	DNM1L	60	32	32	450		12.1821	11.6556	11.5028		0.635846	0.272734	0.263952		0.957654	0.945112		0.0919151	0.0362603		0.0521952	0.0233995	0.0229468
P50570	Homo sapiens	Dynamin-2 OS=Homo sapiens OX=9606 GN=DNM2 PE=1 SV=2	DNM2	44	32	21	418		16.005	15.4451	15.6561		0.569981	1.13868	0.482051		0.963301	0.978335		0.306756	0.278933		0.0356128	0.0737247	0.03079
Q9UQ16	Homo sapiens	Dynamin-3 OS=Homo sapiens OX=9606 GN=DNM3 PE=1 SV=4	DNM3	11	10	2	80		0.625547	0.606892	0.572643		0.0428243	0.0568554	0.0556344		0.968601	0.913595		0.535317	0.0946983		0.0684589	0.0936829	0.0971536
Q6XZF7	Homo sapiens	Dynamin-binding protein OS=Homo sapiens OX=9606 GN=DNMBP PE=1 SV=1	DNMBP	3	2	2	10		0.0292456	0.0275152	0.0296701		0.008032	0.00621373	0.00908033		0.94971	0.987922		0.685205	0.933341		0.274639	0.225829	0.306043
P26358	Homo sapiens	DNA (cytosine-5)-methyltransferase 1 OS=Homo sapiens OX=9606 GN=DNMT1 PE=1 SV=2	DNMT1	18	21	21	132		5.46678	5.30095	5.09214		0.35675	0.534377	0.450029		0.967257	0.929937		0.541432	0.14114		0.0652578	0.100808	0.0883771
Q9Y6K1	Homo sapiens	DNA (cytosine-5)-methyltransferase 3A OS=Homo sapiens OX=9606 GN=DNMT3A PE=1 SV=4	DNMT3A	2	1	1	5		0.0173028	0.02023	0.0172529		0.00523412	0.00579656	0.00436174		1.17108	1.00311		0.380189	0.986049		0.302502	0.286533	0.252812
Q9ULA0	Homo sapiens	Aspartyl aminopeptidase OS=Homo sapiens OX=9606 GN=DNPEP PE=1 SV=1	DNPEP	19	6	6	78		3.66054	3.62988	3.907		0.366313	0.384098	0.442504		0.991033	1.06604		0.890279	0.31803		0.100071	0.105816	0.113259
Q5QJE6	Homo sapiens	Deoxynucleotidyltransferase terminal-interacting protein 2 OS=Homo sapiens OX=9606 GN=DNTTIP2 PE=1 SV=2	DNTTIP2	3	3	3	11		0.122535	0.14535	0.156966		0.0240176	0.016216	0.0191488		1.2003	1.29464		0.0826396	0.0206286		0.196007	0.111565	0.121993
Q14185	Homo sapiens	Dedicator of cytokinesis protein 1 OS=Homo sapiens OX=9606 GN=DOCK1 PE=1 SV=2	DOCK1	7	10	9	74		0.48591	0.482947	0.465857		0.0590381	0.0602061	0.0607258		0.992971	0.957364		0.933087	0.574759		0.1215	0.124664	0.130353
Q9H7D0	Homo sapiens	Dedicator of cytokinesis protein 5 OS=Homo sapiens OX=9606 GN=DOCK5 PE=1 SV=3	DOCK5	12	16	15	76		1.31852	1.36946	1.30886		0.0697208	0.0603678	0.0605511		1.03897	0.992923		0.205836	0.80308		0.0528781	0.0440814	0.0462623
Q96HP0	Homo sapiens	Dedicator of cytokinesis protein 6 OS=Homo sapiens OX=9606 GN=DOCK6 PE=1 SV=3	DOCK6	2	4	2	10		0.052131	0.056379	0.0508866		0.01433	0.0187542	0.0180471		1.06609	0.955013		0.668686	0.897397		0.274884	0.332646	0.354654
Q96N67	Homo sapiens	Dedicator of cytokinesis protein 7 OS=Homo sapiens OX=9606 GN=DOCK7 PE=1 SV=4	DOCK7	11	17	15	51		1.5648	1.36477	1.26259		0.227805	0.0650552	0.293482		0.87841	0.792534		0.0856307	0.0743103		0.145581	0.0476675	0.232444
Q9BZ29	Homo sapiens	Dedicator of cytokinesis protein 9 OS=Homo sapiens OX=9606 GN=DOCK9 PE=1 SV=2	DOCK9	1	1	1	2		0.0222436	0.0224421	0.0172916		0.0137413	0.00998532	0.00846784		1.06849	0.823417		0.977726	0.469667		0.617762	0.444937	0.489708
Q5JWR5	Homo sapiens	Protein dopey-1 OS=Homo sapiens OX=9606 GN=DOP1A PE=2 SV=1	DOP1A	1	1	1	3		0.0164569	0.0160998	0.0165826		0.00603006	0.0056603	0.00464975		0.980181	1.02568		0.917858	0.968539		0.366416	0.351576	0.280399
Q92785	Homo sapiens	Zinc finger protein ubi-d4 OS=Homo sapiens OX=9606 GN=DPF2 PE=1 SV=2	DPF2	37	9	9	108		1.35557	1.45228	1.38797		0.196098	0.139555	0.311528		1.07628	1.014		0.348197	0.833643		0.144661	0.0960937	0.224449
Q9BZG8	Homo sapiens	2-(3-amino-3-carboxypropyl)histidine synthase subunit 1 OS=Homo sapiens OX=9606 GN=DPH1 PE=1 SV=2	DPH1	2	1	1	5		0.0590238	0.0538443	0.0524972		0.00787523	0.0056081	0.0063422		0.915031	0.890835		0.218741	0.144945		0.133425	0.104154	0.12081
Q9BQC3	Homo sapiens	2-(3-amino-3-carboxypropyl)histidine synthase subunit 2 OS=Homo sapiens OX=9606 GN=DPH2 PE=1 SV=1	DPH2	5	1	1	12		0.0952062	0.0768562	0.0991706		0.040411	0.0244803	0.031352		0.827003	1.06974		0.363863	0.853219		0.424458	0.318521	0.316142
Q9H2P9	Homo sapiens	Diphthine methyl ester synthase OS=Homo sapiens OX=9606 GN=DPH5 PE=1 SV=2	DPH5	12	2	2	33		0.370363	0.325928	0.368998		0.039743	0.0441225	0.0407327		0.877389	0.995859		0.0967152	0.954329		0.107308	0.135375	0.110387
O60762	Homo sapiens	Dolichol-phosphate mannosyltransferase subunit 1 OS=Homo sapiens OX=9606 GN=DPM1 PE=1 SV=1	DPM1	18	4	4	53		1.45008	1.43552	1.47619		0.182091	0.192977	0.183071		0.989189	1.01811		0.895712	0.809367		0.125573	0.13443	0.124016
Q9NY33	Homo sapiens	Dipeptidyl peptidase 3 OS=Homo sapiens OX=9606 GN=DPP3 PE=1 SV=2	DPP3	15	9	9	120		3.07122	2.95803	3.14425		0.21804	0.143219	0.141592		0.96426	1.02507		0.312858	0.5071		0.0709946	0.0484171	0.0450321
Q6V1X1	Homo sapiens	Dipeptidyl peptidase 8 OS=Homo sapiens OX=9606 GN=DPP8 PE=1 SV=1	DPP8	6	4	3	12		0.153514	0.141542	0.150262		0.0283017	0.0430609	0.0356261		0.902569	0.968414		0.581819	0.864502		0.184359	0.304228	0.237093
Q86TI2	Homo sapiens	Dipeptidyl peptidase 9 OS=Homo sapiens OX=9606 GN=DPP9 PE=1 SV=3	DPP9	14	8	7	34		0.724118	0.793377	0.715562		0.156629	0.109215	0.130322		1.10886	0.995273		0.395159	0.920103		0.216304	0.137658	0.182125
Q2PZI1	Homo sapiens	Probable C-mannosyltransferase DPY19L1 OS=Homo sapiens OX=9606 GN=DPY19L1 PE=2 SV=1	DPY19L1	5	2	2	4		0.313719	0.275569	0.227287		0.0577525	0.0393162	0.0472818		0.882891	0.721031		0.210671	0.0176535		0.18409	0.142673	0.208027
Q12882	Homo sapiens	Dihydropyrimidine dehydrogenase [NADP(+)] OS=Homo sapiens OX=9606 GN=DPYD PE=1 SV=2	DPYD	7	5	5	22		0.375789	0.358414	0.261661		0.0557333	0.0640177	0.0724404		0.950539	0.676267		0.62693	0.0120727		0.14831	0.178614	0.276849
Q14117	Homo sapiens	Dihydropyrimidinase OS=Homo sapiens OX=9606 GN=DPYS PE=1 SV=1	DPYS	1	1	0	15		0.541251	0.634902	0.592278		0.0809009	0.214903	0.165703		1.13475	1.07198		0.341351	0.513254		0.14947	0.338482	0.279773
Q16555	Homo sapiens	Dihydropyrimidinase-related protein 2 OS=Homo sapiens OX=9606 GN=DPYSL2 PE=1 SV=1	DPYSL2	69	25	20	573		52.032	48.5516	50.587		2.36822	4.58546	2.22013		0.930664	0.97229		0.12957	0.301127		0.0455146	0.094445	0.0438874
Q14195	Homo sapiens	Dihydropyrimidinase-related protein 3 OS=Homo sapiens OX=9606 GN=DPYSL3 PE=1 SV=1	DPYSL3	53	19	14	267		6.81809	6.66326	6.47391		1.05809	1.06453	0.860186		0.977307	0.952232		0.805644	0.550238		0.155189	0.159761	0.13287
Q01658	Homo sapiens	Protein Dr1 OS=Homo sapiens OX=9606 GN=DR1 PE=1 SV=1	DR1	35	3	3	25		1.02509	1.09128	1.04917		0.102777	0.108627	0.150772		1.06448	1.01875		0.303712	0.753218		0.100261	0.0995401	0.143706
Q14919	Homo sapiens	Dr1-associated corepressor OS=Homo sapiens OX=9606 GN=DRAP1 PE=1 SV=3	DRAP1	40	7	7	69		2.966	3.21817	3.1729		0.128578	0.25414	0.237435		1.08297	1.0681		0.0552875	0.0899745		0.0433507	0.0789702	0.0748321
Q9Y295	Homo sapiens	Developmentally-regulated GTP-binding protein 1 OS=Homo sapiens OX=9606 GN=DRG1 PE=1 SV=1	DRG1	64	18	18	208		6.49068	6.47671	6.10298		0.511634	0.558092	0.377145		0.997328	0.94111		0.964837	0.166023		0.078826	0.0861691	0.0617968
P55039	Homo sapiens	Developmentally-regulated GTP-binding protein 2 OS=Homo sapiens OX=9606 GN=DRG2 PE=1 SV=1	DRG2	37	11	11	117		3.13592	3.19844	3.00896		0.221496	0.548068	0.453889		1.01037	0.953443		0.800862	0.551811		0.0706319	0.171355	0.150845
Q08554	Homo sapiens	Desmocollin-1 OS=Homo sapiens OX=9606 GN=DSC1 PE=1 SV=2	DSC1	2	1	1	1		0.0565947	0.0625191	0.0875712		0.0166158	0.0330164	0.0689726		1.02494	1.10949		0.702843	0.328923		0.293593	0.528101	0.787618
Q8TD84	Homo sapiens	Down syndrome cell adhesion molecule-like protein 1 OS=Homo sapiens OX=9606 GN=DSCAML1 PE=1 SV=2	DSCAML1	0	1	1	1		0.309439	0.305506	0.290997		0.0346665	0.0287142	0.0402598		0.988791	0.937638		0.834858	0.415075		0.11203	0.0939891	0.138351
Q9BVC3	Homo sapiens	Sister chromatid cohesion protein DCC1 OS=Homo sapiens OX=9606 GN=DSCC1 PE=1 SV=2	DSCC1	3	1	1	2		0.0802165	0.0742754	0.0747382		0.00991579	0.0157058	0.012295		0.913318	0.927137		0.451488	0.415442		0.123613	0.211453	0.164507
Q02413	Homo sapiens	Desmoglein-1 OS=Homo sapiens OX=9606 GN=DSG1 PE=1 SV=2	DSG1	5	3	3	4		0.0247679	0.0573389	0.092871		0.0127825	0.0537521	0.0909989		1.6294	2.37674		0.202597	0.126957		0.516091	0.937446	0.979841
Q14126	Homo sapiens	Desmoglein-2 OS=Homo sapiens OX=9606 GN=DSG2 PE=1 SV=2	DSG2	2	1	1	5		0.252542	0.29465	0.212473		0.0380242	0.0327234	0.0480645		1.17255	0.830314		0.0668345	0.140355		0.150566	0.111059	0.226214
Q9H410	Homo sapiens	Kinetochore-associated protein DSN1 homolog OS=Homo sapiens OX=9606 GN=DSN1 PE=1 SV=2	DSN1	6	1	1	1		0.0781978	0.0731469	0.0245344		0.0726872	0.0667151	0.0311384		0.956347	0.387476		0.902695	0.127433		0.929531	0.91207	1.26917
P15924	Homo sapiens	Desmoplakin OS=Homo sapiens OX=9606 GN=DSP PE=1 SV=3	DSP	35	85	85	1037		40.8878	41.516	39.2324		2.67234	2.92685	2.36892		1.01509	0.959778		0.705962	0.28267		0.0653579	0.0704994	0.0603818
Q03001	Homo sapiens	Dystonin OS=Homo sapiens OX=9606 GN=DST PE=1 SV=4	DST	2	13	7	62		0.698512	0.71732	0.621839		0.0578829	0.062298	0.0401587		1.02679	0.89131		0.599846	0.0236598		0.0828659	0.0868483	0.0645805
P60981	Homo sapiens	Destrin OS=Homo sapiens OX=9606 GN=DSTN PE=1 SV=3	DSTN	56	9	8	84		1.88797	2.09834	2.05563		0.465268	0.494977	0.534649		1.11294	1.09071		0.465623	0.575126		0.246438	0.235889	0.26009
Q8TEA8	Homo sapiens	D-aminoacyl-tRNA deacylase 1 OS=Homo sapiens OX=9606 GN=DTD1 PE=1 SV=2	DTD1	19	4	4	29		0.363499	0.375015	0.368264		0.0369763	0.0234338	0.0203149		1.03445	1.0162		0.533842	0.787691		0.101723	0.0624876	0.055164
Q96FN9	Homo sapiens	D-aminoacyl-tRNA deacylase 2 OS=Homo sapiens OX=9606 GN=DTD2 PE=1 SV=1	DTD2	6	1	1	1		0.0148682	0.0195166	0.018574		0.00531388	0.0050747	0.00489527		1.34179	1.27608		0.152277	0.237532		0.3574	0.26002	0.263555
Q9Y4J8	Homo sapiens	Dystrobrevin alpha OS=Homo sapiens OX=9606 GN=DTNA PE=1 SV=2	DTNA	3	1	0	11		0.0343886	0.0357616	0.0343897		0.0135004	0.0129933	0.0117026		1.03925	1.01439		0.861135	0.999875		0.392583	0.363331	0.340293
O60941	Homo sapiens	Dystrobrevin beta OS=Homo sapiens OX=9606 GN=DTNB PE=1 SV=1	DTNB	3	1	0	11		0.0345596	0.035773	0.0346336		0.0131494	0.012967	0.0111339		1.02523	1.01966		0.875352	0.991815		0.380485	0.362482	0.321476
Q8N9I9	Homo sapiens	Probable E3 ubiquitin-protein ligase DTX3 OS=Homo sapiens OX=9606 GN=DTX3 PE=1 SV=2	DTX3	10	2	2	5		0.114312	0.0984045	0.0846313		0.0286708	0.0470153	0.0379667		0.710028	0.689633		0.495361	0.157471		0.250812	0.477776	0.448613
P23919	Homo sapiens	Thymidylate kinase OS=Homo sapiens OX=9606 GN=DTYMK PE=1 SV=4	DTYMK	13	2	2	20		1.27839	1.31204	1.34884		0.116182	0.120898	0.089724		1.02606	1.05679		0.633616	0.267011		0.090881	0.0921447	0.0665194
Q96G46	Homo sapiens	tRNA-dihydrouridine(47) synthase [NAD(P)(+)]-like OS=Homo sapiens OX=9606 GN=DUS3L PE=1 SV=2	DUS3L	4	2	2	12		0.12319	0.121863	0.098613		0.0209567	0.0296208	0.0248187		0.979974	0.786438		0.93038	0.0935376		0.170117	0.243067	0.251678
Q9UNI6	Homo sapiens	Dual specificity protein phosphatase 12 OS=Homo sapiens OX=9606 GN=DUSP12 PE=1 SV=1	DUSP12	7	2	2	11		0.0944797	0.0924654	0.0931394		0.036637	0.0323716	0.0209525		1.00463	1.04952		0.921607	0.939533		0.387777	0.350095	0.224959
P51452	Homo sapiens	Dual specificity protein phosphatase 3 OS=Homo sapiens OX=9606 GN=DUSP3 PE=1 SV=1	DUSP3	42	6	6	45		1.94543	1.87957	1.90524		0.0790752	0.18905	0.213736		0.962628	0.974723		0.449369	0.68004		0.0406466	0.100582	0.112183
P33316	Homo sapiens	Deoxyuridine 5'-triphosphate nucleotidohydrolase, mitochondrial OS=Homo sapiens OX=9606 GN=DUT PE=1 SV=4	DUT	18	4	4	63		2.69072	2.52821	2.43303		0.358664	0.431692	0.454124		0.933874	0.896494		0.494381	0.300963		0.133297	0.17075	0.186649
O14640	Homo sapiens	Segment polarity protein dishevelled homolog DVL-1 OS=Homo sapiens OX=9606 GN=DVL1 PE=1 SV=2	DVL1	2	1	0	3		0.0120779	0.0129692	0.0127548		0.0054679	0.00215504	0.00365072		1.14526	1.09823		0.718055	0.806014		0.452718	0.166166	0.286223
P54792	Homo sapiens	Putative segment polarity protein dishevelled homolog DVL1P1 OS=Homo sapiens OX=9606 GN=DVL1P1 PE=5 SV=1	DVL1P1	2	1	0	3		0.0120249	0.0129692	0.0127548		0.00547133	0.00215504	0.00365072		1.15043	1.10319		0.702331	0.791297		0.455	0.166166	0.286223
Q7RTS9	Homo sapiens	Dymeclin OS=Homo sapiens OX=9606 GN=DYM PE=1 SV=1	DYM	4	3	3	14		0.163614	0.165047	0.181718		0.0432677	0.0704782	0.0546664		0.907558	1.08785		0.96697	0.538995		0.264451	0.427019	0.30083
Q14204	Homo sapiens	Cytoplasmic dynein 1 heavy chain 1 OS=Homo sapiens OX=9606 GN=DYNC1H1 PE=1 SV=5	DYNC1H1	56	209	209	3195		173.264	168.053	168.153		7.49357	8.69709	6.20822		0.969621	0.970709		0.292285	0.227285		0.0432495	0.051752	0.0369201
O14576	Homo sapiens	Cytoplasmic dynein 1 intermediate chain 1 OS=Homo sapiens OX=9606 GN=DYNC1I1 PE=1 SV=2	DYNC1I1	5	1	1	1		0.230468	0.345256	0.187618		0.107105	0.110906	0.150688		1.54373	0.448221		0.0981904	0.582728		0.464726	0.321229	0.803163
Q13409	Homo sapiens	Cytoplasmic dynein 1 intermediate chain 2 OS=Homo sapiens OX=9606 GN=DYNC1I2 PE=1 SV=3	DYNC1I2	51	21	21	273		12.478	12.4597	12.0431		0.740841	0.547889	0.622079		0.999161	0.96543		0.962161	0.296567		0.0593716	0.0439727	0.0516543
Q9Y6G9	Homo sapiens	Cytoplasmic dynein 1 light intermediate chain 1 OS=Homo sapiens OX=9606 GN=DYNC1LI1 PE=1 SV=3	DYNC1LI1	36	15	13	163		5.64117	6.20006	6.04136		0.601719	0.573898	0.38048		1.10085	1.07463		0.13071	0.198579		0.106666	0.0925633	0.0629792
O43237	Homo sapiens	Cytoplasmic dynein 1 light intermediate chain 2 OS=Homo sapiens OX=9606 GN=DYNC1LI2 PE=1 SV=1	DYNC1LI2	34	11	9	116		3.44997	3.36215	3.17976		0.174595	0.172254	0.366561		0.974514	0.917862		0.401039	0.134118		0.0506075	0.0512333	0.115279
Q8NCM8	Homo sapiens	Cytoplasmic dynein 2 heavy chain 1 OS=Homo sapiens OX=9606 GN=DYNC2H1 PE=1 SV=4	DYNC2H1	0	1	1	3		0.0165017	0.0166848	0.0132422		0.00585422	0.00513405	0.00293124		1.02181	0.826361		0.955205	0.250642		0.354764	0.307708	0.221355
P63167	Homo sapiens	Dynein light chain 1, cytoplasmic OS=Homo sapiens OX=9606 GN=DYNLL1 PE=1 SV=1	DYNLL1	51	4	1	93		14.0706	13.0662	12.6695		1.51358	0.981164	2.41646		0.931007	0.89122		0.202487	0.256438		0.10757	0.0750917	0.190731
Q96FJ2	Homo sapiens	Dynein light chain 2, cytoplasmic OS=Homo sapiens OX=9606 GN=DYNLL2 PE=1 SV=1	DYNLL2	51	4	1	86		1.00385	0.97801	0.929951		0.169774	0.163035	0.0644249		0.974779	0.936203		0.793469	0.342345		0.169122	0.166701	0.0692777
Q9NP97	Homo sapiens	Dynein light chain roadblock-type 1 OS=Homo sapiens OX=9606 GN=DYNLRB1 PE=1 SV=3	DYNLRB1	17	1	1	19		0.756098	0.689183	0.66627		0.125111	0.136981	0.100354		0.907483	0.883458		0.3977	0.200091		0.165469	0.198759	0.150621
P63172	Homo sapiens	Dynein light chain Tctex-type 1 OS=Homo sapiens OX=9606 GN=DYNLT1 PE=1 SV=1	DYNLT1	80	5	5	94		1.7333	1.79056	1.79524		0.149295	0.126	0.187133		1.03412	1.03409		0.489189	0.540436		0.0861332	0.0703692	0.104238
P51808	Homo sapiens	Dynein light chain Tctex-type 3 OS=Homo sapiens OX=9606 GN=DYNLT3 PE=1 SV=1	DYNLT3	21	1	1	18		0.403908	0.351226	0.351723		0.0854581	0.0531203	0.0514367		0.876434	0.877591		0.228606	0.228921		0.211578	0.151243	0.146242
Q13627	Homo sapiens	Dual specificity tyrosine-phosphorylation-regulated kinase 1A OS=Homo sapiens OX=9606 GN=DYRK1A PE=1 SV=2	DYRK1A	3	2	1	5		0.084148	0.0756899	0.0658089		0.0165151	0.0162959	0.0116364		0.897656	0.783682		0.392856	0.0503928		0.196262	0.215299	0.176821
Q9Y463	Homo sapiens	Dual specificity tyrosine-phosphorylation-regulated kinase 1B OS=Homo sapiens OX=9606 GN=DYRK1B PE=1 SV=1	DYRK1B	1	1	0	1		0.084148	0.0756899	0.0658089		0.0165151	0.0162959	0.0116364		0.897656	0.783682		0.392856	0.0503928		0.196262	0.215299	0.176821
O00716	Homo sapiens	Transcription factor E2F3 OS=Homo sapiens OX=9606 GN=E2F3 PE=1 SV=1	E2F3	3	1	1	6		0.0217711	0.0190173	0.0197173		0.00640841	0.00633413	0.00306675		0.873541	0.93397		0.471339	0.495054		0.294354	0.333072	0.155536
Q16254	Homo sapiens	Transcription factor E2F4 OS=Homo sapiens OX=9606 GN=E2F4 PE=1 SV=2	E2F4	4	1	1	2		0.0233517	0.0288841	0.0175666		0.0101111	0.0137208	0.0071481		1.20279	0.771086		0.445017	0.279121		0.432994	0.47503	0.406914
O00559	Homo sapiens	Receptor-binding cancer antigen expressed on SiSo cells OS=Homo sapiens OX=9606 GN=EBAG9 PE=1 SV=1	EBAG9	9	1	1	12		0.0750402	0.0759121	0.0630618		0.0348842	0.0245826	0.0279602		1.16027	0.859628		0.961069	0.526444		0.464874	0.32383	0.443378
Q99848	Homo sapiens	Probable rRNA-processing protein EBP2 OS=Homo sapiens OX=9606 GN=EBNA1BP2 PE=1 SV=2	EBNA1BP2	21	7	7	33		1.3796	1.31405	1.25743		0.261407	0.191155	0.247415		0.958429	0.910716		0.630731	0.42513		0.18948	0.14547	0.196763
P42892	Homo sapiens	Endothelin-converting enzyme 1 OS=Homo sapiens OX=9606 GN=ECE1 PE=1 SV=2	ECE1	25	12	12	84		1.34167	1.6179	1.0992		0.309149	0.409963	0.278509		1.19995	0.816366		0.21698	0.183935		0.230421	0.253393	0.253375
Q13011	Homo sapiens	Delta(3,5)-Delta(2,4)-dienoyl-CoA isomerase, mitochondrial OS=Homo sapiens OX=9606 GN=ECH1 PE=1 SV=2	ECH1	6	2	2	8		0.744102	0.721914	0.805053		0.0718768	0.0966217	0.113953		0.965579	1.07642		0.66139	0.293739		0.0965953	0.133841	0.141547
P30084	Homo sapiens	Enoyl-CoA hydratase, mitochondrial OS=Homo sapiens OX=9606 GN=ECHS1 PE=1 SV=4	ECHS1	18	4	4	85		7.39629	7.08493	7.28087		0.44596	0.363503	0.37278		0.958358	0.984854		0.214458	0.637185		0.0602951	0.0513064	0.0511999
P42126	Homo sapiens	Enoyl-CoA delta isomerase 1, mitochondrial OS=Homo sapiens OX=9606 GN=ECI1 PE=1 SV=1	ECI1	3	1	1	1		0.324923	0.189094	0.328343		0.180496	0.146537	0.165469		0.55449	1.22249		0.18291	0.973379		0.555504	0.774942	0.503951
Q5VYK3	Homo sapiens	Proteasome adapter and scaffold protein ECM29 OS=Homo sapiens OX=9606 GN=ECPAS PE=1 SV=2	ECPAS	21	27	27	202		3.90029	3.79423	4.09842		0.262905	0.317701	0.206963		0.971737	1.05168		0.54282	0.177556		0.0674066	0.0837327	0.0504983
Q96F86	Homo sapiens	Enhancer of mRNA-decapping protein 3 OS=Homo sapiens OX=9606 GN=EDC3 PE=1 SV=1	EDC3	15	5	5	43		2.22034	2.02669	1.81625		0.10886	0.298624	0.13832		0.904205	0.816952		0.183848	0.000220463		0.0490285	0.147346	0.0761567
Q6P2E9	Homo sapiens	Enhancer of mRNA-decapping protein 4 OS=Homo sapiens OX=9606 GN=EDC4 PE=1 SV=1	EDC4	19	18	18	199		6.31163	5.96539	5.96877		0.449006	0.388569	0.433583		0.945352	0.945515		0.183696	0.208179		0.0711395	0.0651372	0.072642
Q9BZQ6	Homo sapiens	ER degradation-enhancing alpha-mannosidase-like protein 3 OS=Homo sapiens OX=9606 GN=EDEM3 PE=1 SV=2	EDEM3	3	2	2	5		0.0616037	0.0619481	0.0556908		0.0134251	0.00985681	0.00514495		1.01867	0.922148		0.960597	0.337502		0.217928	0.159114	0.0923842
O60869	Homo sapiens	Endothelial differentiation-related factor 1 OS=Homo sapiens OX=9606 GN=EDF1 PE=1 SV=1	EDF1	48	8	8	117		4.90694	5.38144	5.14313		0.568343	0.282313	0.523318		1.10155	1.04934		0.0969363	0.471197		0.115824	0.0524605	0.101751
Q3B7T1	Homo sapiens	Erythroid differentiation-related factor 1 OS=Homo sapiens OX=9606 GN=EDRF1 PE=1 SV=1	EDRF1	1	1	1	2		0.0376119	0.0396193	0.0436039		0.00757499	0.00898177	0.0164878		1.04636	1.05612		0.684429	0.437392		0.201399	0.226702	0.378127
Q15075	Homo sapiens	Early endosome antigen 1 OS=Homo sapiens OX=9606 GN=EEA1 PE=1 SV=2	EEA1	17	18	18	177		2.51375	2.59205	2.64211		0.213344	0.266563	0.244037		1.02946	1.05031		0.586669	0.354948		0.0848709	0.102839	0.0923646
O75530	Homo sapiens	Polycomb protein EED OS=Homo sapiens OX=9606 GN=EED PE=1 SV=2	EED	31	12	12	82		2.05596	1.94992	1.80535		0.204519	0.194394	0.0914284		0.948607	0.880886		0.378953	0.020827		0.0994759	0.0996933	0.0506429
P68104	Homo sapiens	Elongation factor 1-alpha 1 OS=Homo sapiens OX=9606 GN=EEF1A1 PE=1 SV=1	EEF1A1	70	26	1	2026		721.167	732.284	715.575		23.811	60.2719	47.9446		1.01285	0.990822		0.683219	0.803236		0.0330173	0.0823067	0.0670014
Q5VTE0	Homo sapiens	Putative elongation factor 1-alpha-like 3 OS=Homo sapiens OX=9606 GN=EEF1A1P5 PE=5 SV=1	EEF1A1P5	61	25	0	1874		690.956	695.049	681.424		26.2714	55.7359	46.556		1.00367	0.984861		0.873983	0.671564		0.0380218	0.0801898	0.0683216
Q05639	Homo sapiens	Elongation factor 1-alpha 2 OS=Homo sapiens OX=9606 GN=EEF1A2 PE=1 SV=1	EEF1A2	27	15	0	1318		437.121	447.348	428.06		17.343	23.796	35.6315		1.02283	0.977177		0.414796	0.587758		0.0396756	0.0531935	0.0832395
Q8N6R0	Homo sapiens	eEF1A lysine and N-terminal methyltransferase OS=Homo sapiens OX=9606 GN=EEF1AKNMT PE=1 SV=1	EEF1AKNMT	10	5	5	55		0.517262	0.567065	0.558772		0.076474	0.11137	0.0610061		1.08837	1.08483		0.38776	0.323107		0.147844	0.196397	0.109179
P24534	Homo sapiens	Elongation factor 1-beta OS=Homo sapiens OX=9606 GN=EEF1B2 PE=1 SV=3	EEF1B2	44	9	6	180		52.3089	53.5604	52.9738		2.62626	3.58535	3.96878		1.02311	1.01138		0.506029	0.739243		0.0502068	0.0669404	0.0749197
P29692	Homo sapiens	Elongation factor 1-delta OS=Homo sapiens OX=9606 GN=EEF1D PE=1 SV=5	EEF1D	39	16	13	245		32.8728	32.2839	31.4934		2.31158	2.62505	2.41991		0.981317	0.957619		0.688734	0.336466		0.0703189	0.0813114	0.0768386
O43324	Homo sapiens	Eukaryotic translation elongation factor 1 epsilon-1 OS=Homo sapiens OX=9606 GN=EEF1E1 PE=1 SV=1	EEF1E1	34	6	6	48		2.87583	2.85422	2.77767		0.291504	0.362184	0.364404		0.98938	0.962464		0.911603	0.617566		0.101363	0.126894	0.131191
P26641	Homo sapiens	Elongation factor 1-gamma OS=Homo sapiens OX=9606 GN=EEF1G PE=1 SV=3	EEF1G	55	21	21	606		117.869	123.586	120.642		3.70638	5.56351	3.31526		1.04804	1.02361		0.0626146	0.201897		0.0314449	0.0450172	0.0274802
P13639	Homo sapiens	Elongation factor 2 OS=Homo sapiens OX=9606 GN=EEF2 PE=1 SV=4	EEF2	63	51	50	1688		420.829	431.426	407.837		14.6625	24.0334	14.0432		1.02435	0.969143		0.378236	0.148074		0.0348419	0.0557068	0.0344334
P57772	Homo sapiens	Selenocysteine-specific elongation factor OS=Homo sapiens OX=9606 GN=EEFSEC PE=1 SV=4	EEFSEC	9	4	4	5		0.496019	0.503136	0.498379		0.0338031	0.0372203	0.0537986		1.01408	1.00153		0.735965	0.929302		0.0681489	0.0739766	0.107947
Q9BUP0	Homo sapiens	EF-hand domain-containing protein D1 OS=Homo sapiens OX=9606 GN=EFHD1 PE=1 SV=1	EFHD1	9	2	0	40		2.12893	2.35905	2.2737		0.422839	0.433241	0.384555		1.11022	1.07169		0.373723	0.548856		0.198616	0.18365	0.169132
Q96C19	Homo sapiens	EF-hand domain-containing protein D2 OS=Homo sapiens OX=9606 GN=EFHD2 PE=1 SV=1	EFHD2	35	9	7	137		7.62451	7.9696	7.49237		0.634057	1.03168	0.689678		1.04131	0.981964		0.501055	0.736877		0.0831604	0.129452	0.0920508
Q7Z2Z2	Homo sapiens	Elongation factor-like GTPase 1 OS=Homo sapiens OX=9606 GN=EFL1 PE=1 SV=2	EFL1	16	9	9	60		0.572473	0.527485	0.443579		0.0980348	0.0903223	0.132639		0.921718	0.751714		0.4277	0.0846115		0.171248	0.171232	0.29902
P98172	Homo sapiens	Ephrin-B1 OS=Homo sapiens OX=9606 GN=EFNB1 PE=1 SV=1	EFNB1	11	2	2	14		0.171822	0.183896	0.146795		0.0248966	0.0224685	0.00649036		1.07329	0.861407		0.398561	0.056936		0.144897	0.122181	0.0442139
Q14156	Homo sapiens	Protein EFR3 homolog A OS=Homo sapiens OX=9606 GN=EFR3A PE=1 SV=2	EFR3A	15	8	8	70		0.746658	0.60948	0.661001		0.133873	0.0683581	0.0448698		0.82242	0.894778		0.0493884	0.186956		0.179296	0.112158	0.0678816
Q15029	Homo sapiens	116 kDa U5 small nuclear ribonucleoprotein component OS=Homo sapiens OX=9606 GN=EFTUD2 PE=1 SV=1	EFTUD2	63	42	41	629		21.1159	20.9979	20.1097		1.34844	0.903724	1.13346		0.995272	0.95262		0.862255	0.192013		0.063859	0.0430388	0.056364
P00533	Homo sapiens	Epidermal growth factor receptor OS=Homo sapiens OX=9606 GN=EGFR PE=1 SV=2	EGFR	5	5	5	48		0.377002	0.470195	0.347996		0.0356545	0.0429467	0.0631295		1.24773	0.914		0.00218048	0.350212		0.0945737	0.091338	0.181409
Q9GZT9	Homo sapiens	Egl nine homolog 1 OS=Homo sapiens OX=9606 GN=EGLN1 PE=1 SV=1	EGLN1	14	5	3	31		0.423447	0.403031	0.383357		0.0449988	0.04715	0.0666581		0.95111	0.89784		0.460641	0.250089		0.106268	0.116988	0.17388
Q8NDI1	Homo sapiens	EH domain-binding protein 1 OS=Homo sapiens OX=9606 GN=EHBP1 PE=1 SV=3	EHBP1	5	5	5	21		0.159675	0.176141	0.156884		0.0478776	0.0388657	0.0185653		1.12876	1.0206		0.527837	0.896733		0.299845	0.220652	0.118337
Q8N3D4	Homo sapiens	EH domain-binding protein 1-like protein 1 OS=Homo sapiens OX=9606 GN=EHBP1L1 PE=1 SV=2	EHBP1L1	3	3	3	26		0.171053	0.178547	0.140304		0.01966	0.0197784	0.0257049		1.0445	0.812862		0.525289	0.042228		0.114935	0.110774	0.183209
Q9H4M9	Homo sapiens	EH domain-containing protein 1 OS=Homo sapiens OX=9606 GN=EHD1 PE=1 SV=2	EHD1	69	31	19	463		22.6195	22.0952	21.1735		1.09572	1.59665	1.53546		0.975632	0.934897		0.522247	0.0898747		0.0484415	0.0722619	0.0725179
Q9NZN4	Homo sapiens	EH domain-containing protein 2 OS=Homo sapiens OX=9606 GN=EHD2 PE=1 SV=2	EHD2	13	6	3	41		0.0983362	0.134884	0.0844459		0.0401352	0.0559092	0.0267972		1.36705	0.898002		0.222511	0.49688		0.408142	0.414498	0.31733
Q9H223	Homo sapiens	EH domain-containing protein 4 OS=Homo sapiens OX=9606 GN=EHD4 PE=1 SV=1	EHD4	52	23	17	280		10.6874	9.77596	11.5271		0.486924	0.571064	0.882647		0.914235	1.07692		0.0139283	0.0686171		0.0455605	0.0584151	0.0765718
Q9NZC4	Homo sapiens	ETS homologous factor OS=Homo sapiens OX=9606 GN=EHF PE=2 SV=1	EHF	3	1	0	9		0.03483	0.03598	0.0403845		0.0199755	0.0156264	0.0165774		1.11297	1.26154		0.913761	0.611604		0.573513	0.434308	0.410488
Q9H9B1	Homo sapiens	Histone-lysine N-methyltransferase EHMT1 OS=Homo sapiens OX=9606 GN=EHMT1 PE=1 SV=4	EHMT1	6	5	5	22		0.266082	0.294724	0.298617		0.0390226	0.078885	0.0639782		1.08527	1.10969		0.443864	0.312591		0.146656	0.267657	0.214249
Q96KQ7	Homo sapiens	Histone-lysine N-methyltransferase EHMT2 OS=Homo sapiens OX=9606 GN=EHMT2 PE=1 SV=3	EHMT2	6	6	6	27		0.473005	0.444548	0.323089		0.27992	0.0605424	0.0595913		1.03332	0.743928		0.816572	0.251287		0.59179	0.136189	0.184442
O14681	Homo sapiens	Etoposide-induced protein 2.4 homolog OS=Homo sapiens OX=9606 GN=EI24 PE=1 SV=4	EI24	6	2	2	11		0.489438	0.401651	0.447264		0.0609003	0.102527	0.110388		0.806059	0.89642		0.10152	0.431649		0.124429	0.255264	0.246807
P41567	Homo sapiens	Eukaryotic translation initiation factor 1 OS=Homo sapiens OX=9606 GN=EIF1 PE=1 SV=1	EIF1	63	8	2	155		9.81571	10.171	9.40492		1.15315	1.10331	1.02228		1.03707	0.958802		0.59751	0.528505		0.117479	0.108476	0.108696
Q8N9N8	Homo sapiens	Probable RNA-binding protein EIF1AD OS=Homo sapiens OX=9606 GN=EIF1AD PE=1 SV=1	EIF1AD	10	1	1	13		0.0276635	0.0336518	0.0309922		0.00871748	0.0106565	0.00450595		1.22913	1.16041		0.311748	0.425438		0.315125	0.316669	0.14539
P47813	Homo sapiens	Eukaryotic translation initiation factor 1A, X-chromosomal OS=Homo sapiens OX=9606 GN=EIF1AX PE=1 SV=2	EIF1AX	40	6	1	116		8.42092	8.73555	8.44287		0.546752	0.444203	0.413736		1.03815	1.00344		0.299595	0.939031		0.0649278	0.0508501	0.0490042
O14602	Homo sapiens	Eukaryotic translation initiation factor 1A, Y-chromosomal OS=Homo sapiens OX=9606 GN=EIF1AY PE=1 SV=4	EIF1AY	33	5	0	103		5.93185	6.14001	5.82982		0.504922	0.430214	0.426785		1.03612	0.983773		0.459862	0.71332		0.0851205	0.0700673	0.0732071
O60739	Homo sapiens	Eukaryotic translation initiation factor 1b OS=Homo sapiens OX=9606 GN=EIF1B PE=1 SV=2	EIF1B	62	7	1	111		0.0377448	0.0678901	0.0506083		0.021251	0.0351587	0.0213255		1.76842	1.39724		0.102487	0.319926		0.563016	0.517877	0.421384
Q9BY44	Homo sapiens	Eukaryotic translation initiation factor 2A OS=Homo sapiens OX=9606 GN=EIF2A PE=1 SV=3	EIF2A	28	11	11	93		3.38951	3.55727	3.54395		0.598302	0.601193	0.51705		1.04979	1.04902		0.638477	0.64267		0.176516	0.169004	0.145897
P19525	Homo sapiens	Interferon-induced, double-stranded RNA-activated protein kinase OS=Homo sapiens OX=9606 GN=EIF2AK2 PE=1 SV=2	EIF2AK2	2	1	1	19		0.661915	0.722652	1.12413		0.128182	0.117202	0.159792		1.0957	1.7102		0.411739	0.000252125		0.193654	0.162183	0.142147
Q9NZJ5	Homo sapiens	Eukaryotic translation initiation factor 2-alpha kinase 3 OS=Homo sapiens OX=9606 GN=EIF2AK3 PE=1 SV=3	EIF2AK3	5	4	4	12		0.124198	0.319705	0.309266		0.0332375	0.432413	0.0663315		1.64687	2.52608		0.319223	0.000114172		0.267618	1.35254	0.214481
Q14232	Homo sapiens	Translation initiation factor eIF-2B subunit alpha OS=Homo sapiens OX=9606 GN=EIF2B1 PE=1 SV=1	EIF2B1	35	9	9	97		3.58398	3.56156	3.30606		0.219064	0.261097	0.55584		0.99311	0.911548		0.8752	0.281074		0.0611231	0.0733097	0.168128
P49770	Homo sapiens	Translation initiation factor eIF-2B subunit beta OS=Homo sapiens OX=9606 GN=EIF2B2 PE=1 SV=3	EIF2B2	37	8	8	118		3.35751	3.27349	3.22789		0.565773	0.305502	0.409499		0.98333	0.966652		0.7555	0.6591		0.16851	0.093326	0.126863
Q9NR50	Homo sapiens	Translation initiation factor eIF-2B subunit gamma OS=Homo sapiens OX=9606 GN=EIF2B3 PE=1 SV=1	EIF2B3	10	3	3	18		0.597255	0.530032	0.61304		0.166574	0.0997049	0.113774		0.902791	1.04605		0.416171	0.851831		0.2789	0.188111	0.185589
Q9UI10	Homo sapiens	Translation initiation factor eIF-2B subunit delta OS=Homo sapiens OX=9606 GN=EIF2B4 PE=1 SV=2	EIF2B4	21	7	7	58		1.88993	1.96356	1.75979		0.13706	0.221524	0.200515		1.03584	0.927811		0.504437	0.21869		0.0725212	0.112818	0.113943
Q13144	Homo sapiens	Translation initiation factor eIF-2B subunit epsilon OS=Homo sapiens OX=9606 GN=EIF2B5 PE=1 SV=3	EIF2B5	21	10	10	84		2.61831	2.55594	2.57944		0.310982	0.684853	0.52137		0.947716	0.970473		0.843118	0.878486		0.118772	0.267946	0.202125
P41214	Homo sapiens	Eukaryotic translation initiation factor 2D OS=Homo sapiens OX=9606 GN=EIF2D PE=1 SV=3	EIF2D	14	5	5	33		0.419411	0.370762	0.414714		0.0798728	0.110003	0.0571506		0.850302	0.994701		0.401278	0.909051		0.19044	0.296694	0.137807
P05198	Homo sapiens	Eukaryotic translation initiation factor 2 subunit 1 OS=Homo sapiens OX=9606 GN=EIF2S1 PE=1 SV=3	EIF2S1	58	20	20	332		22.2411	21.2033	21.3458		2.81407	2.38249	2.52871		0.955078	0.960898		0.506215	0.574972		0.126525	0.112364	0.118464
P20042	Homo sapiens	Eukaryotic translation initiation factor 2 subunit 2 OS=Homo sapiens OX=9606 GN=EIF2S2 PE=1 SV=2	EIF2S2	46	14	14	181		10.398	10.3878	10.5115		0.655433	0.500761	0.682195		0.99963	1.01075		0.976392	0.774729		0.0630347	0.0482068	0.0648997
P41091	Homo sapiens	Eukaryotic translation initiation factor 2 subunit 3 OS=Homo sapiens OX=9606 GN=EIF2S3 PE=1 SV=3	EIF2S3	49	17	4	291		22.4976	22.124	22.2541		0.767444	1.16134	1.28049		0.982725	0.988292		0.525762	0.697866		0.0341123	0.0524924	0.0575396
Q2VIR3	Homo sapiens	Eukaryotic translation initiation factor 2 subunit 3B OS=Homo sapiens OX=9606 GN=EIF2S3B PE=2 SV=2	EIF2S3B	37	13	0	234		17.3262	17.0701	17.3213		0.498711	0.749302	1.18639		0.984777	0.998134		0.501845	0.992748		0.0287837	0.0438954	0.0684934
Q14152	Homo sapiens	Eukaryotic translation initiation factor 3 subunit A OS=Homo sapiens OX=9606 GN=EIF3A PE=1 SV=1	EIF3A	41	58	58	843		49.256	51.9575	49.0434		1.58059	1.88689	3.16655		1.05472	0.994299		0.0227621	0.885929		0.0320892	0.036316	0.0645662
P55884	Homo sapiens	Eukaryotic translation initiation factor 3 subunit B OS=Homo sapiens OX=9606 GN=EIF3B PE=1 SV=3	EIF3B	42	32	32	462		31.0865	30.0978	29.6522		1.85665	2.62126	1.46185		0.966486	0.95432		0.468294	0.167921		0.0597254	0.0870912	0.0493
Q99613	Homo sapiens	Eukaryotic translation initiation factor 3 subunit C OS=Homo sapiens OX=9606 GN=EIF3C PE=1 SV=1	EIF3C	37	34	2	544		81.489	80.3247	81.3712		3.21943	3.95532	7.72604		0.985378	0.99554		0.588323	0.973172		0.0395075	0.0492417	0.0949481
B5ME19	Homo sapiens	Eukaryotic translation initiation factor 3 subunit C-like protein OS=Homo sapiens OX=9606 GN=EIF3CL PE=1 SV=1	EIF3CL	35	32	0	501		80.4318	79.1254	80.1896		3.14427	3.90804	7.67831		0.983408	0.993906		0.537845	0.944421		0.0390923	0.0493904	0.095752
O15371	Homo sapiens	Eukaryotic translation initiation factor 3 subunit D OS=Homo sapiens OX=9606 GN=EIF3D PE=1 SV=1	EIF3D	51	19	19	316		19.6026	19.6986	18.2696		1.7834	1.51475	2.23429		1.00579	0.9294		0.921875	0.28002		0.0909778	0.0768962	0.122295
P60228	Homo sapiens	Eukaryotic translation initiation factor 3 subunit E OS=Homo sapiens OX=9606 GN=EIF3E PE=1 SV=1	EIF3E	64	24	24	407		28.5364	29.6657	27.2705		1.33903	1.00143	2.1932		1.04004	0.953937		0.129047	0.255306		0.0469237	0.0337573	0.0804239
O00303	Homo sapiens	Eukaryotic translation initiation factor 3 subunit F OS=Homo sapiens OX=9606 GN=EIF3F PE=1 SV=1	EIF3F	57	14	14	245		18.5693	19.4526	18.7499		1.09951	1.46151	1.55801		1.04673	1.00828		0.264174	0.821274		0.0592109	0.075132	0.0830945
O75821	Homo sapiens	Eukaryotic translation initiation factor 3 subunit G OS=Homo sapiens OX=9606 GN=EIF3G PE=1 SV=2	EIF3G	39	12	12	137		10.5867	10.5406	9.74846		1.137	0.886776	1.31597		0.997555	0.918375		0.939124	0.265097		0.1074	0.0841299	0.134993
O15372	Homo sapiens	Eukaryotic translation initiation factor 3 subunit H OS=Homo sapiens OX=9606 GN=EIF3H PE=1 SV=1	EIF3H	51	16	16	232		13.6271	14.071	13.661		1.0118	1.19114	0.59783		1.03172	1.00405		0.502402	0.944986		0.0742495	0.084652	0.0437618
Q13347	Homo sapiens	Eukaryotic translation initiation factor 3 subunit I OS=Homo sapiens OX=9606 GN=EIF3I PE=1 SV=1	EIF3I	65	17	17	325		21.0498	19.7594	19.7332		1.27697	2.14232	1.51509		0.935359	0.936469		0.233728	0.134669		0.0606643	0.10842	0.0767785
O75822	Homo sapiens	Eukaryotic translation initiation factor 3 subunit J OS=Homo sapiens OX=9606 GN=EIF3J PE=1 SV=2	EIF3J	29	9	9	82		4.84787	5.01847	5.0622		0.213139	0.434533	0.388204		1.03276	1.04248		0.408152	0.263244		0.0439656	0.0865867	0.0766869
Q9UBQ5	Homo sapiens	Eukaryotic translation initiation factor 3 subunit K OS=Homo sapiens OX=9606 GN=EIF3K PE=1 SV=1	EIF3K	61	9	9	168		10.4456	11.0516	10.2086		0.399914	0.682243	0.697313		1.05702	0.975917		0.0899592	0.486749		0.0382852	0.0617323	0.0683061
Q9Y262	Homo sapiens	Eukaryotic translation initiation factor 3 subunit L OS=Homo sapiens OX=9606 GN=EIF3L PE=1 SV=1	EIF3L	56	27	27	484		38.0559	37.2037	38.8115		2.20358	2.40734	4.4301		0.977232	1.01613		0.536821	0.716178		0.0579037	0.064707	0.114144
Q7L2H7	Homo sapiens	Eukaryotic translation initiation factor 3 subunit M OS=Homo sapiens OX=9606 GN=EIF3M PE=1 SV=1	EIF3M	62	18	18	375		15.5771	16.207	15.4732		1.52942	1.39079	1.3062		1.04144	0.994466		0.472633	0.901809		0.0981835	0.085814	0.0844168
P60842	Homo sapiens	Eukaryotic initiation factor 4A-I OS=Homo sapiens OX=9606 GN=EIF4A1 PE=1 SV=1	EIF4A1	67	24	15	794		207.316	210.619	204.261		7.75168	7.90962	10.1163		1.01593	0.984844		0.481759	0.570152		0.0373907	0.0375542	0.0495265
Q14240	Homo sapiens	Eukaryotic initiation factor 4A-II OS=Homo sapiens OX=9606 GN=EIF4A2 PE=1 SV=2	EIF4A2	61	20	11	524		16.7762	17.4548	17.1514		1.30465	1.80882	0.807636		1.03872	1.02396		0.473227	0.562487		0.0777682	0.103629	0.0470886
P38919	Homo sapiens	Eukaryotic initiation factor 4A-III OS=Homo sapiens OX=9606 GN=EIF4A3 PE=1 SV=4	EIF4A3	67	24	21	455		21.0822	21.1084	20.92		1.92804	1.87291	2.23424		1.00157	0.991338		0.981437	0.895574		0.0914533	0.0887281	0.106799
P23588	Homo sapiens	Eukaryotic translation initiation factor 4B OS=Homo sapiens OX=9606 GN=EIF4B PE=1 SV=2	EIF4B	19	9	9	90		2.69943	2.86292	2.82592		0.204307	0.247562	0.145204		1.05984	1.04819		0.24058	0.244648		0.0756853	0.0864718	0.0513827
P06730	Homo sapiens	Eukaryotic translation initiation factor 4E OS=Homo sapiens OX=9606 GN=EIF4E PE=1 SV=2	EIF4E	34	7	6	129		13.3071	13.1674	12.8278		0.52396	1.00547	1.03788		0.98773	0.9619		0.769059	0.336382		0.0393744	0.0763605	0.0809091
A6NMX2	Homo sapiens	Eukaryotic translation initiation factor 4E type 1B OS=Homo sapiens OX=9606 GN=EIF4E1B PE=3 SV=3	EIF4E1B	3	1	0	17		0.0703404	0.0898526	0.0704311		0.018668	0.0215691	0.00898746		1.28116	1.02083		0.124773	0.99166		0.265395	0.24005	0.127606
O60573	Homo sapiens	Eukaryotic translation initiation factor 4E type 2 OS=Homo sapiens OX=9606 GN=EIF4E2 PE=1 SV=1	EIF4E2	46	9	9	59		0.990419	1.05891	1.004		0.19763	0.324576	0.251048		1.0466	1.00407		0.668233	0.919118		0.199542	0.306518	0.250048
Q9NRA8	Homo sapiens	Eukaryotic translation initiation factor 4E transporter OS=Homo sapiens OX=9606 GN=EIF4ENIF1 PE=1 SV=2	EIF4ENIF1	1	1	1	3		0.0639506	0.0568162	0.0510858		0.0134951	0.0110723	0.00981831		0.887659	0.799225		0.340378	0.0883217		0.211024	0.194879	0.192192
Q04637	Homo sapiens	Eukaryotic translation initiation factor 4 gamma 1 OS=Homo sapiens OX=9606 GN=EIF4G1 PE=1 SV=4	EIF4G1	29	46	40	837		65.2933	64.1578	64.5528		2.24804	1.83027	3.44103		0.982768	0.987992		0.359951	0.66841		0.0344298	0.0285277	0.0533056
P78344	Homo sapiens	Eukaryotic translation initiation factor 4 gamma 2 OS=Homo sapiens OX=9606 GN=EIF4G2 PE=1 SV=1	EIF4G2	51	42	41	529		20.3971	21.0092	21.095		0.667214	0.842345	1.60147		1.02976	1.03214		0.19314	0.347652		0.0327113	0.0400942	0.0759168
O43432	Homo sapiens	Eukaryotic translation initiation factor 4 gamma 3 OS=Homo sapiens OX=9606 GN=EIF4G3 PE=1 SV=2	EIF4G3	21	25	19	244		3.08323	2.96595	2.8556		0.783932	0.785591	0.746928		0.959427	0.925357		0.801016	0.617794		0.254257	0.26487	0.261566
Q15056	Homo sapiens	Eukaryotic translation initiation factor 4H OS=Homo sapiens OX=9606 GN=EIF4H PE=1 SV=5	EIF4H	38	9	9	93		11.8503	12.1161	11.4602		0.655816	0.67673	0.922564		1.02243	0.96557		0.505266	0.418314		0.0553418	0.0558537	0.0805017
P55010	Homo sapiens	Eukaryotic translation initiation factor 5 OS=Homo sapiens OX=9606 GN=EIF5 PE=1 SV=2	EIF5	39	17	17	282		20.3379	21.3018	21.3942		2.40599	2.14203	2.96621		1.04913	1.04978		0.480434	0.513502		0.118301	0.100556	0.138645
P63241	Homo sapiens	Eukaryotic translation initiation factor 5A-1 OS=Homo sapiens OX=9606 GN=EIF5A PE=1 SV=2	EIF5A	72	14	4	355		106.735	104.224	102.258		3.66298	5.51682	6.85077		0.975838	0.956691		0.374872	0.188412		0.0343184	0.0529322	0.0669947
Q9GZV4	Homo sapiens	Eukaryotic translation initiation factor 5A-2 OS=Homo sapiens OX=9606 GN=EIF5A2 PE=1 SV=3	EIF5A2	30	6	0	226		76.1692	75.0725	73.7329		2.91435	4.74166	4.75817		0.984576	0.966855		0.639709	0.309961		0.0382615	0.0631611	0.0645325
Q6IS14	Homo sapiens	Eukaryotic translation initiation factor 5A-1-like OS=Homo sapiens OX=9606 GN=EIF5AL1 PE=2 SV=2	EIF5AL1	49	9	0	246		72.4015	71.346	68.9791		4.19348	4.21385	4.44422		0.985381	0.952335		0.672869	0.200072		0.0579198	0.0590622	0.0644284
O60841	Homo sapiens	Eukaryotic translation initiation factor 5B OS=Homo sapiens OX=9606 GN=EIF5B PE=1 SV=4	EIF5B	35	38	38	478		19.1205	18.8462	18.1233		0.771065	0.726365	0.908309		0.985713	0.947495		0.54025	0.0675089		0.0403267	0.0385417	0.0501182
P56537	Homo sapiens	Eukaryotic translation initiation factor 6 OS=Homo sapiens OX=9606 GN=EIF6 PE=1 SV=1	EIF6	42	6	6	49		4.80013	4.63504	4.38501		0.618138	0.738651	0.709251		0.962298	0.910614		0.683486	0.305171		0.128775	0.159362	0.161744
Q53HC9	Homo sapiens	EARP and GARP complex-interacting protein 1 OS=Homo sapiens OX=9606 GN=EIPR1 PE=1 SV=2	EIPR1	24	6	6	67		0.570013	0.664907	0.728871		0.106856	0.0429167	0.161294		1.184	1.27427		0.071152	0.0720335		0.187463	0.0645454	0.221293
Q15717	Homo sapiens	ELAV-like protein 1 OS=Homo sapiens OX=9606 GN=ELAVL1 PE=1 SV=2	ELAVL1	59	15	14	258		24.2265	25.001	23.804		1.23517	1.70843	1.9477		1.03108	0.980824		0.389356	0.663208		0.0509843	0.0683347	0.0818222
Q12926	Homo sapiens	ELAV-like protein 2 OS=Homo sapiens OX=9606 GN=ELAVL2 PE=1 SV=2	ELAVL2	14	3	1	10		0.012458	0.081365	0.0804195		0.000617032	0.171311	0.15751		1.67983	2.06759		0.36974	0.33893		0.0495289	2.10546	1.9586
P78545	Homo sapiens	ETS-related transcription factor Elf-3 OS=Homo sapiens OX=9606 GN=ELF3 PE=1 SV=1	ELF3	2	1	0	9		0.0348139	0.0361662	0.0401396		0.0199908	0.0152745	0.0170755		1.13139	1.23613		0.897862	0.630481		0.574219	0.422342	0.425403
P41970	Homo sapiens	ETS domain-containing protein Elk-3 OS=Homo sapiens OX=9606 GN=ELK3 PE=1 SV=2	ELK3	2	1	1	1		0.670646	0.638592	0.630457		0.0867788	0.135246	0.137897		0.937447	0.922543		0.635655	0.559167		0.129396	0.211787	0.218725
P55199	Homo sapiens	RNA polymerase II elongation factor ELL OS=Homo sapiens OX=9606 GN=ELL PE=1 SV=1	ELL	2	1	1	2		0.0217004	0.0293366	0.0209256		0.0113085	0.024865	0.013551		1.1778	0.920552		0.509058	0.916496		0.52112	0.847577	0.647578
Q96BJ8	Homo sapiens	Engulfment and cell motility protein 3 OS=Homo sapiens OX=9606 GN=ELMO3 PE=1 SV=3	ELMO3	13	7	7	48		1.25011	1.27882	1.30496		0.0615681	0.0957996	0.104016		1.02177	1.04216		0.550727	0.292396		0.04925	0.0749125	0.0797086
Q6PJG2	Homo sapiens	ELM2 and SANT domain-containing protein 1 OS=Homo sapiens OX=9606 GN=ELMSAN1 PE=1 SV=2	ELMSAN1	3	2	2	19		0.0674342	0.108668	0.111311		0.0276544	0.0233328	0.0539288		1.68964	1.62912		0.019073	0.106572		0.410094	0.214717	0.484488
Q14241	Homo sapiens	Elongin-A OS=Homo sapiens OX=9606 GN=ELOA PE=1 SV=2	ELOA	4	2	2	4		0.153373	0.126571	0.109525		0.0585081	0.0559778	0.0510799		0.816981	0.716959		0.436364	0.1968		0.381476	0.442265	0.466378
Q15370	Homo sapiens	Elongin-B OS=Homo sapiens OX=9606 GN=ELOB PE=1 SV=1	ELOB	58	7	7	123		5.69075	5.5942	5.59818		0.33155	0.207739	0.519478		0.983863	0.98167		0.558995	0.720587		0.0582612	0.0371347	0.0927942
Q15369	Homo sapiens	Elongin-C OS=Homo sapiens OX=9606 GN=ELOC PE=1 SV=1	ELOC	65	6	6	116		7.56521	7.46144	7.68382		0.44218	0.866964	0.540523		0.982386	1.01491		0.799249	0.686171		0.0584491	0.116193	0.0703455
P60002	Homo sapiens	Transcription elongation factor 1 homolog OS=Homo sapiens OX=9606 GN=ELOF1 PE=1 SV=1	ELOF1	22	1	1	20		0.478271	0.436261	0.454794		0.0372385	0.0469105	0.101737		0.909971	0.933875		0.116534	0.613687		0.0778606	0.107528	0.2237
Q9BW60	Homo sapiens	Elongation of very long chain fatty acids protein 1 OS=Homo sapiens OX=9606 GN=ELOVL1 PE=1 SV=1	ELOVL1	8	2	2	30		0.222898	0.242639	0.225277		0.0191749	0.0465297	0.0164364		1.07526	1.0116		0.359286	0.822128		0.0860256	0.191765	0.0729607
Q9NYP7	Homo sapiens	Elongation of very long chain fatty acids protein 5 OS=Homo sapiens OX=9606 GN=ELOVL5 PE=1 SV=1	ELOVL5	3	1	1	13		0.784353	0.709304	0.810163		0.131148	0.126768	0.124362		0.9036	1.036		0.337295	0.733747		0.167205	0.178722	0.153502
Q9H5J4	Homo sapiens	Elongation of very long chain fatty acids protein 6 OS=Homo sapiens OX=9606 GN=ELOVL6 PE=1 SV=1	ELOVL6	6	1	1	6		0.0596927	0.0493481	0.0505518		0.014053	0.00832842	0.00697804		0.835152	0.859416		0.151909	0.184036		0.235423	0.168769	0.138037
O95163	Homo sapiens	Elongator complex protein 1 OS=Homo sapiens OX=9606 GN=ELP1 PE=1 SV=3	ELP1	1	1	1	9		0.0571409	0.0426714	0.0388187		0.0102859	0.0238708	0.0158857		0.639008	0.613854		0.202607	0.0391785		0.180009	0.559409	0.409229
Q6IA86	Homo sapiens	Elongator complex protein 2 OS=Homo sapiens OX=9606 GN=ELP2 PE=1 SV=2	ELP2	7	3	3	7		0.1043	0.105656	0.0802111		0.0467349	0.041896	0.0429994		1.06983	0.794774		0.958832	0.374706		0.448081	0.396531	0.536078
Q9H9T3	Homo sapiens	Elongator complex protein 3 OS=Homo sapiens OX=9606 GN=ELP3 PE=1 SV=2	ELP3	20	8	8	38		0.641469	0.6691	0.602512		0.102743	0.0845702	0.0553942		1.04707	0.94551		0.622066	0.432671		0.160168	0.126394	0.0919389
Q8N766	Homo sapiens	ER membrane protein complex subunit 1 OS=Homo sapiens OX=9606 GN=EMC1 PE=1 SV=1	EMC1	19	14	14	150		2.67142	2.85022	2.83586		0.228593	0.197832	0.183988		1.06819	1.06315		0.178019	0.199834		0.0855699	0.0694093	0.0648791
Q5UCC4	Homo sapiens	ER membrane protein complex subunit 10 OS=Homo sapiens OX=9606 GN=EMC10 PE=1 SV=1	EMC10	6	1	1	20		0.250065	0.294953	0.252861		0.039722	0.0760471	0.0293601		1.1542	1.01556		0.228918	0.8925		0.158846	0.257828	0.116112
Q15006	Homo sapiens	ER membrane protein complex subunit 2 OS=Homo sapiens OX=9606 GN=EMC2 PE=1 SV=1	EMC2	33	6	6	61		1.68809	1.77557	1.56994		0.0913831	0.104766	0.256007		1.05158	0.919539		0.154245	0.326387		0.0541339	0.0590039	0.163068
Q9P0I2	Homo sapiens	ER membrane protein complex subunit 3 OS=Homo sapiens OX=9606 GN=EMC3 PE=1 SV=3	EMC3	47	8	8	115		1.25114	1.18015	1.24419		0.283394	0.154885	0.197598		0.953668	1.00247		0.602086	0.961699		0.226509	0.131241	0.158816
Q5J8M3	Homo sapiens	ER membrane protein complex subunit 4 OS=Homo sapiens OX=9606 GN=EMC4 PE=1 SV=2	EMC4	17	3	3	18		0.323627	0.34517	0.369231		0.0337955	0.0494239	0.0380005		1.06167	1.14086		0.398837	0.0527463		0.104427	0.143187	0.102918
Q9NPA0	Homo sapiens	ER membrane protein complex subunit 7 OS=Homo sapiens OX=9606 GN=EMC7 PE=1 SV=1	EMC7	33	6	6	43		1.42646	1.45484	1.54971		0.126116	0.13705	0.1372		1.01947	1.08645		0.71673	0.13628		0.0884122	0.0942027	0.0885323
O43402	Homo sapiens	ER membrane protein complex subunit 8 OS=Homo sapiens OX=9606 GN=EMC8 PE=1 SV=1	EMC8	20	3	3	15		0.976268	0.911798	0.901573		0.111623	0.0583322	0.0961465		0.937481	0.923909		0.238415	0.242599		0.114337	0.0639749	0.106643
P50402	Homo sapiens	Emerin OS=Homo sapiens OX=9606 GN=EMD PE=1 SV=1	EMD	7	2	2	16		0.501421	0.450395	0.429955		0.0360271	0.115217	0.104209		0.872438	0.837002		0.340612	0.162043		0.07185	0.255813	0.242373
Q92979	Homo sapiens	Ribosomal RNA small subunit methyltransferase NEP1 OS=Homo sapiens OX=9606 GN=EMG1 PE=1 SV=4	EMG1	36	7	7	79		1.59361	1.84083	1.5027		0.294224	0.338165	0.3054		1.15073	0.938179		0.20648	0.610938		0.184627	0.183703	0.203235
O00423	Homo sapiens	Echinoderm microtubule-associated protein-like 1 OS=Homo sapiens OX=9606 GN=EML1 PE=1 SV=3	EML1	3	2	1	12		0.39483	0.359371	0.424824		0.192743	0.174035	0.219391		0.93815	1.05778		0.744944	0.806454		0.488168	0.484277	0.516428
O95834	Homo sapiens	Echinoderm microtubule-associated protein-like 2 OS=Homo sapiens OX=9606 GN=EML2 PE=1 SV=1	EML2	30	14	13	147		6.36207	6.27257	5.76385		0.495894	0.635428	0.413219		0.984098	0.906293		0.791158	0.0465619		0.0779454	0.101303	0.0716916
Q32P44	Homo sapiens	Echinoderm microtubule-associated protein-like 3 OS=Homo sapiens OX=9606 GN=EML3 PE=1 SV=1	EML3	4	2	2	2		0.319008	0.325543	0.307805		0.100852	0.0697986	0.0739995		1.04828	0.984038		0.898747	0.830768		0.316142	0.214407	0.240411
Q9HC35	Homo sapiens	Echinoderm microtubule-associated protein-like 4 OS=Homo sapiens OX=9606 GN=EML4 PE=1 SV=3	EML4	36	27	27	475		30.6635	30.67	31.1045		2.55279	4.15217	1.76523		0.995829	1.01604		0.997469	0.735053		0.0832516	0.135382	0.0567516
Q05BV3	Homo sapiens	Echinoderm microtubule-associated protein-like 5 OS=Homo sapiens OX=9606 GN=EML5 PE=2 SV=3	EML5	1	2	1	8		0.192829	0.22876	0.166424		0.0905929	0.0589583	0.121504		1.58042	0.637648		0.434467	0.678591		0.469809	0.25773	0.730091
Q6ZMW3	Homo sapiens	Echinoderm microtubule-associated protein-like 6 OS=Homo sapiens OX=9606 GN=EML6 PE=2 SV=2	EML6	0	1	0	7		0.654499	0.54284	0.62677		0.15594	0.106346	0.144948		0.839028	0.963001		0.177949	0.756272		0.238259	0.195907	0.231262
Q8N8S7	Homo sapiens	Protein enabled homolog OS=Homo sapiens OX=9606 GN=ENAH PE=1 SV=2	ENAH	32	15	15	205		5.37716	5.1205	4.84488		0.529258	0.591602	0.227184		0.950813	0.903723		0.446741	0.0470681		0.0984271	0.115536	0.0468915
P06733	Homo sapiens	Alpha-enolase OS=Homo sapiens OX=9606 GN=ENO1 PE=1 SV=2	ENO1	56	22	18	949		234.195	225.474	221.298		14.7448	13.4433	15.3201		0.962911	0.94459		0.309495	0.168169		0.0629594	0.0596225	0.0692284
P09104	Homo sapiens	Gamma-enolase OS=Homo sapiens OX=9606 GN=ENO2 PE=1 SV=3	ENO2	47	11	8	368		1.89119	2.01835	2.45278		0.756257	0.551654	0.856484		1.11479	1.32305		0.746193	0.256334		0.399884	0.273319	0.34919
P13929	Homo sapiens	Beta-enolase OS=Homo sapiens OX=9606 GN=ENO3 PE=1 SV=5	ENO3	22	6	2	374		7.48077	8.1251	8.63423		1.0226	1.52972	1.37472		1.07775	1.15066		0.411119	0.130152		0.136697	0.188271	0.159217
Q9UHY7	Homo sapiens	Enolase-phosphatase E1 OS=Homo sapiens OX=9606 GN=ENOPH1 PE=1 SV=1	ENOPH1	21	3	3	50		1.66853	1.44302	1.32698		0.167924	0.276707	0.229989		0.854266	0.787893		0.118698	0.0148384		0.100642	0.191755	0.173317
Q9Y6X5	Homo sapiens	Bis(5'-adenosyl)-triphosphatase ENPP4 OS=Homo sapiens OX=9606 GN=ENPP4 PE=1 SV=3	ENPP4	2	1	0	3		0.048891	0.0434053	0.0469054		0.00660794	0.00452043	0.021801		0.890381	0.840847		0.124207	0.838108		0.135157	0.104145	0.464786
Q6UWV6	Homo sapiens	Ectonucleotide pyrophosphatase/phosphodiesterase family member 7 OS=Homo sapiens OX=9606 GN=ENPP7 PE=1 SV=3	ENPP7	2	1	0	3		0.048891	0.0434053	0.0469432		0.00660794	0.00452043	0.0217284		0.890381	0.843486		0.124207	0.84065		0.135157	0.104145	0.462865
O43768	Homo sapiens	Alpha-endosulfine OS=Homo sapiens OX=9606 GN=ENSA PE=1 SV=1	ENSA	53	6	5	95		2.77318	2.36095	2.55967		0.334469	0.436672	0.21508		0.845342	0.925756		0.096268	0.217818		0.120609	0.184956	0.0840262
O75355	Homo sapiens	Ectonucleoside triphosphate diphosphohydrolase 3 OS=Homo sapiens OX=9606 GN=ENTPD3 PE=1 SV=2	ENTPD3	9	5	5	64		2.59367	2.8338	2.02467		0.314201	0.216764	0.212065		1.09645	0.781832		0.154349	0.00426926		0.121142	0.0764921	0.10474
Q9NPA8	Homo sapiens	Transcription and mRNA export factor ENY2 OS=Homo sapiens OX=9606 GN=ENY2 PE=1 SV=1	ENY2	32	3	3	30		1.19949	1.18388	1.06868		0.0997789	0.123612	0.135942		0.9852	0.887476		0.814619	0.0866042		0.0831844	0.104413	0.127205
Q09472	Homo sapiens	Histone acetyltransferase p300 OS=Homo sapiens OX=9606 GN=EP300 PE=1 SV=2	EP300	5	11	4	56		0.834475	0.821829	0.778995		0.127078	0.166587	0.229496		0.974522	0.8943		0.885402	0.615692		0.152285	0.202702	0.294605
P11171	Homo sapiens	Protein 4.1 OS=Homo sapiens OX=9606 GN=EPB41 PE=1 SV=4	EPB41	12	9	6	47		2.61152	2.62497	2.70965		0.146707	0.213399	0.20164		1.00357	1.03642		0.901256	0.357798		0.0561767	0.0812958	0.0744153
Q9H4G0	Homo sapiens	Band 4.1-like protein 1 OS=Homo sapiens OX=9606 GN=EPB41L1 PE=1 SV=2	EPB41L1	5	3	1	11		0.0241659	0.0224452	0.0208896		0.0115604	0.00714306	0.00777494		0.986874	0.915811		0.762803	0.577323		0.478378	0.318245	0.372192
O43491	Homo sapiens	Band 4.1-like protein 2 OS=Homo sapiens OX=9606 GN=EPB41L2 PE=1 SV=1	EPB41L2	4	3	3	16		0.143903	0.147881	0.127588		0.0302853	0.065021	0.0202098		0.928913	0.894517		0.894644	0.298095		0.210456	0.439684	0.158398
Q9Y2J2	Homo sapiens	Band 4.1-like protein 3 OS=Homo sapiens OX=9606 GN=EPB41L3 PE=1 SV=2	EPB41L3	2	2	0	11		0.186553	0.174269	0.199602		0.0100417	0.0172283	0.0267792		0.931435	1.06367		0.16227	0.28986		0.0538278	0.0988603	0.134163
P16422	Homo sapiens	Epithelial cell adhesion molecule OS=Homo sapiens OX=9606 GN=EPCAM PE=1 SV=2	EPCAM	6	3	3	85		5.73497	5.43327	5.69087		0.528152	0.891302	1.10425		0.940321	0.979189		0.491968	0.931422		0.0920932	0.164045	0.194039
P29317	Homo sapiens	Ephrin type-A receptor 2 OS=Homo sapiens OX=9606 GN=EPHA2 PE=1 SV=2	EPHA2	9	7	6	38		0.683738	0.658185	0.609226		0.0772309	0.0668049	0.068929		0.963175	0.890742		0.553595	0.108351		0.112954	0.101499	0.113142
P54764	Homo sapiens	Ephrin type-A receptor 4 OS=Homo sapiens OX=9606 GN=EPHA4 PE=1 SV=1	EPHA4	1	1	0	8		0.368341	0.463261	0.328466		0.0318609	0.0606686	0.0293452		1.25351	0.891449		0.00685171	0.0477808		0.0864983	0.13096	0.0893401
Q9UF33	Homo sapiens	Ephrin type-A receptor 6 OS=Homo sapiens OX=9606 GN=EPHA6 PE=2 SV=3	EPHA6	1	1	0	8		0.368341	0.463261	0.328466		0.0318609	0.0606686	0.0293452		1.25351	0.891449		0.00685171	0.0477808		0.0864983	0.13096	0.0893401
Q15375	Homo sapiens	Ephrin type-A receptor 7 OS=Homo sapiens OX=9606 GN=EPHA7 PE=1 SV=3	EPHA7	1	1	0	8		0.368341	0.463261	0.328466		0.0318609	0.0606686	0.0293452		1.25351	0.891449		0.00685171	0.0477808		0.0864983	0.13096	0.0893401
P54762	Homo sapiens	Ephrin type-B receptor 1 OS=Homo sapiens OX=9606 GN=EPHB1 PE=1 SV=1	EPHB1	4	3	0	21		0.484959	0.660299	0.448802		0.0688298	0.0555137	0.0362235		1.36941	0.931042		0.000664335	0.28138		0.141929	0.0840735	0.0807116
P29323	Homo sapiens	Ephrin type-B receptor 2 OS=Homo sapiens OX=9606 GN=EPHB2 PE=1 SV=5	EPHB2	16	11	8	92		1.10364	1.67999	1.02394		0.102784	0.221889	0.155202		1.51595	0.921929		0.000179396	0.319018		0.0931324	0.132078	0.151573
P54753	Homo sapiens	Ephrin type-B receptor 3 OS=Homo sapiens OX=9606 GN=EPHB3 PE=1 SV=2	EPHB3	3	2	0	16		0.0595033	0.033522	0.0395013		0.0137226	0.0248804	0.014604		0.430001	0.614826		0.0490216	0.0345584		0.230619	0.742213	0.369709
P54760	Homo sapiens	Ephrin type-B receptor 4 OS=Homo sapiens OX=9606 GN=EPHB4 PE=1 SV=2	EPHB4	6	4	2	20		0.115208	0.0846045	0.0913974		0.0223753	0.0438931	0.0296868		0.632565	0.770262		0.159092	0.147741		0.194216	0.518803	0.32481
Q7L775	Homo sapiens	EPM2A-interacting protein 1 OS=Homo sapiens OX=9606 GN=EPM2AIP1 PE=1 SV=1	EPM2AIP1	9	4	4	24		0.893237	0.783285	0.680998		0.133978	0.172778	0.15792		0.869421	0.748667		0.246193	0.0308957		0.149991	0.220581	0.231895
Q9Y6I3	Homo sapiens	Epsin-1 OS=Homo sapiens OX=9606 GN=EPN1 PE=1 SV=2	EPN1	8	5	3	45		1.64396	1.64045	1.72111		0.197305	0.180301	0.253234		0.99928	1.04412		0.974971	0.569154		0.120018	0.10991	0.147134
O95208	Homo sapiens	Epsin-2 OS=Homo sapiens OX=9606 GN=EPN2 PE=1 SV=3	EPN2	2	1	0	14		0.138038	0.137699	0.162093		0.0117772	0.0128163	0.0302457		0.99671	1.16158		0.962844	0.0995247		0.0853187	0.0930747	0.186594
Q9H201	Homo sapiens	Epsin-3 OS=Homo sapiens OX=9606 GN=EPN3 PE=2 SV=1	EPN3	8	4	1	37		0.138038	0.137699	0.162093		0.0117772	0.0128163	0.0302457		0.99671	1.16158		0.962844	0.0995247		0.0853187	0.0930747	0.186594
P58107	Homo sapiens	Epiplakin OS=Homo sapiens OX=9606 GN=EPPK1 PE=1 SV=3	EPPK1	8	8	3	204		1.16186	0.930319	0.934348		0.179381	0.258343	0.20244		0.777193	0.796665		0.101512	0.0663497		0.154392	0.277693	0.216665
P07814	Homo sapiens	Bifunctional glutamate/proline--tRNA ligase OS=Homo sapiens OX=9606 GN=EPRS PE=1 SV=5	EPRS	34	43	42	659		49.3975	49.1817	47.6185		1.58604	1.97534	2.89482		0.995395	0.962925		0.838932	0.216201		0.0321078	0.0401641	0.0607919
P42566	Homo sapiens	Epidermal growth factor receptor substrate 15 OS=Homo sapiens OX=9606 GN=EPS15 PE=1 SV=2	EPS15	11	7	7	66		1.05482	0.977534	1.03679		0.0333801	0.128281	0.0566246		0.919883	0.98209		0.205897	0.51685		0.0316454	0.131229	0.0546155
Q9UBC2	Homo sapiens	Epidermal growth factor receptor substrate 15-like 1 OS=Homo sapiens OX=9606 GN=EPS15L1 PE=1 SV=1	EPS15L1	19	13	13	95		2.35206	2.4033	2.55143		0.158755	0.157345	0.244905		1.02188	1.08265		0.586791	0.125215		0.0674962	0.0654705	0.0959873
Q12929	Homo sapiens	Epidermal growth factor receptor kinase substrate 8 OS=Homo sapiens OX=9606 GN=EPS8 PE=1 SV=1	EPS8	19	14	14	139		4.41522	4.37468	4.3432		0.343015	0.335697	0.179351		0.990863	0.985423		0.84025	0.658274		0.0776891	0.0767362	0.0412948
Q8TE68	Homo sapiens	Epidermal growth factor receptor kinase substrate 8-like protein 1 OS=Homo sapiens OX=9606 GN=EPS8L1 PE=1 SV=3	EPS8L1	7	5	5	26		0.940053	0.978507	0.740762		0.103077	0.113241	0.146416		1.04003	0.777301		0.552216	0.0213309		0.10965	0.115728	0.197656
Q9H6S3	Homo sapiens	Epidermal growth factor receptor kinase substrate 8-like protein 2 OS=Homo sapiens OX=9606 GN=EPS8L2 PE=1 SV=2	EPS8L2	7	4	4	91		2.84311	2.83982	2.74134		0.240224	0.28002	0.136737		0.997673	0.96618		0.982995	0.388343		0.0844933	0.098605	0.0498798
O75616	Homo sapiens	GTPase Era, mitochondrial OS=Homo sapiens OX=9606 GN=ERAL1 PE=1 SV=2	ERAL1	4	1	1	4		0.0130374	0.0113752	0.0114176		0.00201101	0.00345562	0.00095852		0.83812	0.88208		0.332514	0.10525		0.154249	0.303786	0.0839513
Q9NZ08	Homo sapiens	Endoplasmic reticulum aminopeptidase 1 OS=Homo sapiens OX=9606 GN=ERAP1 PE=1 SV=3	ERAP1	9	6	6	53		0.791872	0.873285	0.972215		0.183824	0.155046	0.253389		1.1124	1.22095		0.426305	0.188551		0.232138	0.177543	0.260631
P04626	Homo sapiens	Receptor tyrosine-protein kinase erbB-2 OS=Homo sapiens OX=9606 GN=ERBB2 PE=1 SV=1	ERBB2	4	4	4	14		0.237616	0.296075	0.21342		0.063743	0.114901	0.0633964		1.21551	0.890604		0.30137	0.524615		0.26826	0.388079	0.297051
P21860	Homo sapiens	Receptor tyrosine-protein kinase erbB-3 OS=Homo sapiens OX=9606 GN=ERBB3 PE=1 SV=1	ERBB3	3	2	2	4		0.052896	0.0573792	0.0174081		0.0439764	0.038252	0.0131487		1.12444	0.402208		0.854323	0.108016		0.831375	0.666652	0.755318
Q8IUD2	Homo sapiens	ELKS/Rab6-interacting/CAST family member 1 OS=Homo sapiens OX=9606 GN=ERC1 PE=1 SV=1	ERC1	29	27	23	180		4.90126	4.64	4.56169		0.415768	0.46882	0.140912		0.945652	0.933152		0.331197	0.105893		0.0848289	0.101039	0.0308902
O15083	Homo sapiens	ERC protein 2 OS=Homo sapiens OX=9606 GN=ERC2 PE=1 SV=3	ERC2	7	6	2	28		0.229591	0.223608	0.177189		0.0163456	0.0239594	0.0532651		0.971198	0.740054		0.624291	0.0612698		0.0711943	0.107149	0.300611
P07992	Homo sapiens	DNA excision repair protein ERCC-1 OS=Homo sapiens OX=9606 GN=ERCC1 PE=1 SV=1	ERCC1	4	1	1	16		0.0488788	0.0454432	0.04572		0.00632306	0.00396734	0.00931538		0.933453	0.925203		0.285909	0.507554		0.129362	0.0873033	0.203748
P18074	Homo sapiens	General transcription and DNA repair factor IIH helicase subunit XPD OS=Homo sapiens OX=9606 GN=ERCC2 PE=1 SV=1	ERCC2	8	4	4	17		0.338431	0.299283	0.292609		0.0480539	0.0284654	0.0441325		0.887886	0.863356		0.116753	0.116113		0.14199	0.095112	0.150824
P19447	Homo sapiens	General transcription and DNA repair factor IIH helicase subunit XPB OS=Homo sapiens OX=9606 GN=ERCC3 PE=1 SV=1	ERCC3	1	1	1	1		0.0636824	0.0699336	0.0739613		0.0268807	0.0296369	0.0127599		1.08148	1.34241		0.709956	0.417249		0.422106	0.423787	0.172521
Q92889	Homo sapiens	DNA repair endonuclease XPF OS=Homo sapiens OX=9606 GN=ERCC4 PE=1 SV=3	ERCC4	3	2	2	11		0.333347	0.306752	0.353596		0.038711	0.0394868	0.047906		0.91896	1.05821		0.266042	0.439379		0.116128	0.128725	0.135483
Q03468	Homo sapiens	DNA excision repair protein ERCC-6 OS=Homo sapiens OX=9606 GN=ERCC6 PE=1 SV=1	ERCC6	1	1	1	3		0.107227	0.125306	0.0686038		0.0520507	0.0223437	0.0464384		1.46335	0.567405		0.452441	0.204844		0.485426	0.178313	0.676907
Q2NKX8	Homo sapiens	DNA excision repair protein ERCC-6-like OS=Homo sapiens OX=9606 GN=ERCC6L PE=1 SV=1	ERCC6L	2	2	2	2		0.0592243	0.0580701	0.0542883		0.014907	0.0225591	0.0149643		0.916973	0.902675		0.918797	0.579681		0.251703	0.388481	0.275645
Q9UKR5	Homo sapiens	Probable ergosterol biosynthetic protein 28 OS=Homo sapiens OX=9606 GN=ERG28 PE=1 SV=1	ERG28	9	1	1	7		0.0643894	0.0721348	0.0513595		0.0277129	0.0133301	0.00802647		1.20248	0.857577		0.55106	0.312154		0.430396	0.184794	0.15628
Q969X5	Homo sapiens	Endoplasmic reticulum-Golgi intermediate compartment protein 1 OS=Homo sapiens OX=9606 GN=ERGIC1 PE=1 SV=1	ERGIC1	17	5	5	42		1.88374	1.90967	1.71449		0.332849	0.726123	0.478111		0.941249	0.894937		0.938195	0.492942		0.176696	0.380235	0.278865
Q96RQ1	Homo sapiens	Endoplasmic reticulum-Golgi intermediate compartment protein 2 OS=Homo sapiens OX=9606 GN=ERGIC2 PE=1 SV=2	ERGIC2	3	1	1	5		0.145589	0.167771	0.143997		0.0203306	0.036982	0.0222351		1.13297	0.988898		0.226923	0.899586		0.139644	0.220432	0.154414
Q9Y282	Homo sapiens	Endoplasmic reticulum-Golgi intermediate compartment protein 3 OS=Homo sapiens OX=9606 GN=ERGIC3 PE=1 SV=1	ERGIC3	17	7	7	43		0.718432	0.763348	0.689898		0.101419	0.0413514	0.0453819		1.07111	0.967451		0.338809	0.543412		0.141167	0.0541711	0.0657806
P84090	Homo sapiens	Enhancer of rudimentary homolog OS=Homo sapiens OX=9606 GN=ERH PE=1 SV=1	ERH	34	3	3	60		5.74741	5.90213	5.17675		0.481256	0.871707	0.817909		1.02066	0.893375		0.711458	0.171525		0.0837344	0.147694	0.157997
O43414	Homo sapiens	ERI1 exoribonuclease 3 OS=Homo sapiens OX=9606 GN=ERI3 PE=1 SV=2	ERI3	12	3	3	26		0.432401	0.428493	0.447914		0.0522832	0.052302	0.0639937		0.991197	1.03417		0.899571	0.655475		0.120914	0.122061	0.142871
Q96DZ1	Homo sapiens	Endoplasmic reticulum lectin 1 OS=Homo sapiens OX=9606 GN=ERLEC1 PE=1 SV=1	ERLEC1	6	2	2	4		0.08621	0.0986868	0.109612		0.0166779	0.0489399	0.0286784		1.0356	1.2524		0.575538	0.114703		0.193456	0.495912	0.261635
O75477	Homo sapiens	Erlin-1 OS=Homo sapiens OX=9606 GN=ERLIN1 PE=1 SV=2	ERLIN1	12	4	1	66		0.141139	0.135264	0.126071		0.0215374	0.0283675	0.0223984		0.951714	0.891101		0.694701	0.262382		0.152597	0.209719	0.177664
O94905	Homo sapiens	Erlin-2 OS=Homo sapiens OX=9606 GN=ERLIN2 PE=1 SV=1	ERLIN2	45	11	8	185		7.54825	7.53683	7.69925		0.476933	0.608701	0.654797		0.997402	1.01851		0.971864	0.657709		0.0631846	0.0807635	0.0850468
Q7Z2K6	Homo sapiens	Endoplasmic reticulum metallopeptidase 1 OS=Homo sapiens OX=9606 GN=ERMP1 PE=1 SV=2	ERMP1	22	12	12	145		9.17295	9.40922	9.72864		0.788487	0.673765	0.972613		1.02663	1.05913		0.589112	0.302492		0.0859578	0.0716069	0.0999742
Q96HE7	Homo sapiens	ERO1-like protein alpha OS=Homo sapiens OX=9606 GN=ERO1A PE=1 SV=2	ERO1A	39	15	15	289		12.3515	12.0738	12.302		0.851374	0.828528	0.577778		0.977434	0.996993		0.579582	0.908483		0.0689289	0.068622	0.0469663
Q86YB8	Homo sapiens	ERO1-like protein beta OS=Homo sapiens OX=9606 GN=ERO1B PE=1 SV=2	ERO1B	2	1	1	1		0.0151808	0.0171577	0.0463905		0.00363479	0.00581723	0.0410784		1.10149	2.25069		0.496339	0.122051		0.239434	0.339045	0.885491
P30040	Homo sapiens	Endoplasmic reticulum resident protein 29 OS=Homo sapiens OX=9606 GN=ERP29 PE=1 SV=4	ERP29	24	5	5	58		7.0615	7.11518	7.71967		0.638236	0.496749	0.585109		1.00894	1.09424		0.874087	0.0922154		0.0903826	0.0698154	0.0757946
Q9BS26	Homo sapiens	Endoplasmic reticulum resident protein 44 OS=Homo sapiens OX=9606 GN=ERP44 PE=1 SV=1	ERP44	35	11	10	128		4.77055	4.83868	4.97733		0.438535	0.147169	0.219341		1.01761	1.04634		0.730407	0.325936		0.0919255	0.0304151	0.0440681
Q9NX77	Homo sapiens	Endogenous retrovirus group K member 13-1 Env polyprotein OS=Homo sapiens OX=9606 GN=ERVK13-1 PE=2 SV=2	ERVK13-1	2	1	1	2		1.14883	1.08867	1.19522		0.214194	0.298308	0.338037		0.933956	1.01839		0.696677	0.782259		0.186445	0.274011	0.282825
Q56NI9	Homo sapiens	N-acetyltransferase ESCO2 OS=Homo sapiens OX=9606 GN=ESCO2 PE=1 SV=1	ESCO2	2	1	1	1		0.170663	0.143283	0.176932		0.0125442	0.0660708	0.018503		0.636413	1.03429		0.361504	0.5077		0.0735028	0.461122	0.104577
P10768	Homo sapiens	S-formylglutathione hydrolase OS=Homo sapiens OX=9606 GN=ESD PE=1 SV=2	ESD	29	5	5	58		3.46927	3.72687	3.47002		0.637703	0.415982	0.375249		1.08257	1.00811		0.426593	0.998068		0.183815	0.111617	0.10814
Q6NXG1	Homo sapiens	Epithelial splicing regulatory protein 1 OS=Homo sapiens OX=9606 GN=ESRP1 PE=1 SV=2	ESRP1	21	10	9	95		2.49156	2.60689	2.82381		0.128367	0.0899307	0.474212		1.04695	1.12246		0.101652	0.151017		0.0515206	0.0344973	0.167933
Q9H6T0	Homo sapiens	Epithelial splicing regulatory protein 2 OS=Homo sapiens OX=9606 GN=ESRP2 PE=1 SV=1	ESRP2	5	3	2	23		0.291059	0.269491	0.26279		0.0539511	0.0213822	0.0326449		0.936209	0.909909		0.384062	0.297913		0.185362	0.079343	0.124224
P11474	Homo sapiens	Steroid hormone receptor ERR1 OS=Homo sapiens OX=9606 GN=ESRRA PE=1 SV=3	ESRRA	4	1	1	1		0.0118059	0.0108499	0.011375		0.00198713	0.00203472	0.00245177		0.917323	0.95271		0.429526	0.744954		0.168317	0.187533	0.21554
Q9BSJ8	Homo sapiens	Extended synaptotagmin-1 OS=Homo sapiens OX=9606 GN=ESYT1 PE=1 SV=1	ESYT1	9	8	8	97		4.36993	4.37407	4.44961		0.165948	0.357185	0.327962		0.998799	1.01653		0.979969	0.606993		0.037975	0.0816596	0.0737057
A0FGR8	Homo sapiens	Extended synaptotagmin-2 OS=Homo sapiens OX=9606 GN=ESYT2 PE=1 SV=1	ESYT2	17	11	11	62		1.88183	1.69367	1.70549		0.253235	0.210838	0.136033		0.900933	0.910637		0.192132	0.163839		0.134568	0.124486	0.0797614
P62495	Homo sapiens	Eukaryotic peptide chain release factor subunit 1 OS=Homo sapiens OX=9606 GN=ETF1 PE=1 SV=3	ETF1	64	24	24	398		28.9262	27.6373	28.05		1.32353	1.80993	1.03421		0.954588	0.970004		0.189439	0.230169		0.0457554	0.0654886	0.0368704
P13804	Homo sapiens	Electron transfer flavoprotein subunit alpha, mitochondrial OS=Homo sapiens OX=9606 GN=ETFA PE=1 SV=1	ETFA	38	8	8	170		12.4041	11.6373	12.3842		1.10111	0.759306	1.27066		0.93964	0.997265		0.19051	0.9774		0.0887695	0.0652477	0.102603
P38117	Homo sapiens	Electron transfer flavoprotein subunit beta OS=Homo sapiens OX=9606 GN=ETFB PE=1 SV=3	ETFB	35	8	8	130		8.54441	8.49039	8.52387		0.893327	0.92576	0.834891		0.992951	0.997995		0.920107	0.967993		0.104551	0.109036	0.0979474
Q16134	Homo sapiens	Electron transfer flavoprotein-ubiquinone oxidoreductase, mitochondrial OS=Homo sapiens OX=9606 GN=ETFDH PE=1 SV=2	ETFDH	32	13	13	129		5.94617	5.78471	6.36358		0.440763	0.267387	0.376736		0.974259	1.07118		0.460733	0.108309		0.0741256	0.0462231	0.0592018
O95571	Homo sapiens	Persulfide dioxygenase ETHE1, mitochondrial OS=Homo sapiens OX=9606 GN=ETHE1 PE=1 SV=2	ETHE1	27	4	4	53		0.964903	1.01101	0.947954		0.114695	0.0932943	0.0905127		1.04974	0.983897		0.462562	0.782089		0.118867	0.0922782	0.0954821
Q9HBU6	Homo sapiens	Ethanolamine kinase 1 OS=Homo sapiens OX=9606 GN=ETNK1 PE=1 SV=1	ETNK1	11	3	3	14		0.267106	0.189845	0.258719		0.0654546	0.0814737	0.0880231		0.628642	0.950411		0.100266	0.855184		0.245052	0.429159	0.340227
P41212	Homo sapiens	Transcription factor ETV6 OS=Homo sapiens OX=9606 GN=ETV6 PE=1 SV=1	ETV6	8	2	2	20		0.0909456	0.0918981	0.0882219		0.0422336	0.0355236	0.0472934		1.10845	0.899844		0.967112	0.918279		0.464383	0.386555	0.536073
Q9UI08	Homo sapiens	Ena/VASP-like protein OS=Homo sapiens OX=9606 GN=EVL PE=1 SV=2	EVL	3	1	1	13		2.41174	2.45864	2.55277		0.499817	0.262322	0.470019		1.03541	1.06577		0.842828	0.625517		0.207243	0.106694	0.184121
Q92817	Homo sapiens	Envoplakin OS=Homo sapiens OX=9606 GN=EVPL PE=1 SV=3	EVPL	7	12	11	89		1.96315	1.96433	2.13287		0.303755	0.205875	0.254854		1.00679	1.09163		0.993829	0.319095		0.154729	0.104807	0.119489
A8MZ36	Homo sapiens	Envoplakin-like protein OS=Homo sapiens OX=9606 GN=EVPLL PE=2 SV=1	EVPLL	3	1	0	3		0.0857771	0.0781484	0.0897376		0.00883997	0.0130347	0.0144671		0.905052	1.03945		0.262857	0.579819		0.103057	0.166794	0.161215
Q01844	Homo sapiens	RNA-binding protein EWS OS=Homo sapiens OX=9606 GN=EWSR1 PE=1 SV=1	EWSR1	16	8	8	167		16.3775	17.767	17.3317		1.28831	0.935034	1.8249		1.08641	1.05639		0.0582248	0.320058		0.078663	0.0526276	0.105292
Q9NVH0	Homo sapiens	Exonuclease 3'-5' domain-containing protein 2 OS=Homo sapiens OX=9606 GN=EXD2 PE=1 SV=2	EXD2	13	6	6	47		0.383379	0.393461	0.418816		0.0157751	0.0194656	0.0503414		1.02593	1.08656		0.347549	0.151226		0.0411474	0.0494728	0.120199
Q9NV70	Homo sapiens	Exocyst complex component 1 OS=Homo sapiens OX=9606 GN=EXOC1 PE=1 SV=4	EXOC1	29	17	17	95		2.12206	2.44102	2.04193		0.394681	0.899849	0.193078		1.11036	0.972684		0.444997	0.664606		0.18599	0.368637	0.0945569
Q96KP1	Homo sapiens	Exocyst complex component 2 OS=Homo sapiens OX=9606 GN=EXOC2 PE=1 SV=1	EXOC2	22	18	18	84		2.75697	2.80657	2.6551		0.239768	0.342082	0.153588		1.01506	0.964652		0.777108	0.401414		0.0869682	0.121886	0.0578466
O60645	Homo sapiens	Exocyst complex component 3 OS=Homo sapiens OX=9606 GN=EXOC3 PE=1 SV=3	EXOC3	17	12	12	84		3.30571	3.7035	3.89953		1.23398	1.1128	1.18701		1.13646	1.18999		0.570601	0.415469		0.373286	0.300471	0.304399
Q96A65	Homo sapiens	Exocyst complex component 4 OS=Homo sapiens OX=9606 GN=EXOC4 PE=1 SV=1	EXOC4	31	23	23	268		5.49895	5.55421	5.60852		0.528324	0.571924	0.519102		1.00987	1.02058		0.865455	0.724615		0.0960771	0.102971	0.0925559
O00471	Homo sapiens	Exocyst complex component 5 OS=Homo sapiens OX=9606 GN=EXOC5 PE=1 SV=1	EXOC5	31	14	14	101		2.68765	2.3961	2.48459		0.218423	0.206049	0.349615		0.891264	0.919476		0.0387202	0.255374		0.081269	0.0859935	0.140713
Q8TAG9	Homo sapiens	Exocyst complex component 6 OS=Homo sapiens OX=9606 GN=EXOC6 PE=1 SV=3	EXOC6	16	9	9	47		0.484773	0.451788	0.427753		0.0787687	0.086256	0.102947		0.926878	0.871972		0.504876	0.306573		0.162486	0.190922	0.24067
Q9Y2D4	Homo sapiens	Exocyst complex component 6B OS=Homo sapiens OX=9606 GN=EXOC6B PE=1 SV=3	EXOC6B	33	17	17	135		1.70657	1.80013	1.57055		0.227104	0.253764	0.183423		1.05426	0.922344		0.516255	0.280329		0.133076	0.14097	0.116789
Q9UPT5	Homo sapiens	Exocyst complex component 7 OS=Homo sapiens OX=9606 GN=EXOC7 PE=1 SV=3	EXOC7	18	9	9	76		1.53358	1.52813	1.59549		0.143705	0.191344	0.18298		0.993066	1.03835		0.9566	0.529265		0.0937053	0.125214	0.114686
Q8IYI6	Homo sapiens	Exocyst complex component 8 OS=Homo sapiens OX=9606 GN=EXOC8 PE=1 SV=2	EXOC8	18	11	11	78		1.87066	1.86954	1.90634		0.120549	0.107557	0.164868		0.999873	1.01779		0.986791	0.677798		0.0644417	0.057531	0.086484
Q9Y3B2	Homo sapiens	Exosome complex component CSL4 OS=Homo sapiens OX=9606 GN=EXOSC1 PE=1 SV=1	EXOSC1	8	1	1	5		0.144427	0.15243	0.144705		0.0123499	0.0155019	0.0179385		1.05412	0.998356		0.346004	0.975747		0.0855093	0.101699	0.123967
Q01780	Homo sapiens	Exosome component 10 OS=Homo sapiens OX=9606 GN=EXOSC10 PE=1 SV=2	EXOSC10	9	6	6	27		0.671501	0.689268	0.59998		0.216763	0.183427	0.115092		1.04125	0.919788		0.881238	0.491658		0.322804	0.266119	0.191826
Q13868	Homo sapiens	Exosome complex component RRP4 OS=Homo sapiens OX=9606 GN=EXOSC2 PE=1 SV=2	EXOSC2	35	6	6	43		0.730412	0.730555	0.727528		0.0811644	0.076859	0.0277091		1.00077	1.00086		0.997555	0.936974		0.111121	0.105206	0.0380867
Q9NQT5	Homo sapiens	Exosome complex component RRP40 OS=Homo sapiens OX=9606 GN=EXOSC3 PE=1 SV=3	EXOSC3	8	2	2	18		0.542251	0.557112	0.950315		0.109084	0.0715774	0.161923		1.03668	1.75926		0.785929	0.000450947		0.201169	0.128479	0.170389
Q9NPD3	Homo sapiens	Exosome complex component RRP41 OS=Homo sapiens OX=9606 GN=EXOSC4 PE=1 SV=3	EXOSC4	18	3	3	25		0.498651	0.486732	0.51108		0.0178622	0.0447242	0.0451138		0.973193	1.02224		0.557887	0.544427		0.035821	0.0918866	0.0882714
Q9NQT4	Homo sapiens	Exosome complex component RRP46 OS=Homo sapiens OX=9606 GN=EXOSC5 PE=1 SV=1	EXOSC5	11	2	2	23		0.496899	0.481459	0.441495		0.0279149	0.0466908	0.0383103		0.966613	0.886729		0.502746	0.0168687		0.0561781	0.0969776	0.086774
Q5RKV6	Homo sapiens	Exosome complex component MTR3 OS=Homo sapiens OX=9606 GN=EXOSC6 PE=1 SV=1	EXOSC6	15	3	3	44		0.766525	0.747482	0.71767		0.0220596	0.10245	0.105241		0.967228	0.927795		0.673341	0.312499		0.0287788	0.137061	0.146642
Q15024	Homo sapiens	Exosome complex component RRP42 OS=Homo sapiens OX=9606 GN=EXOSC7 PE=1 SV=3	EXOSC7	29	5	5	47		0.426158	0.418234	0.429857		0.0354537	0.0468635	0.0398614		0.979107	1.00796		0.747959	0.868551		0.0831938	0.112051	0.0927318
Q96B26	Homo sapiens	Exosome complex component RRP43 OS=Homo sapiens OX=9606 GN=EXOSC8 PE=1 SV=1	EXOSC8	20	3	3	16		0.246071	0.309812	0.297713		0.0568149	0.0382751	0.0635553		1.28283	1.21655		0.0458495	0.168662		0.230888	0.123543	0.213479
Q06265	Homo sapiens	Exosome complex component RRP45 OS=Homo sapiens OX=9606 GN=EXOSC9 PE=1 SV=3	EXOSC9	12	4	4	22		0.456006	0.457826	0.421351		0.0393354	0.0520241	0.0577385		1.00162	0.918747		0.946859	0.252256		0.0862607	0.113633	0.137032
Q99504	Homo sapiens	Eyes absent homolog 3 OS=Homo sapiens OX=9606 GN=EYA3 PE=1 SV=3	EYA3	6	2	2	11		0.0866767	0.0921398	0.0864879		0.0621237	0.0364734	0.042259		1.32062	1.21824		0.856348	0.995209		0.716729	0.395848	0.488612
Q15910	Homo sapiens	Histone-lysine N-methyltransferase EZH2 OS=Homo sapiens OX=9606 GN=EZH2 PE=1 SV=2	EZH2	11	5	5	33		0.241659	0.258643	0.204588		0.0871488	0.0560581	0.0581626		1.11425	0.863307		0.696519	0.406439		0.360627	0.216739	0.284291
P15311	Homo sapiens	Ezrin OS=Homo sapiens OX=9606 GN=EZR PE=1 SV=4	EZR	50	38	24	1005		182.029	191.34	171.625		12.5736	15.0473	9.6443		1.05052	0.9435		0.271805	0.138872		0.0690749	0.0786417	0.056194
Fusion_protein_(F)	Sendai Virus	Fusion_protein_(F)	F	63	26	26	423		1.04376	54.2047	271.53		0.118526	14.1443	41.4659		50.6068	258.978		0.000253647	1.74805e-05		0.113557	0.260942	0.152712
Q9Y624	Homo sapiens	Junctional adhesion molecule A OS=Homo sapiens OX=9606 GN=F11R PE=1 SV=1	F11R	10	2	2	31		1.31152	1.33157	1.3233		0.0965062	0.215981	0.222675		1.00592	0.998903		0.839704	0.907774		0.0735833	0.1622	0.168273
Q7L5A8	Homo sapiens	Fatty acid 2-hydroxylase OS=Homo sapiens OX=9606 GN=FA2H PE=1 SV=1	FA2H	3	1	1	3		0.044468	0.0402752	0.0443806		0.0370727	0.0320799	0.0301247		0.958914	1.14666		0.838273	0.996511		0.833694	0.796517	0.678782
O00519	Homo sapiens	Fatty-acid amide hydrolase 1 OS=Homo sapiens OX=9606 GN=FAAH PE=1 SV=2	FAAH	13	5	5	70		1.55655	1.52219	1.64866		0.14598	0.137991	0.234914		0.978334	1.0542		0.684044	0.43364		0.0937838	0.0906528	0.142488
P05413	Homo sapiens	Fatty acid-binding protein, heart OS=Homo sapiens OX=9606 GN=FABP3 PE=1 SV=4	FABP3	35	6	5	81		10.9143	9.75678	10.118		1.17399	1.11213	1.18179		0.893469	0.926458		0.110077	0.268768		0.107564	0.113985	0.116801
Q01469	Homo sapiens	Fatty acid-binding protein 5 OS=Homo sapiens OX=9606 GN=FABP5 PE=1 SV=3	FABP5	33	3	2	31		1.06488	1.0007	0.922391		0.122622	0.15429	0.110889		0.93536	0.865435		0.443583	0.0609277		0.115151	0.154183	0.120219
A8MUU1	Homo sapiens	Putative fatty acid-binding protein 5-like protein 3 OS=Homo sapiens OX=9606 GN=FABP5P3 PE=5 SV=1	FABP5P3	21	1	0	12		0.412257	0.393807	0.405399		0.0783477	0.102432	0.0778812		0.942946	0.982377		0.733281	0.882167		0.190046	0.260106	0.19211
O95864	Homo sapiens	Acyl-CoA 6-desaturase OS=Homo sapiens OX=9606 GN=FADS2 PE=1 SV=1	FADS2	7	2	2	4		0.282795	0.245829	0.263956		0.0965529	0.0749006	0.0696735		0.882393	0.959654		0.475738	0.706459		0.341424	0.304686	0.263959
Q9UNN5	Homo sapiens	FAS-associated factor 1 OS=Homo sapiens OX=9606 GN=FAF1 PE=1 SV=2	FAF1	23	10	10	89		2.38686	2.47877	2.09094		0.265226	0.808347	0.328139		1.00811	0.870054		0.80006	0.116557		0.11112	0.326109	0.156934
Q96CS3	Homo sapiens	FAS-associated factor 2 OS=Homo sapiens OX=9606 GN=FAF2 PE=1 SV=2	FAF2	40	12	12	127		2.86901	2.93575	2.92237		0.272231	0.191477	0.185591		1.02546	1.02078		0.633869	0.69992		0.094887	0.0652226	0.0635071
P16930	Homo sapiens	Fumarylacetoacetase OS=Homo sapiens OX=9606 GN=FAH PE=1 SV=2	FAH	3	1	1	8		0.0387486	0.0378855	0.0398359		0.00802762	0.00543737	0.011483		0.986243	1.01067		0.831769	0.853046		0.207172	0.143521	0.288259
Q96GK7	Homo sapiens	Fumarylacetoacetate hydrolase domain-containing protein 2A OS=Homo sapiens OX=9606 GN=FAHD2A PE=1 SV=1	FAHD2A	22	5	2	49		1.28363	1.31569	1.42492		0.120987	0.255429	0.14278		1.01436	1.10976		0.78678	0.094153		0.0942538	0.19414	0.100202
Q6P2I3	Homo sapiens	Fumarylacetoacetate hydrolase domain-containing protein 2B OS=Homo sapiens OX=9606 GN=FAHD2B PE=1 SV=1	FAHD2B	19	4	1	54		0.097819	0.102223	0.12197		0.0239678	0.0118181	0.0192762		1.06599	1.26662		0.694935	0.0833512		0.245022	0.115611	0.158041
Q9NVQ4	Homo sapiens	Fas apoptotic inhibitory molecule 1 OS=Homo sapiens OX=9606 GN=FAIM PE=1 SV=1	FAIM	6	1	1	3		0.0823875	0.0799997	0.0818491		0.023343	0.0254284	0.0213284		0.960109	0.997691		0.868823	0.967552		0.283332	0.317856	0.260582
[truncated: 4,282 more rows]
